# Supplementary material for: Plasma metabolome analysis for predicting antiviral treatment efficacy in chronic hepatitis B: diagnostic biomarkers and therapeutic insights
Source: Front Immunol. 2024 Jul 12;15:1414476. doi: 10.3389/fimmu.2024.1414476 (PMC11272971; doi:10.3389/fimmu.2024.1414476)
Supplement: Supplementary file 2 [file Table_1.xlsx]

## Sheet: Two-channel metabolome
Supplemental Table S1. List of peak pairs detected from CIL LC-MS (amine/phenol and carboxylic acid submetabolomes )measurement of the 168 samples (experimental data with imputated value). Note that in "Peak Pair Information" section, column "No." shows individual peak pair number coded from the LC-MS experiment. Column "RT (s)" shows the retention time of the peak pair detected in sec. Column "N…
Peak Pair Information									Identification Level	Tier 1 - Positive Identification (CIL Library)					Tier 2 - High Confidence Putative Identification (LI Library)					Tier 3 - Putative Identification (MyCompoundID Library)			Missing Ratio
No	RT (s)	Normalized RT (s)	m/z_light	m/z_heavy	Neutral Mass (Da)	Intensity	nCharge	nTag		NovaMT Library No.	External Identifier	Compound	Mass Error (ppm)	RT Error (s)	NovaMT Library No.	External Identifier	Compound	Mass Error (ppm)	RT Error (s)	Zero-reaction	One-reaction	Two-reaction
C-10	91.5	85.1	275.15	277.156	113.059	2.19832e+06	1	1	Tier 3 zero-reaction											1	2	206	0
C-2	92.4	84.3	237.123	239.13	75.0319	1.08704e+06	1	1	Tier 1	AN00076000	C00037	Glycine	0.53	9.9									0
C-16	92.5	86.6	325.175	327.181	163.084	125649	1	1	Tier 2						AN00788001		Bicine	0.91	26.6				0.0738
C-15	92.5	86.1	492.224	496.237	169.048	36454.5	1	2	Tier 3 one-reaction											0	8	203	0
C-9	92.8	85.1	311.194	313.203	149.103	25807.7	1	1	Unidentified														0
C-12	92.8	85.7	492.224	494.23	330.132	20733.9	1	1	Tier 3 one-reaction											0	2	172	0
C-11	93.4	85.4	540.241	542.247	378.149	13117.7	1	1	Tier 3 one-reaction											0	4	228	0.0148
C-19	93.5	87.2	494.231	496.237	332.14	28163.2	1	1	Tier 3 one-reaction											0	8	169	0
C-5	93.5	84.7	387.127	389.134	225.036	339660	1	1	Tier 3 only two-reaction											0	0	9	0
C-7	93.5	85	297.18	299.187	135.088	15272.9	1	1	Unidentified														0.0295
C-32	95.6	90.3	403.101	405.107	241.009	24454.5	1	1	Tier 3 zero-reaction											1	2	59	0.0111
C-20	96.6	87.2	281.15	283.156	119.058	46136.5	1	1	Tier 1	AN00291000	C00188	L-Threonine	0.12	3.5									0
C-22	98.5	87.8	267.168	269.177	105.077	9883.76	1	1	Unidentified														0
C-27	98.8	89.2	251.139	253.146	89.0473	119893	1	1	Tier 1	AN00124000	C00041	Alanine	1.34	2.1									0
C-4	98.9	84.3	351.166	353.173	189.075	2.75779e+06	1	1	Tier 2						AN01146001		Glycyl-Asparagine	0.98	0.5				0
C-23	99.7	88	290.113	292.12	128.022	283295	1	1	Tier 3 one-reaction											0	3	150	0
C-14	99.9	85.9	393.175	395.183	231.084	38861.3	1	1	Tier 3 one-reaction											0	2	229	0
C-51	100.7	94.8	365.145	367.152	203.054	756309	1	1	Tier 3 one-reaction											0	1	121	0
C-37	100.7	90.8	233.092	235.098	71.0006	1.0706e+06	1	1	Tier 3 only two-reaction											0	0	114	0
C-33	100.8	90.3	368.218	370.225	206.126	17201.6	1	1	Tier 3 one-reaction											0	4	171	0.0074
C-31	101.7	90.2	554.22	556.227	392.129	182246	1	1	Tier 3 one-reaction											0	7	218	0
C-44	102	92.5	512.25	516.263	189.074	182120	1	2	Tier 3 one-reaction											0	10	250	0
C-40	102	91.7	247.624	249.63	171.064	45981.2	2	2	Tier 3 one-reaction											0	8	236	0
C-41	102	91.9	380.196	384.21	57.0205	73469.1	1	2	Unidentified														0
C-48	102.7	94.4	315.083	317.089	152.991	32351.4	1	1	Tier 2						AN00654000	C01962	Thiocysteine	1.93	27.7				0
C-36	103	90.7	337.15	339.157	175.059	43974.3	1	1	Tier 2						AN00955000	C03139	Guanidinosuccinic acid	1.19	1.7				0
C-55	103	96.3	251.085	253.091	88.9934	26017.2	1	1	Tier 3 only two-reaction											0	0	78	0
C-38	106.7	90.8	717.311	719.317	555.219	22316.7	1	1	Tier 3 one-reaction											0	8	225	0
C-56	108.3	96.4	323.196	325.203	161.105	1.06665e+06	1	1	Tier 1	AN00757000	C00487	Carnitine	1.07	2.2									0
C-61	108.8	97.2	377.18	379.188	215.089	51272.5	1	1	Tier 3 one-reaction											0	7	240	0
C-35	109.8	90.6	274.106	276.112	112.014	15328.1	1	1	Tier 3 only two-reaction											0	0	10	0
C-63	111	98.4	366.181	368.188	204.089	8670.92	1	1	Tier 3 zero-reaction											1	12	189	0
C-75	117.2	106	276.134	278.141	114.043	121968	1	1	Tier 3 zero-reaction											2	12	242	0
C-86	120	109.2	230.079	232.085	67.9874	35436.3	1	1	Unidentified														0
C-87	120.1	109.3	320.135	322.141	158.044	16296.5	1	1	Tier 3 zero-reaction											1	1	53	0
C-80	121.3	107.6	368.145	370.152	206.054	49006.8	1	1	Tier 3 one-reaction											0	1	182	0
C-89	122.3	110.1	557.22	559.226	395.129	7890.04	1	1	Tier 3 one-reaction											0	6	205	0
C-92	123	111.3	472.226	476.239	149.05	7060.28	1	2	Tier 3 zero-reaction											1	9	167	0
C-95	124.3	112.5	270.16	272.167	108.069	119170	1	1	Tier 3 one-reaction											0	4	144	0
C-97	124.3	113.1	218.079	220.085	55.9876	23840.2	1	1	Unidentified														0.0185
C-100	126.2	115.1	230.079	232.085	67.9874	31379.1	1	1	Unidentified														0
C-103	127.2	116.8	251.084	253.092	88.993	24260.8	1	1	Tier 3 only two-reaction											0	0	78	0
C-117	128.1	122.2	305.185	307.193	143.094	119334	1	1	Tier 3 zero-reaction											1	19	346	0
C-110	130.4	119.1	528.246	532.258	205.071	18043.2	1	2	Tier 3 one-reaction											0	3	185	0.1661
C-115	131.5	121.1	255.621	257.628	187.059	52155.1	2	2	Tier 3 one-reaction											0	1	172	0
C-131	137.3	130.7	321.217	323.224	159.126	16883.6	1	1	Tier 1	BP00726000	HMDB0247418	8-Aminooctanoic acid	1.05	2.4									0
C-124	137.3	127.4	305.185	307.193	143.094	33062.9	1	1	Tier 3 zero-reaction											1	19	346	0
C-128	140.6	128.5	365.145	367.152	203.054	23735.9	1	1	Tier 3 one-reaction											0	1	95	0
C-136	142.4	134	406.161	408.167	244.069	8261.31	1	1	Tier 3 zero-reaction											2	29	476	0
C-132	142.8	131.5	332.124	334.131	170.033	22611	1	1	Tier 3 one-reaction											0	10	178	0
C-148	144.4	135.7	268.118	270.125	106.026	58421.5	1	1	Tier 1	AN00207000	C00258	Glyceric Acid	1.18	5.7									0
C-149	144.7	135.7	431.207	433.214	269.116	8156	1	1	Tier 2						AN02236001		Histidinyl-Asparagine	8.7	21.7				0
C-151	144.7	136.1	251.085	253.091	88.9936	24072.8	1	1	Tier 3 only two-reaction											0	0	78	0
C-174	145.4	145.4	391.161	393.168	229.069	32836.1	1	1	Tier 3 one-reaction											0	6	339	0
C-138	145.4	134.9	427.222	431.236	104.047	11502.1	1	2	Tier 3 zero-reaction											8	58	664	0.0074
C-130	145.6	129.7	484.218	486.225	322.127	40521.3	1	1	Tier 3 one-reaction											0	7	424	0.0111
C-137	147.5	134	230.079	232.085	67.9873	25441.9	1	1	Unidentified														0
C-154	147.7	137.9	428.254	432.267	105.079	6352.81	1	2	Tier 3 zero-reaction											1	14	279	0
C-159	149.5	140.6	365.207	367.213	203.115	849433	1	1	Tier 3 zero-reaction											1	22	428	0
C-191	154.4	149.9	428.254	432.267	105.078	7619.07	1	2	Tier 3 zero-reaction											1	14	279	0
C-175	154.6	146.4	540.264	544.277	217.088	5386.22	1	2	Tier 3 one-reaction											0	1	78	0.0185
C-179	155.6	146.8	230.079	232.085	67.9874	22842.5	1	1	Unidentified														0
C-187	156.7	149.1	218.621	220.627	113.059	76432.9	2	2	Tier 3 zero-reaction											1	2	206	0
C-186	157.5	148	426.202	430.215	103.026	4838.81	1	2	Tier 3 zero-reaction											2	14	351	0
C-195	158.6	151.2	449.203	451.209	287.111	14539.2	1	1	Tier 3 zero-reaction											1	13	426	0
C-193	158.9	150.6	485.203	487.209	323.112	32348.6	1	1	Tier 3 one-reaction											0	3	268	0
C-190	159.5	149.9	700.408	704.421	377.232	6392.17	1	2	Tier 3 one-reaction											0	1	179	0.1328
C-200	160.9	151.9	436.233	440.247	113.057	21028.5	1	2	Unidentified														0
C-205	160.9	153	483.296	487.309	160.121	4551.12	1	2	Tier 3 zero-reaction											2	12	167	0
C-201	161	152	335.666	337.673	347.149	13384.6	2	2	Tier 3 one-reaction											0	6	203	0.0037
C-199	161	151.6	373.15	375.157	211.059	8941.18	1	1	Tier 3 one-reaction											0	9	251	0
C-228	162.6	156.9	497.286	501.3	174.111	73354.8	1	2	Tier 3 zero-reaction											2	3	63	0
C-212	162.7	155.1	311.142	313.149	149.051	110945	1	1	Tier 2						AN00608000	C00073	L-Methionine	0.95	11.4				0
C-209	162.9	154.3	230.058	232.064	67.9663	294663	1	1	Tier 3 only two-reaction											0	0	2	0
C-207	163.7	153.2	251.085	253.092	88.9935	22062.5	1	1	Tier 3 only two-reaction											0	0	78	0
C-218	164.7	156.3	511.327	515.34	188.151	10012	1	2	Tier 3 zero-reaction											1	4	83	0
C-226	165.6	156.9	417.123	419.127	255.032	12633.7	1	1	Tier 3 one-reaction											0	3	78	0.0185
C-219	165.7	156.3	419.227	421.235	257.136	7771.12	1	1	Tier 3 one-reaction											0	6	163	0.1439
C-223	165.7	156.8	336.202	338.209	174.111	10784.7	1	1	Tier 2						AN00945000	C00062	Arginine	2.24	9.5				0
C-222	165.7	156.8	240.142	242.149	156.101	166302	2	2	Tier 3 one-reaction											0	4	135	0
C-229	165.7	156.9	348.203	350.209	186.111	23546.2	1	1	Tier 3 one-reaction											0	3	95	0
C-224	165.7	156.9	614.365	618.378	291.19	5750.37	1	2	Tier 3 only two-reaction											0	0	49	0
C-225	165.7	156.9	249.147	251.154	174.112	361264	2	2	Tier 3 zero-reaction											2	6	78	0
C-227	165.7	156.9	231.629	233.635	139.075	11548.5	2	2	Tier 3 zero-reaction											1	12	238	0
C-221	165.8	156.7	422.089	424.095	259.997	11438.6	1	1	Tier 2						EF02097000		Caffeic acid 3-sulfate	4.33	22.6				0
C-T688	166.3	157	390.238	392.245	228.147	55432	1	1	Tier 2						AN01688003		Prolyl-Leucine	0.01	5.3				0
C-T883	166.3	157	422.089	424.095	259.999	11701	1	1	Tier 2						PR02098001		2-Hydroxy-3-(4-hydroxyphenyl)propenoate O-sulfate	2.96	29				0.2657
C-238	167.8	159	511.302	515.315	188.127	17193.2	1	2	Tier 3 zero-reaction											1	4	45	0
C-240	168.1	159.1	238.107	240.114	76.016	60982	1	1	Tier 1	AN00080000	C00160	Glycolic Acid	0.15	6.9									0
C-T707	168.3	158.6	279.134	281.141	117.043	18291	1	1	Tier 1	AN00273000		Acetylglycine	1.28	6.9									0.2804
C-T579	169.5	159.6	382.178	384.184	220.088	5091	1	1	Tier 2						AN01586000	HMDB0028693	Alanyl-Methionine	6.91	17.8				0.3432
C-243	169.9	160.1	411.191	413.197	249.1	7211.97	1	1	Tier 3 one-reaction											0	10	208	0.0074
C-242	170.1	159.6	428.254	432.267	105.078	11537.8	1	2	Tier 3 zero-reaction											1	14	279	0
C-249	171.3	161.7	528.244	532.258	205.069	67521	1	2	Tier 3 one-reaction											0	3	133	0
C-217	171.3	156.2	230.078	232.085	67.9872	45431.5	1	1	Unidentified														0
C-245	171.8	160.6	402.238	404.245	240.147	10023	1	1	Tier 3 one-reaction											0	1	57	0
C-T583	172.9	162.2	292.13	294.137	130.038	11847	1	1	Tier 2						AN00393000		Ureidoacrylic Acid	0.83	20.9				0.428
C-251	173.9	163.4	282.133	284.14	120.042	23900.7	1	1	Tier 2						AN00297000		4-Deoxythreonic acid	0.83	2				0
C-252	174.8	163.7	463.219	465.225	301.127	14685.7	1	1	Tier 3 one-reaction											0	14	381	0.0037
C-254	174.8	164.3	410.207	412.214	248.115	7568.31	1	1	Tier 3 zero-reaction											1	6	146	0
C-T1247	175.5	164.2	304.116	306.122	142.027	11243	1	1	Tier 2						BM00525003		Cis,Cis-4-Hydroxymuconic Semialdehyde	6.9	66				0.0996
C-253	175.9	164.1	382.212	386.226	59.0367	8163.63	1	2	Tier 3 zero-reaction											2	27	387	0
C-257	176	165.1	226.145	228.151	128.107	15495.8	2	2	Tier 3 one-reaction											0	4	44	0
C-259	176.9	165.8	254.157	256.163	184.131	23917.3	2	2	Tier 3 one-reaction											0	2	74	0
C-260	177.9	165.9	303.131	305.138	141.04	14803.8	1	1	Tier 2						AN00514001	C04226	6-Oxo-1,4,5,6-tetrahydronicotinic acid	8.82	17.8				0
C-262	177.9	166.5	242.084	244.091	79.9931	17064.3	1	1	Tier 3 one-reaction											0	1	64	0
C-261	178.2	166.4	526.229	530.242	203.053	258782	1	2	Tier 3 one-reaction											0	1	74	0
C-268	179	168	492.224	496.237	169.048	12603.6	1	2	Tier 3 one-reaction											0	8	203	0
C-265	179.3	167.2	472.28	476.293	149.105	19141.3	1	2	Tier 3 one-reaction											0	15	202	0
C-264	179.4	166.9	255.621	257.628	187.059	39548.8	2	2	Tier 3 one-reaction											0	1	172	0
C-275	180.3	170.7	252.123	254.13	90.0315	212702	1	1	Tier 2						AN00130007	C01013	3-Hydroxypropanoic acid	0.74	16				0
C-T377	180.5	168.2	323.16	325.167	161.069	7201	1	1	Tier 2						AN00754002		O-Acetyl-Homoserine	0.64	55.4				0.3542
C-263	181.4	166.7	508.218	512.232	185.043	57012.8	1	2	Tier 3 one-reaction											0	2	109	0
C-241	181.9	159.5	256.156	258.162	188.13	16672.2	2	2	Tier 3 zero-reaction											1	7	62	0
C-272	182.2	169.5	256.156	258.161	188.129	8672.17	2	2	Tier 3 one-reaction											0	3	15	0.0037
C-274	183	170.7	379.222	381.229	217.131	119776	1	1	Tier 3 zero-reaction											1	22	300	0
C-267	183.3	167.5	251.085	253.091	88.9934	24479.5	1	1	Tier 3 only two-reaction											0	0	78	0
C-276	183.3	170.8	486.259	490.272	163.084	9679.03	1	2	Tier 3 zero-reaction											1	20	386	0.0148
C-279	184	171.3	251.085	253.091	88.9933	23788.9	1	1	Tier 3 only two-reaction											0	0	78	0
C-271	185	169.3	428.254	432.267	105.078	7394.86	1	2	Tier 3 zero-reaction											1	14	279	0
C-285	185.1	172.1	459.268	461.274	297.176	29056.8	1	1	Tier 3 only two-reaction											0	0	44	0.0037
C-282	185.2	171.8	377.162	381.175	53.987	46067	1	2	Tier 3 one-reaction											0	1	1	0
C-T807	185.6	172.1	291.133	293.14	129.043	1300398	1	1	Tier 1	AN00380000	HMDB0000267	Pyroglutamic Acid	1.66	4.7									0
C-290	186.1	173.1	272.134	274.139	220.085	51155.7	2	2	Tier 3 zero-reaction											1	19	223	0.0406
C-T1232	186.1	172.5	583.312	587.326	260.137	9594	1	2	Tier 2						AN02110000	HMDB0028823	Glutamyl-Isoleucine	0.83	53.3				0.0738
C-278	186.4	171.2	256.133	258.139	94.0421	10089.2	1	1	Tier 3 zero-reaction											1	13	307	0.0074
C-299	189.1	179	345.155	347.162	183.064	46957.7	1	1	Tier 3 one-reaction											0	15	294	0
C-296	189.2	177.8	540.712	542.719	378.621	12588.9	1	1	Unidentified														0
C-294	189.4	174.1	472.28	476.294	149.105	13011.9	1	2	Tier 3 one-reaction											0	15	202	0
C-300	190.4	179.1	471.187	473.194	309.096	7825.89	1	1	Tier 3 one-reaction											0	5	216	0.0037
C-306	191.2	180.5	550.206	554.219	227.03	9554.95	1	2	Tier 3 one-reaction											0	3	88	0.0148
C-298	191.5	178.9	306.143	308.151	144.052	100798	1	1	Tier 2						AN00545000	C19485	N-Nitrosoproline	6.15	8.8				0.1292
C-304	191.5	179.2	283.085	285.091	241.987	25133.6	2	2	Tier 3 one-reaction											0	1	68	0.0037
C-301	191.5	179.1	237.123	239.13	75.0319	364344	1	1	Tier 3 zero-reaction											1	21	435	0
C-307	192.5	180.7	437.218	441.231	114.043	9813.33	1	2	Tier 3 zero-reaction											2	12	242	0
C-311	193.2	183	463.219	465.225	301.127	13904.5	1	1	Tier 3 one-reaction											0	14	381	0.0074
C-315	193.2	183.5	452.217	456.231	129.042	9649.12	1	2	Tier 3 zero-reaction											5	28	357	0.0148
C-305	193.4	179.3	293.186	295.192	131.094	1.00128e+06	1	1	Tier 2						AN00410002	C00407	L-Isoleucine	1.19	0.3				0
C-310	193.5	182.9	282.124	284.13	120.032	20667.8	1	1	Tier 3 one-reaction											0	3	76	0.0258
C-314	194.3	183.3	361.155	363.165	199.064	714576	1	1	Tier 3 only two-reaction											0	0	48	0.0406
C-318	195.2	185.1	230.078	232.085	67.9871	22422	1	1	Unidentified														0
C-319	195.3	185.4	428.253	432.267	105.077	7423.65	1	2	Unidentified														0
C-334	196.3	188.6	342.161	344.168	360.139	182150	2	2	Tier 3 one-reaction											0	1	88	0
C-327	196.3	187.9	608.282	612.295	285.106	33800	1	2	Tier 3 one-reaction											0	21	294	0
C-333	196.3	188.5	551.26	555.274	228.085	29018.4	1	2	Tier 3 one-reaction											0	4	207	0
C-324	196.4	187.4	501.197	503.204	339.106	7183.47	1	1	Tier 2						EF03242000	C08568	Vulgaxanthin I	1.31	53.2				0.0996
C-335	197.2	188.8	368.617	370.623	413.051	30500.1	2	2	Tier 3 one-reaction											0	3	140	0
C-339	197.5	190.1	323.161	325.167	322.138	5564.24	2	2	Tier 2						EF02995000		Avenic acid A	1.1	18.9				0
C-T934	197.6	188.8	293.149	295.156	131.058	31747	1	1	Tier 1	AN00406009		N-Acetyl-Alanine	0.45	1.9									0
C-T596	198.1	189.6	683.313	687.327	360.132	458572	1	2	Tier 2						AN03523001	HMDB0006045	Dityrosine	8.55	45.1				0.0923
C-T1148	198.7	190.5	315.132	317.138	153.043	49033	1	1	Tier 2						BM00657001		(5R)-Carbapen-2-Em-3-Carboxylic Acid	7.91	29.8				0.1919
C-338	199.2	190.1	359.152	361.156	197.06	22183.1	1	1	Tier 3 only two-reaction											0	0	64	0.048
C-342	199.3	192.2	543.317	547.33	220.141	13153.6	1	2	Tier 3 one-reaction											0	3	83	0
C-332	199.6	188.4	512.249	516.263	189.073	73464	1	2	Tier 3 one-reaction											0	10	190	0
C-347	200.3	193.8	327.17	329.177	165.079	1.32672e+06	1	1	Tier 2						AN00814002		3-Pyridinebutanoic acid	1.13	5.2				0
C-330	200.5	188.1	261.124	263.13	99.033	16868.7	1	1	Tier 3 only two-reaction											0	0	1	0.0111
C-351	201.3	194.5	484.13	486.135	322.038	87723.6	1	1	Tier 3 one-reaction											0	1	89	0.0037
C-349	201.3	194.3	449.203	451.209	287.111	80223.1	1	1	Tier 3 zero-reaction											1	13	426	0
C-340	201.4	191.8	486.136	488.142	324.045	52800.1	1	1	Tier 3 one-reaction											0	7	166	0
C-354	201.6	194.6	417.123	419.127	255.032	16944.9	1	1	Tier 3 one-reaction											0	3	78	0.0332
C-352	201.6	194.5	561.166	563.169	399.075	8636.41	1	1	Tier 3 one-reaction											0	3	182	0.0037
C-T987	201.7	194.2	307.164	309.172	145.074	5126	1	1	Tier 1	AN00561009	HMDB0003681	4-(Acetylamino)butanoic acid	4.89	3.6									0.2989
C-353	202.2	194.6	371.178	375.192	48.0029	10842.7	1	2	Unidentified														0
C-T462	202.3	194.7	527.226	529.233	365.135	152861	1	1	Tier 2						AN03567000		N-Acetylbialaphos	1.81	66.4				0.3063
C-350	202.4	194.4	441.198	443.204	279.106	18506.1	1	1	Tier 3 one-reaction											0	10	225	0
C-355	202.4	195.1	579.338	581.345	417.247	11363.4	1	1	Tier 3 only two-reaction											0	0	80	0
C-T564	202.4	194.8	415.117	417.122	253.022	24465	1	1	Tier 2						AN02003000		5-(3'-Carboxy-3'-Oxopropenyl)-4,6-Dihydroxypicolinic Acid	8.68	52				0.1845
C-359	203.4	196.1	626.293	630.306	303.117	93588.8	1	2	Tier 3 one-reaction											0	1	70	0
C-358	203.4	195.8	498.27	502.284	175.095	66610.9	1	2	Tier 3 zero-reaction											2	6	160	0
C-356	204.3	195.5	252.123	254.13	90.0316	1.97442e+07	1	1	Tier 1	AN00130001	C00186	Lactic Acid	0.55	3.2									0
C-361	204.7	196.3	403.101	407.114	79.9257	373890	1	2	Unidentified														0.0037
C-360	204.7	196.3	405.1	409.113	81.9248	352568	1	2	Unidentified														0.0111
C-364	205.6	198.2	475.208	479.224	152.033	16735.1	1	2	Tier 3 zero-reaction											3	12	425	0.0258
C-381	209.5	201.8	432.195	436.208	109.019	32534.4	1	2	Tier 3 zero-reaction											1	3	124	0
C-T969	210.3	202	381.202	383.208	219.111	5438	1	1	Tier 1	AN01565000	HMDB0000210	Pantothenic Acid	3.17	6.8									0.1624
C-385	210.5	202.4	307.153	309.159	145.061	15387.7	1	1	Tier 3 only two-reaction											0	0	10	0
C-382	210.5	202	384.228	388.241	61.0524	104725	1	2	Tier 3 zero-reaction											1	15	349	0
C-387	210.6	202.8	583.287	587.3	260.111	14822.3	1	2	Tier 3 one-reaction											0	3	207	0
C-386	210.6	202.5	217.606	219.614	111.03	7243.72	2	2	Unidentified														0.0037
C-375	210.7	200.9	425.254	429.267	102.079	6631.28	1	2	Tier 3 one-reaction											0	10	214	0.0369
C-T782	210.9	202.5	291.134	293.141	129.043	18728	1	1	Tier 2						AN00380007	HMDB0002234	1-Pyrroline-4-Hydroxy-2-Carboxylic Acid	0.16	23.6				0.3026
C-412	211.8	205	569.271	573.284	246.096	54847.3	1	2	Tier 3 one-reaction											0	2	126	0
C-T791	211.9	203.4	293.185	295.192	131.095	4400	1	1	Tier 2						AN00410003	HMDB0001645	Norleucine	1.58	23.2				0.4723
C-414	212.4	205.2	302.15	304.157	140.058	20902.7	1	1	Tier 2						AN00505003	C20522	Dihydrourocanic acid	0.52	28.2				0
C-396	212.5	204.7	498.27	502.284	175.095	351822	1	2	Tier 3 zero-reaction											2	6	160	0
C-391	212.6	203.5	469.244	473.257	146.069	625953	1	2	Tier 3 zero-reaction											4	29	339	0
C-393	212.6	204.3	232.12	234.127	140.058	30236.9	2	2	Tier 3 zero-reaction											4	16	317	0.0221
C-448	212.6	211.6	230.078	232.085	67.9872	49754.3	1	1	Unidentified														0
C-390	212.8	203.3	265.155	267.162	206.126	22282.2	2	2	Tier 3 one-reaction											0	4	171	0.0037
C-397	213.6	204.8	702.751	704.758	540.66	7146.93	1	1	Tier 3 only two-reaction											0	0	1	0.0111
C-398	213.6	204.8	512.25	516.263	189.075	53018.1	1	2	Tier 3 one-reaction											0	10	250	0
C-425	213.8	207.6	366.181	368.188	204.089	257315	1	1	Tier 2						AN01348000	C00078	Tryptophan	0.88	29.7				0
C-399	213.8	204.8	524.129	526.133	362.038	11054.1	1	1	Tier 3 only two-reaction											0	0	80	0.0775
C-418	214.5	206.4	539.076	543.089	215.9	6017.3	1	2	Tier 3 only two-reaction											0	0	2	0.0185
C-428	214.6	208	251.085	253.091	88.9934	17908.8	1	1	Tier 3 only two-reaction											0	0	78	0
C-402	214.7	204.9	702.25	704.256	540.159	6868.35	1	1	Tier 3 one-reaction											0	3	246	0.0111
C-415	215.5	205.4	504.109	506.117	342.018	7490.94	1	1	Tier 3 one-reaction											0	1	60	0.1107
C-420	215.6	206.5	342.156	344.162	180.065	51129.7	1	1	Tier 3 zero-reaction											17	87	716	0.0295
C-424	215.9	207.5	434.219	438.232	111.043	9733.07	1	2	Tier 3 zero-reaction											1	10	262	0.0037
C-432	216.6	208.6	329.16	331.168	167.069	35651.8	1	1	Tier 3 one-reaction											0	20	251	0
C-435	216.6	208.8	317.16	319.167	155.069	19961.4	1	1	Tier 3 zero-reaction											1	14	272	0
C-436	216.6	208.8	428.253	432.267	105.078	15634.6	1	2	Tier 3 zero-reaction											1	14	279	0
C-430	216.6	208.4	230.621	232.628	137.06	85492.2	2	2	Tier 3 one-reaction											0	5	175	0
C-431	216.7	208.5	239.626	241.633	155.069	672612	2	2	Tier 3 zero-reaction											1	14	273	0
C-437	216.7	208.9	235.144	237.15	73.0526	50277.2	1	1	Tier 3 zero-reaction											3	18	409	0.0037
C-388	216.9	203	351.165	353.173	189.073	17651.4	1	1	Tier 3 one-reaction											0	10	190	0
C-T1353	217.8	208.8	299.149	301.156	274.116	17109	2	2	Tier 2						PR02320000		N-Acetyl-Gamma-Glutamyl-2-Aminobutyric Acid	1.3	40.9				0.2768
C-442	218.6	211	275.138	277.146	113.047	59084.4	1	1	Tier 2						AN00247000	C03912	1-Pyrroline-5-carboxylic acid	3.7	13.1				0.0332
C-438	218.9	209.6	393.238	395.245	231.147	60612.1	1	1	Tier 3 zero-reaction											2	14	242	0
C-T1051	219.5	210.4	279.133	281.141	234.085	11659	2	2	Tier 2						AN01757004	HMDB0028763	Beta-Aspartyl-Threonine	0.69	6.3				0.1144
C-444	219.6	211.1	226.613	228.619	129.043	1.22472e+06	2	2	Tier 3 zero-reaction											5	28	357	0
C-445	219.6	211.1	217.608	219.615	111.033	44100.9	2	2	Tier 3 zero-reaction											1	8	248	0.0037
C-T1063	220.3	211.1	303.134	305.141	141.043	42286	1	1	Tier 2						AN00514000	HMDB0001280	2-Aminomuconate Semialdehyde	0.14	4.2				0.0037
C-T1119	220.3	211.1	291.132	293.14	129.043	18716	1	1	Tier 2						BM00380002		Beta-Ethynylserine	7.83	3.6				0.1181
C-T1123	220.5	211.3	266.139	268.145	104.047	2829048	1	1	Tier 1	AN00197001	HMDB0000011	3-Hydroxybutyric Acid	0.8	4.3									0
C-451	220.7	212.1	469.244	473.257	146.069	2.42545e+06	1	2	Tier 1	BM00574006	C16673	L-Isoglutamine	1.4	3.5									0
C-454	220.7	213	428.217	432.231	105.042	780713	1	2	Tier 3 zero-reaction											2	21	431	0
C-450	220.7	211.9	261.159	263.166	99.0682	133270	1	1	Tier 3 zero-reaction											1	13	299	0
C-453	221	212.9	363.165	365.173	201.074	70659.7	1	1	Tier 3 one-reaction											0	1	202	0
C-458	221.6	213.8	410.243	414.257	87.0679	36723.8	1	2	Tier 3 zero-reaction											1	29	398	0
C-461	222.8	215.1	914.466	918.48	591.291	16055.6	1	2	Tier 3 one-reaction											0	4	211	0
C-456	222.9	213.3	488.221	492.235	165.046	44486	1	2	Tier 3 zero-reaction											1	7	234	0
C-459	224.9	215	373.151	375.157	211.059	18193.9	1	1	Tier 3 one-reaction											0	16	342	0
C-455	225	213.3	283.18	285.187	121.089	61784.1	1	1	Tier 3 zero-reaction											3	9	157	0.1476
C-463	226.7	216.8	454.234	456.242	292.142	8280.87	1	1	Tier 2						AN02581000		Phenylbutyrylglutamine	0	54.8				0.0037
C-466	226.9	217.4	454.233	458.248	131.058	9362.8	1	2	Tier 3 zero-reaction											8	60	572	0
C-475	227.7	219.8	256.629	258.635	189.075	115681	2	2	Tier 3 one-reaction											0	10	256	0
C-470	227.8	218.4	247.624	249.63	171.064	1.97508e+06	2	2	Tier 3 one-reaction											0	8	236	0
C-467	227.8	218.2	233.626	235.633	143.07	62897.7	2	2	Tier 3 one-reaction											0	7	231	0
C-469	227.8	218.3	224.621	226.627	125.059	23742.2	2	2	Tier 3 zero-reaction											3	8	248	0
C-471	227.8	218.5	219.112	221.119	114.041	142050	2	2	Unidentified														0
C-T1331	228.1	218.2	332.147	334.154	170.058	113000	1	1	Tier 2						BM00892002		Cis-1,2-Dihydroxy-4-Methylcyclohexa-3,5-Diene-1-Carboxylic Acid	4.77	26.9				0
C-472	228.7	218.5	347.168	349.178	185.077	142339	1	1	Tier 3 only two-reaction											0	0	1	0
C-468	228.8	218.2	256.108	258.115	94.0165	406870	1	1	Tier 3 one-reaction											0	1	122	0
C-473	228.8	219.1	283.084	285.091	241.986	48894.8	2	2	Tier 3 one-reaction											0	1	68	0
C-476	229.7	220	256.108	258.115	94.0165	170439	1	1	Tier 3 one-reaction											0	1	122	0
C-477	229.7	220.1	928.482	932.495	605.306	15248.9	1	2	Tier 3 one-reaction											0	2	201	0
C-478	229.8	220.3	266.139	268.145	104.047	312425	1	1	Tier 1	AN00197000	C06001	3-Hydroxyisobutyric acid	0.12	4.4									0
C-481	229.8	221.1	412.223	416.236	89.0474	1.39638e+07	1	2	Tier 3 zero-reaction											4	38	513	0
C-482	229.8	221.1	398.243	402.257	75.0673	23137.8	1	2	Unidentified														0.0258
C-464	229.9	216.8	437.254	441.267	114.079	26370.3	1	2	Tier 3 zero-reaction											1	4	192	0
C-T1181	230.2	220.2	266.139	268.145	104.047	301650	1	1	Tier 2						AN00197005	HMDB0000710	4-Hydroxybutanoic acid	0.92	4.9				0
C-465	230.3	216.9	535.236	539.248	212.06	22354.4	1	2	Tier 3 one-reaction											0	3	138	0
C-485	230.8	221.8	511.139	515.153	187.964	9343.87	1	2	Tier 3 only two-reaction											0	0	29	0
C-483	230.9	221.5	408.228	410.235	246.136	57943.8	1	1	Tier 3 one-reaction											0	8	107	0
C-T1408	231.4	221.3	291.134	293.141	129.043	13041	1	1	Tier 2						AN00380003	HMDB0001843	N-Acryloylglycine	0.94	36.7				0.0074
C-498	233.9	224.8	525.306	529.32	202.131	7614.39	1	2	Tier 3 one-reaction											0	14	195	0
C-490	234	224.2	467.301	471.314	144.125	6488.21	1	2	Tier 3 zero-reaction											2	9	105	0.0258
C-500	234.8	225.1	256.15	258.156	188.117	7089.93	2	2	Tier 1	AN01133002	HMDB0028700	Alanyl-Valine	2.4	9.4									0.1845
C-491	234.9	224.3	463.219	465.225	301.127	59910.4	1	1	Tier 3 one-reaction											0	14	381	0
C-510	236	226.6	454.233	458.247	131.058	514801	1	2	Tier 3 zero-reaction											8	60	570	0
C-512	236.8	227	305.15	307.158	143.058	27212	1	1	Tier 2						AN00536000		Vinylacetylglycine	0.09	45.4				0.0369
C-519	236.9	227.5	248.152	250.159	86.0603	21598.8	1	1	Tier 3 only two-reaction											0	0	7	0
C-507	236.9	226.3	593.235	597.248	270.059	10045.1	1	2	Tier 2						AN05611000	C05778	Sirohydrochlorin	3.54	24.9				0.0111
C-516	236.9	227.3	227.621	229.627	131.059	139054	2	2	Tier 3 zero-reaction											8	60	571	0
C-517	237	227.3	431.245	435.258	108.07	9096.39	1	2	Tier 3 only two-reaction											0	0	1	0.0701
C-505	237.1	225.9	507.146	509.15	345.054	4519.02	1	1	Tier 3 one-reaction											0	4	133	0.0037
C-521	238	227.6	266.139	268.145	104.047	95310	1	1	Tier 1	EP00197008	C21297	Hydroxyisobutyric Acid	0.31	3.9									0
C-523	238.1	227.8	251.085	253.091	88.9933	19284	1	1	Tier 3 only two-reaction											0	0	78	0
C-520	238.1	227.6	369.217	371.224	207.126	48945.1	1	1	Tier 3 one-reaction											0	9	96	0.1328
C-515	238.2	227.3	504.252	508.265	181.077	18138.7	1	2	Tier 1	AN01037004	C00082	L-Tyrosine	5.14	6.3									0
C-525	238.9	228.4	266.102	268.109	104.011	16008.3	1	1	Tier 2						AN00193002	C00168	Hydroxypyruvic acid	0.41	34.1				0
C-522	239.1	227.7	371.16	373.166	209.069	8938.77	1	1	Tier 2						AN01417001	C05596	p-Hydroxyphenylacetylglycine	0.24	19.7				0
C-530	240	229.3	497.203	499.209	335.111	20509.2	1	1	Tier 3 one-reaction											0	5	210	0
C-532	240	230.1	846.423	850.436	523.247	11883.5	1	2	Tier 3 only two-reaction											0	0	124	0
C-535	240	230.3	412.222	416.236	89.047	6.72456e+06	1	2	Tier 3 zero-reaction											4	38	514	0
C-534	240.9	230.3	426.238	430.252	103.063	157865	1	2	Tier 3 zero-reaction											8	45	513	0
C-533	241.3	230.3	455.231	459.242	132.055	125719	1	2	Tier 2						AN05016000	C05786	(3Z)-Phycocyanobilin	0.05	30.9				0
C-524	241.5	228	850.437	854.45	527.261	7707.55	1	2	Tier 3 one-reaction											0	8	273	0.0111
C-539	242	230.9	824.441	828.454	501.265	31656.8	1	2	Tier 3 one-reaction											0	1	74	0
C-536	242	230.7	235.143	237.15	73.0513	37201.4	1	1	Unidentified														0
C-538	242.2	230.9	407.254	409.26	245.162	67968.7	1	1	Tier 3 zero-reaction											3	16	198	0
C-537	242.2	230.8	263.139	265.146	101.047	148920	1	1	Tier 3 one-reaction											0	29	442	0
C-540	242.9	231.9	246.616	248.622	169.049	56916.9	2	2	Tier 3 one-reaction											0	11	262	0.0037
C-542	242.9	232.4	256.108	258.115	94.0165	23671.5	1	1	Tier 3 one-reaction											0	1	122	0
C-543	243	232.6	371.178	375.192	48.0031	61663.4	1	2	Tier 3 zero-reaction											1	3	74	0
C-546	243.9	233.6	329.161	331.167	167.069	8945.27	1	1	Tier 3 one-reaction											0	20	251	0
C-527	245.1	228.5	468.249	472.264	145.073	32408.8	1	2	Tier 3 zero-reaction											6	54	511	0.0037
C-566	245.3	237.2	512.248	516.263	189.073	138863	1	2	Tier 3 only two-reaction											0	0	2	0
C-549	246.3	234.8	306.133	308.139	144.042	19669.2	1	1	Tier 1	EF00544004	HMDB0000393	3-Hexenedioic Acid	1.08	4.9									0
C-576	246.4	238.7	251.083	253.091	88.992	19532	1	1	Unidentified														0
C-556	247.1	236.2	266.138	268.145	104.047	3.65183e+06	1	1	Tier 1	AN00197004	C05984	2-Hydroxybutyric Acid	1.24	5.7									0
C-558	247.1	236.4	277.153	279.161	115.062	18471.5	1	1	Tier 2						EF00259003		4-Amino-2-methylenebutanoic acid	6.37	42.7				0
C-551	247.5	235.2	236.152	238.159	148.121	104695	2	2	Tier 3 one-reaction											0	11	100	0
C-570	248.1	237.9	344.149	346.156	182.058	100491	1	1	Tier 1	AN01052008	C03672	Hydroxyphenyllactic Acid	0.68	5.8									0
C-572	248.1	238	884.464	888.476	561.288	19352.7	1	2	Tier 3 one-reaction											0	7	252	0.0037
C-571	248.1	238	424.221	428.236	101.046	78356.9	1	2	Unidentified														0.0111
C-550	248.4	235.2	227.11	229.117	130.038	16402.2	2	2	Tier 3 one-reaction											0	8	219	0.048
C-573	249	238	281.149	283.156	119.058	15381	1	1	Tier 3 zero-reaction											3	35	512	0
C-574	249.1	238.3	291.243	293.25	129.151	366490	1	1	Tier 3 one-reaction											0	1	32	0
C-562	249.2	236.7	471.296	475.309	148.12	157241	1	2	Tier 3 one-reaction											0	11	100	0
C-581	250.2	239.6	470.264	474.278	147.089	78863	1	2	Tier 3 one-reaction											0	39	429	0
C-587	250.2	240.4	351.165	353.173	189.074	9526.09	1	1	Tier 3 one-reaction											0	10	190	0
C-577	250.4	238.8	221.621	223.627	119.059	672927	2	2	Tier 3 zero-reaction											3	35	512	0
C-586	251.2	240.4	248.152	250.159	172.121	10904.8	2	2	Tier 3 one-reaction											0	6	149	0.0074
C-583	252.1	240	252.123	254.13	90.0315	238213	1	1	Tier 2						AN00130004		Methoxyacetic acid	0.52	15.4				0
C-584	252.2	240.3	442.233	446.246	119.058	1.01922e+06	1	2	Tier 1	BP00291002		(R)-2-Amino-3-methoxypropanoic acid	1.11	3.2									0
C-593	252.2	241.8	448.185	450.19	286.094	13547.4	1	1	Tier 3 one-reaction											0	9	288	0.0406
C-588	252.2	240.5	230.079	232.085	67.9874	14540.9	1	1	Unidentified														0
C-592	253.2	241.8	426.2	428.209	264.109	83552.4	1	1	Tier 1	AN02177000	C04148	Phenylacetylglutamine	4.48	6									0.1476
C-597	253.2	242.6	451.233	455.247	128.058	362516	1	2	Tier 3 zero-reaction											1	16	273	0
C-598	254.2	242.6	474.207	478.219	151.031	23831.4	1	2	Tier 1	BP00635000	HMDB0029432	S-Methyl-L-cysteine sulfoxide	1.92	2.6									0.0185
C-604	254.2	243.6	229.626	231.632	135.069	42489.7	2	2	Tier 3 zero-reaction											2	20	288	0
C-594	254.4	241.9	481.317	485.33	158.141	6978.94	1	2	Tier 3 one-reaction											0	3	77	0.1993
C-607	254.7	243.7	468.249	472.262	145.073	8554.3	1	2	Tier 3 zero-reaction											6	54	511	0
C-602	255.3	243.2	262.144	264.15	100.052	97295	1	1	Tier 3 zero-reaction											4	42	545	0
C-605	255.3	243.6	252.628	254.635	181.074	164106	2	2	Tier 3 zero-reaction											5	42	452	0
C-603	255.5	243.2	278.139	280.147	116.047	13342.4	1	1	Tier 2						AN00266002	C03273	5-Oxopentanoic acid	0.18	18.9				0
C-612	256.1	244.9	476.194	480.208	153.019	7623.54	1	2	Tier 3 one-reaction											0	5	143	0
C-614	256.3	245.1	289.154	291.161	127.063	572736	1	1	Tier 2						AN00360000	C00450	(S)-2,3,4,5-Tetrahydropyridine-2-carboxylic acid	1.21	21.2				0
C-613	256.3	245	898.454	902.468	575.279	61009.9	1	2	Tier 3 one-reaction											0	14	321	0
C-615	256.3	245.2	219.623	221.63	115.063	3.07597e+06	2	2	Tier 3 zero-reaction											2	33	454	0
C-601	256.6	243.1	323.155	325.161	322.127	15823.5	2	2	Tier 3 one-reaction											0	7	383	0
C-T1395	256.8	244.8	280.154	282.161	118.063	70039	1	1	Tier 1	AN00283004	HMDB0000754	3-Hydroxyisovaleric Acid	2.57	7.7									0
C-610	257.3	244.8	231.113	233.119	69.0215	59056.8	1	1	Tier 3 one-reaction											0	3	161	0
C-T1443	257.4	245.3	289.154	291.162	127.063	431507	1	1	Tier 2						AN00360001	HMDB0001084	Delta1-Piperideine-2-Carboxylic Acid	0.48	16.2				0.476
C-620	258.3	246.9	307.129	309.135	145.037	14063.8	1	1	Tier 2						AN00557000	C00940	2-Oxoglutaramic acid	0.4	59.8				0
C-618	258.3	246.8	410.171	412.177	248.079	17442.4	1	1	Tier 2						AN01935002	C05832	5-Hydroxyindoleacetylglycine	0.89	40.2				0
C-617	258.3	246.4	504.248	508.262	181.073	115632	1	2	Tier 3 zero-reaction											5	42	465	0
C-626	259.2	247.6	269.113	271.12	107.022	80479.8	1	1	Tier 3 one-reaction											0	1	100	0
C-622	259.3	247.2	263.618	265.625	203.054	86051.9	2	2	Tier 3 one-reaction											0	1	121	0
C-628	260.3	248.5	345.1	347.105	183.008	12921.9	1	1	Tier 3 one-reaction											0	1	36	0
C-625	260.4	247.3	512.25	516.263	189.074	62144.1	1	2	Tier 3 one-reaction											0	10	190	0
C-624	260.6	247.3	237.123	239.13	75.0316	44969.1	1	1	Tier 3 zero-reaction											1	21	435	0.0406
C-631	261.3	249.9	298.13	300.136	136.038	42197.6	1	1	Tier 3 zero-reaction											3	24	618	0.0111
C-629	261.6	248.7	222.112	224.12	60.021	35094.1	1	1	Tier 1	AN00031000	C00033	Acetic Acid	0.61	0.9									0.0037
C-632	262.2	250.2	318.175	320.182	312.166	6382.68	2	2	Tier 3 one-reaction											0	5	128	0
C-635	262.4	250.4	430.179	434.192	107.004	9597.88	1	2	Tier 3 one-reaction											0	2	149	0
C-633	262.4	250.3	238.107	240.114	76.0159	19220.4	1	1	Tier 3 zero-reaction											1	15	513	0
C-639	263.5	251.8	465.247	469.261	142.071	6792.11	1	2	Unidentified														0.0996
C-676	263.8	261.5	261.159	263.167	99.0679	13949.3	1	1	Tier 3 zero-reaction											1	13	299	0
C-640	264.5	252.1	353.15	355.156	191.058	7165	1	1	Tier 1	AN01182000	C02712	N-Acetyl-methionine	9.6	8.9									0.0037
C-641	264.8	252.2	396.228	400.241	73.0523	68924.5	1	2	Tier 3 zero-reaction											3	18	409	0
C-647	265.4	253.1	309.123	311.13	147.032	9919.92	1	1	Tier 3 zero-reaction											1	4	111	0
C-648	265.4	253.2	339.137	341.144	177.045	9359.85	1	1	Tier 2						AN00978002	C03145	N-Formylmethionine	1.55	22.1				0
C-646	265.4	253.1	584.205	588.218	261.03	6589.91	1	2	Tier 3 one-reaction											0	18	226	0
C-637	265.4	250.8	438.238	442.251	115.063	257380	1	2	Tier 3 zero-reaction											2	33	454	0
C-644	265.4	252.8	502.233	506.247	179.058	9028.75	1	2	Tier 3 zero-reaction											2	43	399	0
C-654	265.4	254.4	219.149	221.156	57.0578	83449.3	1	1	Tier 3 one-reaction											0	4	250	0
C-642	265.5	252.4	251.085	253.091	88.9934	21035.5	1	1	Tier 3 only two-reaction											0	0	78	0
C-634	265.6	250.4	459.213	463.226	136.038	114081	1	2	Tier 3 zero-reaction											3	24	617	0
C-643	265.7	252.7	453.213	455.22	291.122	10886.8	1	1	Tier 3 one-reaction											0	6	177	0
C-674	265.8	260.5	230.079	232.085	67.9874	20014.3	1	1	Unidentified														0
C-652	266.3	253.8	852.472	856.486	529.297	4442	1	2	Tier 3 one-reaction											0	1	100	0.0775
C-653	266.4	254	426.238	430.252	103.063	1.19725e+06	1	2	Tier 3 zero-reaction											8	45	513	0
C-658	266.4	254.6	452.252	456.266	129.077	5197.89	1	2	Tier 3 only two-reaction											0	0	1	0
C-657	266.5	254.6	307.165	309.173	145.074	30165.2	1	1	Tier 2						PR00561005		N-Acetyl-(S)-2-Aminobutanoic acid	0.84	11.5				0.0037
C-T1319	267.1	254.8	307.165	309.172	145.074	23992	1	1	Tier 2						AN00561001	HMDB0000730	Isobutyrylglycine	0.97	14.4				0.2325
C-651	267.4	253.5	499.269	503.283	176.094	133602	1	2	Tier 3 zero-reaction											2	20	213	0.0037
C-656	267.6	254.5	535.122	537.125	373.03	6348.14	1	1	Tier 3 one-reaction											0	1	63	0.0443
C-681	268.5	263.6	355.165	357.172	193.074	86081.7	1	1	Tier 2						AN01210009	C05598	Phenylacetylglycine	0.73	23.1				0
C-T1348	269.1	257	294.135	296.141	132.042	3427	1	1	Tier 2						AN00418004		4-Hydroxy-2-oxopentanoic acid	4.86	10.8				0.3616
C-668	270.4	259.8	278.139	280.147	116.047	57426.2	1	1	Tier 1	AN00266005	HMDB0000720	Levulinic Acid	0.66	4.7									0
C-665	270.5	258.7	412.223	416.236	89.0472	9374.41	1	2	Tier 3 zero-reaction											4	38	514	0
C-666	270.7	258.8	536.231	538.236	374.14	7056.41	1	1	Tier 3 one-reaction											0	6	108	0.0074
C-671	271.4	259.9	235.091	237.097	72.9994	5645.14	1	1	Unidentified														0
C-675	272.4	260.9	302.135	304.143	140.043	45104.6	1	1	Tier 3 only two-reaction											0	0	8	0
C-663	273	257.2	426.238	430.252	103.063	122204	1	2	Tier 3 zero-reaction											8	45	513	0
C-672	273.7	260.3	251.085	253.091	88.9934	20325.3	1	1	Tier 3 only two-reaction											0	0	78	0
C-683	274.6	264	243.623	245.63	163.063	1.1701e+06	2	2	Tier 1	BP00785002		Indoline-2-carboxylic acid	0.33	1									0
C-680	274.6	263.6	345.144	347.151	183.053	95290.5	1	1	Tier 2						PR01065002		N-Acetyl-2-Aminomuconate semialdehyde	0.72	45.2				0
C-684	274.6	264	252.628	254.635	181.074	2.13928e+06	2	2	Tier 3 zero-reaction											5	42	452	0
C-685	274.6	264.1	226.631	228.638	129.079	161358	2	2	Tier 3 zero-reaction											4	30	417	0
C-682	274.6	264	240.138	242.145	78.0468	53176.2	1	1	Tier 3 zero-reaction											1	6	168	0
C-678	274.8	263.2	520.233	522.235	358.141	8433.93	1	1	Tier 3 zero-reaction											1	5	208	0
C-689	275.6	265.2	567.244	571.257	244.069	7401.6	1	2	Tier 3 zero-reaction											2	29	441	0
C-694	275.6	267.5	689.317	693.329	366.141	4616.37	1	2	Tier 3 one-reaction											0	11	276	0
C-686	275.7	264.2	673.323	677.337	350.148	38224.5	1	2	Tier 3 one-reaction											0	11	291	0.059
C-T1604	275.8	264.5	343.165	345.171	181.074	15683	1	1	Tier 2						BM01037000		N-Hydroxy-L-Phenylalanine	0.18	26.8				0.4613
C-692	276.8	266.7	470.211	474.224	147.035	19478.3	1	2	Tier 3 one-reaction											0	4	143	0.0369
C-687	277.6	264.6	452.254	456.267	129.078	392748	1	2	Tier 3 zero-reaction											4	30	418	0
C-696	279.6	268.2	277.118	279.125	115.026	11058.7	1	1	Tier 3 one-reaction											0	13	272	0
C-698	279.7	268.6	512.25	516.263	189.074	35631.4	1	2	Tier 3 one-reaction											0	10	248	0
C-714	279.8	273	351.166	353.173	189.074	8937.64	1	1	Tier 3 one-reaction											0	10	190	0
C-707	281.7	271.8	217.626	219.632	111.069	13360.2	2	2	Tier 3 one-reaction											0	8	243	0
C-706	281.7	271.8	226.631	228.638	129.079	765191	2	2	Tier 3 zero-reaction											4	30	417	0
C-702	281.8	271.3	382.248	386.262	59.073	11921.5	1	2	Tier 3 zero-reaction											1	15	233	0
C-701	282.1	271.1	266.138	268.145	104.047	19846.3	1	1	Tier 1	BP00197007		3-Methoxypropanoic acid	1.37	7.8									0
C-708	282.7	271.8	291.17	293.178	129.078	19604.6	1	1	Tier 3 zero-reaction											4	30	418	0.0037
C-712	282.7	272.8	245.165	247.172	83.0733	64029	1	1	Tier 3 one-reaction											0	2	188	0
C-710	283.7	272.7	256.133	258.14	94.0419	10830.4	1	1	Tier 3 zero-reaction											1	13	310	0.0037
C-715	283.7	273.2	341.149	343.156	179.058	144189	1	1	Tier 1	AN01006000	C01586	Hippuric Acid	0.86	8.4									0
C-716	283.7	273.6	242.117	244.123	160.051	9084.07	2	2	Tier 3 one-reaction											0	8	166	0.0111
C-717	284.6	273.7	303.17	305.177	141.079	49109.2	1	1	Tier 2						BP00517000	C08287	Hypoglycin A	0.99	58.5				0
C-719	284.7	274.3	483.224	487.237	160.048	16183.7	1	2	Tier 3 one-reaction											0	15	269	0.0111
C-722	284.7	274.9	438.238	442.252	115.063	24336.9	1	2	Tier 3 zero-reaction											2	33	454	0
C-703	285	271.4	292.154	294.161	130.063	8544.94	1	1	Tier 2						BM00396001	C06102	Adipate semialdehyde	0.77	23.2				0
C-720	286.3	274.5	251.085	253.091	88.9933	18211.7	1	1	Tier 3 only two-reaction											0	0	78	0
C-726	287.8	278.1	421.269	423.276	259.178	60591.1	1	1	Tier 3 zero-reaction											2	13	165	0
C-728	287.8	278.2	238.108	240.115	152.033	50534.5	2	2	Tier 3 zero-reaction											3	12	426	0
C-731	288.3	278.7	442.197	446.21	119.022	4579.24	1	2	Tier 2						AN00287000	C00872	Aminomalonic acid	0.45	73.8				0
C-736	288.8	279.2	422.243	426.257	99.0678	93881.8	1	2	Tier 3 zero-reaction											1	13	299	0
C-738	288.8	279.6	475.209	479.222	152.033	71476.5	1	2	Tier 3 zero-reaction											3	12	425	0
C-732	288.8	278.8	491.204	495.217	168.028	35973.4	1	2	Tier 3 zero-reaction											1	8	193	0
C-729	288.8	278.5	560.343	562.35	398.252	8633.3	1	1	Tier 3 only two-reaction											0	0	61	0
C-734	289.2	279.1	396.264	400.277	73.0886	75814.7	1	2	Tier 3 one-reaction											0	8	196	0.0037
C-742	289.2	281.3	433.244	435.25	271.152	13353.5	1	1	Tier 3 one-reaction											0	2	153	0
C-741	289.8	281.2	880.503	884.517	557.328	32719.9	1	2	Tier 3 one-reaction											0	2	146	0.0074
C-743	290.8	281.5	233.164	235.171	71.0731	759032	1	1	Tier 3 one-reaction											0	6	232	0
C-740	290.8	281.1	291.17	293.177	129.078	40926.8	1	1	Tier 3 zero-reaction											4	30	418	0
C-745	291.1	281.8	419.115	421.119	257.024	10041	1	1	Tier 3 only two-reaction											0	0	65	0
C-T1526	291.2	281.1	440.254	444.267	117.079	19201875	1	2	Tier 1	AN00277003	HMDB0000883	Valine	0.07	4.3									0.203
C-752	291.9	283	458.21	462.225	135.034	250301	1	2	Tier 3 zero-reaction											2	10	195	0
C-749	292.4	282.6	460.211	464.223	137.036	13424.3	1	2	Tier 3 only two-reaction											0	0	11	0.0074
C-750	292.9	282.9	216.078	218.084	53.9863	163057	1	1	Unidentified														0.0443
C-757	292.9	283.9	314.138	316.145	152.047	17304.7	1	1	Tier 1	AN00647002	C00642	Parahydroxyphenylacetic Acid	1.37	8.1									0
C-753	292.9	283.4	286.154	288.161	124.063	14507.7	1	1	Tier 3 zero-reaction											1	10	234	0
C-747	292.9	282.5	230.056	232.064	67.9643	21983.1	1	1	Unidentified														0
C-755	293.8	283.5	377.152	379.158	215.061	9200.54	1	1	Tier 3 one-reaction											0	7	150	0
C-763	293.9	285	280.154	282.161	118.063	236528	1	1	Tier 1	EF00283001	HMDB0001987	2-Hydroxy-2-Methylbutyric Acid	1.38	4.3									0
C-761	293.9	284.6	351.165	353.172	189.074	8192.97	1	1	Tier 3 one-reaction											0	10	190	0
C-754	293.9	283.5	375.145	377.152	213.054	8722.54	1	1	Tier 3 only two-reaction											0	0	57	0.0443
C-759	294.9	284.3	330.115	332.122	168.024	13067	1	1	Tier 3 only two-reaction											0	0	18	0.0148
C-765	295.9	286.8	309.159	311.166	147.068	50513.6	1	1	Tier 3 zero-reaction											1	12	224	0
C-767	296.8	286.9	378.217	382.231	55.0418	6574.1	1	2	Tier 3 one-reaction											0	1	175	0.0185
C-764	296.9	286.4	287	289.006	124.909	4882.05	1	1	Unidentified														0
C-727	296.9	278.1	230.079	232.085	67.9873	20681.9	1	1	Unidentified														0
C-762	296.9	285	314.995	317.001	152.904	22075.1	1	1	Tier 3 only two-reaction											0	0	2	0
C-771	296.9	287.1	459.213	463.227	136.038	1.67678e+06	1	2	Tier 3 zero-reaction											3	24	617	0
C-769	297.1	286.9	291.116	293.123	129.025	11787.9	1	1	Tier 3 only two-reaction											0	0	72	0.2288
C-T1330	297.1	286.9	310.163	312.17	148.074	11113	1	1	Tier 2						AN00598000	HMDB0012140	(R)-2,3-Dihydroxy-3-Methylpentanoic Acid	5.63	42.2				0.3247
C-770	297.2	287	221.074	223.081	58.9828	376362	1	1	Tier 3 only two-reaction											0	0	52	0
C-T1533	297.6	287.4	461.219	465.233	138.043	49829	1	2	Tier 1	AN00478002	HMDB0000301	Urocanic Acid	3.87	10									0.2472
C-772	297.8	287.3	323.142	325.149	161.051	6059.46	1	1	Tier 2						BP00753000		S-Allyl-L-cysteine	0.59	36.6				0
C-774	298	288.4	472.226	476.24	149.051	2.09475e+06	1	2	Tier 3 zero-reaction											1	9	167	0
C-773	299	288.1	265.137	267.143	103.046	27195.8	1	1	Tier 3 only two-reaction											0	0	71	0
C-775	299	289.2	576.185	580.198	253.009	12833.9	1	2	Tier 3 only two-reaction											0	0	75	0.1808
C-781	300	290.1	494.208	498.221	171.033	19099.9	1	2	Tier 3 one-reaction											0	2	34	0
C-779	300	289.8	232.078	234.083	69.9863	26025.4	1	1	Tier 3 only two-reaction											0	0	2	0.0369
C-780	300.3	290	236.128	238.135	74.0367	150567	1	1	Tier 2						AN00070003	C00163	Propanoic acid	0.4	9.2				0
C-782	301	291.5	480.212	482.217	318.121	12192.2	1	1	Tier 2						ED02950000		fluvoxamino acid	3.36	49.1				0.0037
C-788	301	292.3	396.228	400.241	73.0525	2.28691e+06	1	2	Tier 3 zero-reaction											3	18	409	0
C-785	301	292.1	387.223	391.236	64.0473	205234	1	2	Unidentified														0
C-784	301.9	291.9	303.17	305.177	141.079	7930	1	1	Tier 3 one-reaction											0	22	329	0.0037
C-792	302	293.4	228.61	230.617	133.038	11455.6	2	2	Tier 3 zero-reaction											3	28	497	0
C-791	303	293	456.212	460.226	133.037	217875	1	2	Tier 3 zero-reaction											3	25	402	0
C-797	303.9	294.1	378.181	380.188	216.089	6789.14	1	1	Tier 3 one-reaction											0	12	151	0.0111
C-796	304.1	294	527.265	531.278	204.089	2.45746e+06	1	2	Tier 3 zero-reaction											1	12	182	0
C-793	305.1	293.7	470.265	474.278	147.089	24726.2	1	2	Tier 3 one-reaction											0	39	429	0
C-803	306	295.8	314.996	317.001	152.904	14965	1	1	Tier 3 only two-reaction											0	0	2	0
C-804	306.1	296.2	496.208	498.215	334.117	9154.16	1	1	Tier 3 one-reaction											0	14	316	0.0037
C-778	306.1	289.7	251.085	253.091	88.9933	9435.14	1	1	Tier 3 only two-reaction											0	0	78	0
C-808	308.1	298.1	321.181	323.187	159.089	22596.2	1	1	Tier 2						AN00725002		2-Methylbutyrylglycine	0.37	19.1				0.0037
C-T1497	308.5	298.2	321.181	323.187	159.089	19983	1	1	Tier 2						AN00725007		N-Acetyl-Valine	0.2	26.3				0.0443
C-807	308.6	297.4	351.165	353.173	189.073	11435	1	1	Tier 3 one-reaction											0	10	190	0
C-821	310	303.7	454.27	458.283	131.095	87894.7	1	2	Tier 3 zero-reaction											6	36	394	0
C-855	310.1	311.7	527.265	531.278	204.089	75465.8	1	2	Tier 3 zero-reaction											1	12	182	0
C-811	310.2	300.2	495.238	499.252	172.063	42078	1	2	Tier 3 one-reaction											0	3	82	0
C-809	311.2	299.6	507.01	509.012	344.918	14181.7	1	1	Tier 3 only two-reaction											0	0	2	0.0627
C-813	312.1	302.1	478.247	482.259	155.071	6946.48	1	2	Tier 3 only two-reaction											0	0	7	0
C-820	313.2	303.6	245.626	247.633	167.07	12438.9	2	2	Tier 3 one-reaction											0	20	266	0
C-814	313.2	302.4	456.213	460.225	133.037	13350.1	1	2	Tier 3 zero-reaction											3	25	403	0
C-819	313.7	303.5	230.079	232.086	67.9877	21894.2	1	1	Unidentified														0
C-T1486	313.8	303.4	291.134	293.14	129.043	14567	1	1	Tier 2						PR00381000		N-Acetyl-Dehydroalanine	0.04	33.2				0.2731
C-822	314.2	303.7	372.144	374.151	210.053	7201.48	1	1	Tier 2						AN01432001		Vanilpyruvic acid	0.05	12.7				0.0037
C-833	314.2	305.4	424.223	428.236	101.047	36320.8	1	2	Tier 3 one-reaction											0	29	442	0
C-830	314.3	304.8	228.611	230.618	133.038	11128.3	2	2	Tier 3 zero-reaction											3	28	497	0
C-825	314.4	304.1	454.27	458.283	131.094	1.38705e+06	1	2	Tier 3 zero-reaction											6	36	394	0
C-828	314.4	304.5	432.239	436.253	109.064	10655.3	1	2	Tier 3 one-reaction											0	2	161	0
C-832	315.2	305.1	294.17	296.177	132.078	57289.4	1	1	Tier 2						AN00422002		(R)-3-Hydroxyhexanoic acid	1.07	1.9				0
C-831	315.3	304.9	355.165	357.172	193.074	11202.2	1	1	Tier 1	AN01210001	HMDB0011723	2-Methylhippuric acid	0.07	1.5									0
C-823	315.4	303.8	220.05	222.056	57.9588	324656	1	1	Unidentified														0
C-826	315.7	304.4	569.333	571.34	407.242	10801	1	1	Tier 3 one-reaction											0	11	168	0
C-838	316.3	307.1	305.186	307.192	143.095	73122.9	1	1	Tier 2						EF00538001		L-2-Amino-3-methylenehexanoic acid	0.51	53.5				0
C-835	316.3	306.5	408.264	412.278	85.0888	44845.3	1	2	Tier 3 one-reaction											0	5	191	0
C-836	316.3	306.8	492.226	496.239	169.051	13454	1	2	Tier 3 one-reaction											0	4	76	0
C-846	317.3	308.2	218.633	220.64	113.084	1.30886e+06	2	2	Tier 3 one-reaction											0	16	301	0
C-839	317.3	307.4	908.535	912.549	585.36	61153.2	1	2	Tier 3 one-reaction											0	1	151	0
C-844	317.3	307.9	227.639	229.645	131.095	1.28742e+06	2	2	Tier 3 zero-reaction											6	36	394	0
C-840	317.3	307.5	277.189	279.198	115.098	29269.7	1	1	Unidentified														0.1624
C-827	317.6	304.5	660.368	664.38	337.192	4803.68	1	2	Tier 3 only two-reaction											0	0	101	0
C-847	318.5	308.2	293.185	295.192	131.094	13367.6	1	1	Tier 3 zero-reaction											6	36	394	0
C-849	319.3	309.3	328.154	330.161	166.062	13393.8	1	1	Tier 1	BM00823005	C01744	3-(4-Hydroxyphenyl)Propionic Acid	1.42	7.9									0.059
C-848	319.3	308.8	412.168	416.182	88.9931	10431.5	1	2	Tier 3 only two-reaction											0	0	78	0
C-843	320.2	307.9	314.996	317.001	152.905	11421.7	1	1	Tier 3 only two-reaction											0	0	2	0
C-852	320.2	310.5	403.236	407.249	80.0604	94371	1	2	Unidentified														0
C-851	320.3	310.4	545.275	549.289	222.1	10291	1	2	Tier 3 one-reaction											0	23	306	0
C-850	321.4	309.8	220.05	222.056	57.9587	167423	1	1	Unidentified														0
C-857	322.3	311.9	579.315	583.328	256.14	10269.9	1	2	Tier 3 only two-reaction											0	0	4	0
C-854	322.6	311.7	230.079	232.085	67.9875	21206.8	1	1	Unidentified														0
C-866	323.3	314.2	378.181	380.191	216.09	14568.1	1	1	Tier 3 one-reaction											0	12	150	0.0775
C-865	323.4	314.2	235.108	237.114	73.0168	33755.2	1	1	Tier 3 one-reaction											0	2	253	0
C-859	323.4	313.7	264.136	266.143	204.09	657742	2	2	Tier 3 zero-reaction											1	11	187	0
C-861	323.4	313.9	447.285	449.292	285.194	57762.7	1	1	Tier 3 zero-reaction											1	6	87	0
C-864	323.4	314.1	380.194	384.21	57.0187	9477.18	1	2	Unidentified														0.0369
C-867	323.4	314.2	985.545	989.558	662.369	7132.82	1	2	Tier 3 one-reaction											0	1	194	0.0295
C-858	324.4	313.7	367.165	369.172	205.074	37301	1	1	Tier 1	AN01360002	C02043	Indolelactic Acid	0.55	7.7									0
C-856	324.7	311.8	578.312	582.326	255.136	17877.8	1	2	Tier 3 only two-reaction											0	0	40	0
C-T1534	324.8	314.3	350.158	352.165	188.069	19457	1	1	Tier 2						BM01129000		2-Oxosuberic Acid	6.23	37.1				0.4244
C-860	325.4	313.9	320.175	322.182	158.084	65982.5	1	1	Tier 3 one-reaction											0	5	78	0
C-T1711	325.5	315	300.123	302.129	138.032	18107	1	1	Tier 1	AN00477007	HMDB0002466	3-Hydroxybenzoic Acid	1.39	2.8									0.059
C-862	325.5	314.1	550.25	554.264	227.074	14421	1	2	Tier 3 one-reaction											0	2	71	0
C-876	326.4	317.2	396.228	400.241	73.0525	1.68606e+06	1	2	Tier 3 zero-reaction											3	18	409	0
C-871	326.7	316.4	290.003	292.01	127.912	223204	1	1	Tier 3 one-reaction											0	1	2	0
C-873	327.3	317.2	373.225	377.239	50.05	24653.6	1	2	Unidentified														0.0074
C-874	327.5	317.2	481.281	485.294	158.105	13608.1	1	2	Tier 3 one-reaction											0	6	216	0
C-870	327.5	316.4	527.265	531.278	204.089	1.1272e+06	1	2	Tier 3 zero-reaction											1	12	182	0
C-897	327.5	323.4	220.05	222.056	57.9586	190599	1	1	Unidentified														0
C-879	328.6	318	422.684	426.697	99.5088	10709.1	1	2	Unidentified														0.0148
C-882	329.4	319.6	488.254	492.268	165.079	1.33609e+06	1	2	Tier 1	AN00814000	C02265	Phenylalanine	0.39	8.3									0
C-890	331.5	321.8	976.504	980.518	653.329	43193.1	1	2	Tier 3 one-reaction											0	4	220	0
C-888	331.5	321.2	412.186	416.2	89.011	21847.1	1	2	Tier 3 one-reaction											0	6	184	0
C-891	331.5	321.9	526.21	530.223	203.034	8654.51	1	2	Tier 3 only two-reaction											0	0	91	0
C-894	331.5	322.1	244.631	246.637	165.079	1.34809e+06	2	2	Tier 3 zero-reaction											4	48	381	0
C-895	331.5	322.2	235.626	237.632	147.069	1.06515e+06	2	2	Tier 3 zero-reaction											1	12	224	0
C-893	331.5	322	224.143	226.15	62.0516	71873	1	1	Unidentified														0
C-886	331.7	320.8	610.26	612.267	448.169	5960.45	1	1	Tier 3 one-reaction											0	7	322	0.0369
C-899	334.6	323.9	617.316	621.329	294.14	10883.3	1	2	Tier 3 one-reaction											0	4	127	0.0221
C-903	334.7	324.4	389.22	393.234	66.0448	361204	1	2	Unidentified														0
C-904	334.7	324.9	358.165	360.172	196.073	22457	1	1	Tier 1	BP01244010	HMDB0062121	Hydroferulic acid	0.26	6.6									0.0037
C-905	335.6	325.5	294.17	296.176	132.078	105047	1	1	Tier 1	AN00422007	HMDB0001624	2-Hydroxycaproic Acid/Hydroxyisocaproic Acid/2-Ethyl-2-Hydroxybutyric Acid	1.29	9.3									0
C-906	335.6	325.6	262.155	264.162	200.128	10799.1	2	2	Tier 3 one-reaction											0	3	76	0
C-907	336	325.9	230.079	232.085	67.9875	24536.8	1	1	Unidentified														0
C-889	336.5	321.7	281.165	283.171	119.073	152850	1	1	Tier 3 one-reaction											0	11	170	0
C-911	336.6	326.9	553.337	557.351	230.162	12047.6	1	2	Tier 3 one-reaction											0	4	91	0
C-913	337.5	327.8	275.139	277.146	113.047	30870.5	1	1	Tier 3 zero-reaction											2	20	306	0
C-912	337.6	327.5	424.223	428.236	101.047	750613	1	2	Tier 3 one-reaction											0	29	442	0
C-921	338.6	329.4	493.327	495.334	331.235	17307.4	1	1	Tier 3 one-reaction											0	7	108	0.0074
C-915	338.7	328.3	519.296	523.309	196.121	5989.29	1	2	Tier 3 one-reaction											0	9	165	0
C-920	339.7	329.3	328.154	330.161	166.063	33079.1	1	1	Tier 1	BM00823019	C11457	3-(3-Hydroxyphenyl)propionic Acid	0.68	1.3									0
C-919	339.8	329.2	456.212	460.225	133.037	5767.94	1	2	Tier 3 zero-reaction											3	25	402	0.0517
C-922	339.9	329.4	497.254	501.268	174.079	4768	1	2	Tier 3 zero-reaction											1	11	143	0
C-928	341.6	331.8	312.179	314.185	150.087	19907.2	1	1	Unidentified														0.0037
C-927	341.7	331.5	471.285	473.294	309.194	56795.2	1	1	Tier 3 one-reaction											0	4	74	0
C-926	341.7	331.2	413.712	417.726	90.5367	26214.2	1	2	Unidentified														0
C-931	341.8	332.2	605.175	609.188	282	5131.16	1	2	Tier 3 only two-reaction											0	0	43	0.0074
C-936	342.2	332.8	930.427	934.441	607.252	4136.6	1	2	Tier 3 one-reaction											0	15	260	0.0295
C-934	342.7	332.8	226.613	228.619	129.043	180565	2	2	Tier 3 zero-reaction											5	28	357	0
C-935	342.7	332.8	303.134	305.141	141.042	13158.9	1	1	Tier 3 zero-reaction											1	9	329	0
C-932	342.8	332.7	490.174	494.187	166.998	6151.5	1	2	Tier 3 one-reaction											0	4	115	0.0074
C-917	343.6	328.5	504.239	506.242	342.147	8785.22	1	1	Tier 3 one-reaction											0	5	221	0.0258
C-937	344.7	333	452.217	456.231	129.042	399831	1	2	Tier 3 zero-reaction											5	28	357	0
C-940	344.7	335.7	403.236	407.249	80.0604	29900.9	1	2	Unidentified														0
C-938	344.8	334.3	350.196	352.203	188.105	13853.6	1	1	Tier 1	AN01132000	C08261	Azelaic Acid	0.49	4.5									0.1956
C-942	345.8	336	255.147	257.154	186.112	162190	2	2	Tier 3 one-reaction											0	3	96	0
C-943	345.8	336	226.145	228.151	128.107	63404.7	2	2	Tier 3 one-reaction											0	4	44	0
C-944	345.8	336.1	348.203	350.209	186.112	48339.6	1	1	Tier 3 one-reaction											0	3	96	0
C-941	345.9	335.9	497.287	501.3	174.112	5407.58	1	2	Tier 3 zero-reaction											2	6	78	0.0148
C-939	345.9	335.4	240.142	242.148	156.101	7059.31	2	2	Tier 3 one-reaction											0	4	98	0
C-946	347.7	337.6	476.218	478.224	314.126	9917.34	1	1	Tier 3 one-reaction											0	2	142	0
C-948	347.8	338.7	437.254	441.266	114.079	5715.79	1	2	Tier 3 zero-reaction											1	4	192	0
C-947	347.8	338	230.079	232.085	67.9874	30818.6	1	1	Unidentified														0
C-950	348.8	339.2	468.285	472.299	145.11	52435.2	1	2	Tier 3 zero-reaction											1	19	300	0
C-952	350	340.6	465.157	467.161	303.066	7540.96	1	1	Tier 3 one-reaction											0	5	89	0.0148
C-957	350.7	342.3	545.263	547.273	383.171	15054.7	1	1	Tier 3 one-reaction											0	11	299	0
C-954	350.8	341.1	245.129	247.135	83.0371	44627.5	1	1	Tier 3 one-reaction											0	2	198	0
C-955	351.8	341.4	217.096	219.104	55.0044	16114.4	1	1	Unidentified														0.2288
C-958	351.9	342.4	484.226	488.241	161.051	18144.2	1	2	Tier 3 one-reaction											0	4	142	0.0959
C-961	351.9	343.3	380.215	384.228	57.0395	38910.4	1	2	Unidentified														0
C-956	351.9	341.9	545.27	547.273	383.179	12352.7	1	1	Tier 3 zero-reaction											3	10	241	0.2583
C-966	352.1	344.7	272.125	274.132	110.034	19947.9	1	1	Unidentified														0
C-963	352.8	343.9	543.259	545.263	381.168	8741.67	1	1	Tier 3 zero-reaction											3	19	278	0
C-960	352.9	343.3	263.129	265.135	202.075	11303.6	2	2	Tier 3 one-reaction											0	9	138	0
C-965	352.9	344.4	543.259	547.273	220.084	14306.7	1	2	Tier 3 zero-reaction											1	19	230	0
C-962	352.9	343.5	389.22	393.234	66.0448	311951	1	2	Unidentified														0
C-969	357.1	347.5	375.147	379.16	51.9713	41398.1	1	2	Tier 3 one-reaction											0	1	5	0
C-972	358	349.3	480.285	484.299	157.11	35315.1	1	2	Tier 3 one-reaction											0	18	261	0
C-973	358	349.5	247.108	249.114	85.0163	21611.4	1	1	Tier 3 one-reaction											0	5	164	0
C-974	358	349.6	426.202	430.215	103.026	99780.3	1	2	Tier 3 zero-reaction											2	14	351	0
C-970	358.1	348.5	220.05	222.056	57.9587	206823	1	1	Unidentified														0
C-975	359	350	222.601	224.608	121.02	8355.41	2	2	Tier 3 zero-reaction											2	10	238	0
C-977	359	350.8	377.144	381.158	53.9688	151823	1	2	Unidentified														0.0037
C-980	359	350.9	397.129	401.142	73.9532	112552	1	2	Unidentified														0
C-979	359.2	350.8	218.081	220.088	55.9899	70716.1	1	1	Tier 3 one-reaction											0	12	157	0
C-981	359.9	350.9	413.103	417.115	89.9271	7966.52	1	2	Unidentified														0
C-968	360.2	345.6	593.394	595.4	431.303	6228.27	1	1	Tier 3 one-reaction											0	17	183	0.0111
C-986	361	367	607.173	611.187	283.998	10220.1	1	2	Tier 3 one-reaction											0	1	53	0
C-985	361	366.8	605.175	609.188	282	12526.1	1	2	Tier 3 only two-reaction											0	0	43	0
C-987	361	367.2	473.3	475.307	311.209	13180.7	1	1	Tier 3 zero-reaction											1	4	55	0.0185
C-984	361.1	363.8	259.618	261.625	195.054	13602.8	2	2	Tier 1	BM01229007	HMDB0013678	4-Hydroxyhippuric acid	1.12	4.9									0.0627
C-992	362	369	245.626	247.633	167.07	42136	2	2	Tier 3 one-reaction											0	20	267	0
C-991	362	369	432.239	436.252	109.063	12494.8	1	2	Tier 3 one-reaction											0	2	162	0
C-989	362	368.7	329.161	331.167	167.07	7404.71	1	1	Tier 3 one-reaction											0	20	267	0
C-990	362	368.9	238.619	240.625	153.054	6027.12	2	2	Tier 3 one-reaction											0	15	263	0
C-997	363.1	369.3	502.234	506.247	179.059	6074.97	1	2	Tier 3 zero-reaction											2	43	399	0.0185
C-993	364	369.2	433.173	437.186	109.998	8880.42	1	2	Tier 3 only two-reaction											0	0	8	0
C-998	364.1	369.3	480.212	484.226	157.037	25116.9	1	2	Tier 2						AN00707000	C02220	2-Aminomuconic acid	0.89	19.9				0
C-1001	364.1	369.4	452.217	456.231	129.042	24371.5	1	2	Tier 3 zero-reaction											5	28	357	0
C-999	364.1	369.3	438.238	442.252	115.063	14600.3	1	2	Tier 3 zero-reaction											2	33	454	0
C-1055	364.1	373.7	292.154	294.161	130.063	10299.5	1	1	Tier 2						EF00396011		2-Methyl-3-ketovaleric acid	0.82	2.5				0
C-1000	364.3	369.3	520.205	524.218	197.03	7663.54	1	2	Tier 2						AN01252000	C04604	3-Hydroxy-2-methylpyridine-4,5-dicarboxylic acid	5.45	50				0.0185
C-995	364.3	369.2	474.239	478.252	151.063	14392.3	1	2	Tier 3 zero-reaction											3	34	443	0
C-1004	365.1	369.6	421.094	425.108	97.919	10455.1	1	2	Unidentified														0
C-1003	365.5	369.6	419.096	423.11	95.9211	10462.4	1	2	Unidentified														0
C-1002	366	369.5	269.163	271.169	214.143	6164.69	2	2	Tier 3 only two-reaction											0	0	58	0
C-1009	366.1	369.9	337.154	339.161	175.063	387594	1	1	Tier 1	AN00956003	C00954	Indoleacetic Acid	0.8	0.4									0
C-1008	366.5	369.8	461.275	463.282	299.184	5225.2	1	1	Tier 3 only two-reaction											0	0	56	0
C-1007	367.1	369.8	230.079	232.085	67.9874	31294.5	1	1	Unidentified														0
C-1013	368	370.5	231.149	233.156	69.0578	12286.5	1	1	Tier 3 one-reaction											0	2	183	0
C-1016	368.4	371.3	251.085	253.091	88.9935	11360.7	1	1	Tier 3 only two-reaction											0	0	78	0
C-1012	369.1	370.4	278.139	280.145	116.047	46882.1	1	1	Tier 1	AN00266001	C00141	A-Ketoisovaleric Acid	0.26	4.1									0
C-1014	370.2	370.9	226.613	228.619	129.043	37440.5	2	2	Tier 3 zero-reaction											5	28	357	0
C-1019	372.1	371.6	301.118	303.124	139.027	8798	1	1	Tier 3 zero-reaction											2	9	250	0
C-994	372.2	369.2	262.143	264.151	100.052	13387.8	1	1	Tier 1	AN00165006	HMDB0000509	3-Methylcrotonic Acid	1.57	6.4									0
C-1025	373.1	372	218.081	220.088	55.99	14648.4	1	1	Tier 3 one-reaction											0	12	157	0
C-1017	373.2	371.3	463.316	465.323	301.225	6401.24	1	1	Tier 3 zero-reaction											2	9	90	0.0554
C-1026	373.2	372.1	377.144	381.158	53.9688	31467.1	1	2	Unidentified														0
C-1023	373.2	372	397.129	401.142	73.9532	28934.4	1	2	Unidentified														0
C-1032	374.2	372.4	239.118	241.125	154.053	13247	2	2	Tier 3 one-reaction											0	1	17	0
C-1029	374.2	372.1	383.16	385.167	221.069	11610.5	1	1	Tier 3 one-reaction											0	20	227	0
C-1031	374.2	372.2	540.268	544.281	217.092	93780.1	1	2	Tier 3 only two-reaction											0	0	5	0.0258
C-1033	374.2	372.4	225.121	227.127	126.059	19875.5	2	2	Tier 3 only two-reaction											0	0	3	0.0074
C-1021	374.2	371.8	452.217	456.231	129.042	63019.5	1	2	Tier 3 zero-reaction											5	28	357	0
C-1027	374.4	372.1	254.058	256.063	91.9664	20926.7	1	1	Tier 3 only two-reaction											0	0	20	0.1661
C-1020	374.4	371.7	399.126	403.139	75.9509	10209.4	1	2	Tier 3 only two-reaction											0	0	1	0
C-1036	375.3	372.5	232.649	234.656	141.116	8141.74	2	2	Tier 3 one-reaction											0	3	152	0.0074
C-1037	375.3	372.7	482.3	486.314	159.124	60607.7	1	2	Tier 3 zero-reaction											1	13	244	0
C-1035	375.3	372.4	349.176	351.182	187.085	18622.8	1	1	Tier 3 zero-reaction											1	32	495	0
C-1038	376.2	372.7	575.384	577.39	413.292	8368.86	1	1	Tier 3 one-reaction											0	6	147	0
C-1043	376.6	373	220.05	222.056	57.9586	157692	1	1	Unidentified														0
C-1041	377.3	372.9	513.249	517.263	190.074	4680.67	1	2	Tier 3 one-reaction											0	14	208	0
C-1044	377.3	373	479.265	483.279	156.089	7288.14	1	2	Tier 3 one-reaction											0	7	221	0.0074
C-1034	377.3	372.4	601.327	605.342	278.152	68701.7	1	2	Tier 3 zero-reaction											1	1	84	0
C-1042	377.4	372.9	301.169	303.175	278.155	36045.1	2	2	Tier 3 only two-reaction											0	0	51	0
C-1045	378.3	373	221.104	223.112	118.026	16131.4	2	2	Tier 1	AN00281002	C00042	Succinic Acid	1.93	7.8									0.0037
C-1047	378.3	373.1	425.221	429.234	102.045	34889.2	1	2	Tier 3 only two-reaction											0	0	4	0.0074
C-1048	378.4	373.2	673.352	675.357	511.261	6415.94	1	1	Tier 3 one-reaction											0	13	263	0
C-1049	378.8	373.5	293.096	295.102	131.004	9889	1	1	Tier 3 one-reaction											0	1	83	0
C-1052	379.2	373.6	235.143	237.15	73.0518	33366.3	1	1	Unidentified														0.0037
C-1053	379.3	373.7	263.139	265.146	101.047	375257	1	1	Tier 3 one-reaction											0	29	442	0
C-1054	379.3	373.7	412.223	416.235	89.0472	25891.1	1	2	Tier 3 zero-reaction											4	38	514	0.0037
C-1057	380.4	373.8	408.228	412.24	85.0523	29763.1	1	2	Tier 3 zero-reaction											1	16	304	0.1513
C-1060	381.4	374.1	391.705	395.718	68.5293	53318.6	1	2	Unidentified														0
C-1058	381.6	373.9	424.223	428.236	101.047	26335.8	1	2	Tier 3 one-reaction											0	29	442	0
C-1061	382.3	374.4	436.223	440.237	113.047	8511.94	1	2	Tier 3 zero-reaction											2	20	306	0.0738
C-1064	382.9	374.6	308.185	310.192	146.094	7601.1	1	1	Tier 2						AN00577000		3-Hydroxyisoheptanoic acid	1.38	38.9				0
C-1065	383.4	374.7	275.978	277.984	113.887	110392	1	1	Unidentified														0.1033
C-1063	383.5	374.6	274.105	276.111	112.013	26332.2	1	1	Tier 2						AN00239000		3-Furoic acid	9.75	45.9				0
C-1082	384.4	379.7	350.177	352.184	188.086	24839.1	1	1	Tier 3 only two-reaction											0	0	53	0
C-1068	385.3	375.6	380.197	384.21	57.0211	39628	1	2	Tier 3 one-reaction											0	5	240	0
C-1069	385.3	375.6	249.123	251.13	87.0319	500142	1	1	Tier 3 zero-reaction											1	18	380	0
C-1067	385.4	375.6	410.207	414.221	87.0317	16925.5	1	2	Tier 3 zero-reaction											1	18	380	0
C-1056	386.3	373.8	394.212	398.226	71.0367	62905	1	2	Tier 3 zero-reaction											1	9	290	0
C-1066	386.4	375.5	452.254	456.267	129.078	124591	1	2	Tier 3 zero-reaction											4	30	418	0
C-1078	386.4	376.6	418.241	422.254	95.0656	17474.5	1	2	Unidentified														0.0037
C-1072	386.4	375.8	456.08	460.093	132.904	5240.11	1	2	Unidentified														0
C-1077	386.6	376.5	387.129	389.135	450.076	12388.6	2	2	Tier 3 one-reaction											0	10	309	0
C-1073	386.7	375.9	398.207	402.22	75.032	11833.7	1	2	Tier 3 zero-reaction											1	21	435	0.0037
C-1070	386.9	375.6	236.074	238.081	73.9826	292165	1	1	Tier 3 only two-reaction											0	0	55	0
C-1075	387.3	376	740.316	744.33	417.141	13723.6	1	2	Tier 3 one-reaction											0	8	446	0
C-1006	387.5	369.8	454.269	458.283	131.094	11623.3	1	2	Tier 3 zero-reaction											6	36	394	0
C-1071	387.7	375.7	394.212	398.224	71.0369	14370.6	1	2	Tier 3 zero-reaction											1	9	290	0
C-1079	388.5	377.7	298.144	300.15	136.052	276645	1	1	Tier 2						AN00460002	C07086	Phenylacetic acid	0.74	12.9				0
C-1080	389.5	378.3	611.405	613.411	449.313	37017.8	1	1	Tier 1	AN04298001		Glycohyodeoxycholic Acid	1.44	3.7									0
C-1087	389.5	381.4	251.085	253.091	88.9935	11963.5	1	1	Tier 3 only two-reaction											0	0	78	0
C-1084	390.9	380.7	230.079	232.085	67.9874	26955.8	1	1	Unidentified														0
C-1083	391.4	380.5	454.268	458.282	131.093	9903.07	1	2	Unidentified														0
C-1091	391.6	382.8	403.217	407.231	80.0421	26287.7	1	2	Unidentified														0
C-1093	391.8	383.6	416.207	418.212	254.115	9262.75	1	1	Tier 3 one-reaction											0	6	182	0
C-1085	392	380.8	252.123	254.13	90.0316	93421.3	1	1	Tier 2						EF00130006		Monoethyl carbonic acid	0.37	73.5				0
C-1094	392.5	383.6	374.186	378.199	51.0105	13767.5	1	2	Tier 3 only two-reaction											0	0	139	0.0037
C-1090	392.5	382.7	220.613	222.619	117.043	24561.5	2	2	Tier 3 zero-reaction											3	35	483	0
C-1095	392.6	383.7	382.212	386.225	59.037	9253.3	1	2	Tier 3 zero-reaction											2	27	387	0
C-1098	393.6	384.8	351.17	353.177	189.079	1.04598e+06	1	1	Tier 2						BM01147000	C22236	Indole-3-propionic acid	0.78	8.2				0
C-1096	393.6	384	424.222	428.235	101.047	5930.82	1	2	Tier 3 one-reaction											0	29	442	0.0037
C-1088	393.6	381.4	452.327	456.34	129.151	24391.3	1	2	Tier 3 one-reaction											0	1	32	0
C-1100	393.7	385.5	388.722	392.736	65.547	155549	1	2	Unidentified														0
C-1105	394.7	387.5	403.236	407.249	80.0603	286431	1	2	Unidentified														0
C-1103	395.6	387.2	481.28	485.294	158.105	7832.91	1	2	Tier 3 one-reaction											0	6	216	0
C-1107	395.7	388.1	396.228	400.241	73.0525	1.09757e+06	1	2	Tier 3 zero-reaction											3	18	409	0
C-1104	396	387.3	732.308	736.321	409.132	16734.7	1	2	Tier 3 one-reaction											0	6	245	0.0148
C-1109	396.6	389	476.217	478.225	314.125	8339.73	1	1	Tier 3 one-reaction											0	14	351	0
C-1106	396.6	388.1	387.22	389.224	450.257	16438.4	2	2	Tier 3 only two-reaction											0	0	122	0
C-1108	397.6	388.6	220.05	222.056	57.9586	111265	1	1	Unidentified														0
C-1112	398.6	390.9	412.212	414.218	250.12	17066	1	1	Tier 3 zero-reaction											1	7	232	0.0037
C-1113	399.7	392.1	440.252	444.267	117.076	7925.79	1	2	Unidentified														0
C-1119	399.7	393.9	377.147	381.16	53.9715	7234.34	1	2	Unidentified														0
C-1115	399.8	392.6	468.249	472.262	145.073	19123.8	1	2	Tier 3 zero-reaction											6	54	511	0
C-1114	399.9	392.6	334.201	336.208	172.11	30374.3	1	1	Tier 2						AN00918000	C16322	9-Oxononanoic acid	0.85	2.7				0
C-1117	400.7	393.6	381.715	385.728	439.247	127918	2	2	Tier 2						AN04221000	C05952	Leukotriene E4	9.36	43.4				0
C-1116	400.8	392.8	220.631	222.637	117.079	6012.93	2	2	Tier 3 zero-reaction											5	38	484	0.0369
C-1121	401.7	395.5	454.269	458.283	131.094	6847.7	1	2	Tier 3 zero-reaction											6	36	394	0
C-1124	401.8	395.9	400.71	404.723	77.5345	127282	1	2	Unidentified														0
C-1118	402	393.7	230.079	232.085	67.9875	26620.9	1	1	Unidentified														0
C-1120	402.2	394.9	560.266	562.273	398.175	4155.69	1	1	Tier 3 one-reaction											0	19	259	0
C-1126	402.7	397	238.063	240.069	75.9715	136673	1	1	Tier 3 only two-reaction											0	0	9	0
C-1128	403	397.4	264.159	266.166	102.068	214907	1	1	Tier 1	AN00180009	C08262	Iso-Valeric Acid	0.62	4.9									0
C-1122	403	395.8	475.291	477.298	313.2	31296	1	1	Tier 3 only two-reaction											0	0	34	0
C-1129	403.7	397.9	322.201	324.208	160.11	131703	1	1	Tier 2						AN00743001		Hydroxyoctanoic acid	0.64	16.4				0
C-1131	403.8	398.8	405.715	409.728	82.5393	58503.8	1	2	Unidentified														0.0074
C-1130	404.6	398.7	436.222	440.237	113.047	9777.67	1	2	Tier 3 zero-reaction											2	20	306	0.1956
C-1132	404.7	400	452.253	456.267	129.078	16356.4	1	2	Tier 3 zero-reaction											4	30	418	0
C-1134	404.8	400.1	252.123	254.13	90.0315	94678.3	1	1	Tier 3 zero-reaction											5	41	637	0
C-1133	405.8	400.1	587.322	591.335	264.146	31287.7	1	2	Tier 3 one-reaction											0	10	157	0
C-1135	405.9	400.1	588.325	592.338	265.149	11670.1	1	2	Tier 3 only two-reaction											0	0	22	0
C-1169	406.2	409.6	252.123	254.13	90.0315	99402.3	1	1	Tier 3 zero-reaction											5	41	637	0
C-1164	406.2	408.7	230.079	232.085	67.9875	26678.5	1	1	Unidentified														0
C-1142	406.8	402.5	264.159	266.166	102.068	29470.3	1	1	Tier 1	AN00180001	HMDB0041992	Trimethylacetic acid	0.37	5.6									0
C-1141	407.8	402.4	292.154	294.161	130.063	422307	1	1	Tier 1	AN00396002	C00902	2-Ketohexanoic Acid	0.86	4.7									0
C-1144	407.8	402.8	291.116	293.123	129.025	14157.6	1	1	Tier 3 only two-reaction											0	0	72	0
C-1151	407.9	404.3	410.243	414.257	87.068	86169.3	1	2	Tier 3 zero-reaction											1	29	397	0
C-1145	407.9	403.4	577.399	579.406	415.308	12359	1	1	Tier 3 one-reaction											0	6	111	0.1587
C-1149	408.1	404.2	676.317	680.331	353.142	8941.11	1	2	Tier 3 one-reaction											0	4	174	0.0258
C-1148	408.8	404.1	456.195	460.208	133.019	25650.4	1	2	Tier 3 one-reaction											0	4	137	0
C-1157	408.8	405.6	506.226	510.239	183.05	7693.29	1	2	Tier 3 only two-reaction											0	0	3	0.0148
C-1146	408.8	403.4	486.205	490.219	163.03	9131.78	1	2	Tier 3 zero-reaction											1	12	228	0
C-1147	408.9	403.7	402.227	404.234	240.136	7519.46	1	1	Tier 3 one-reaction											0	2	156	0
C-1155	409.1	405.3	632.324	634.33	470.233	4384.71	1	1	Tier 3 one-reaction											0	12	229	0.0037
C-1150	409.1	404.2	490.219	492.228	328.127	5602.26	1	1	Tier 3 one-reaction											0	18	457	0
C-1153	409.7	405.2	466.233	470.246	143.057	7908.55	1	2	Tier 3 zero-reaction											1	25	397	0
C-1160	409.8	406.7	407.718	411.731	84.5422	246210	1	2	Unidentified														0
C-1154	410.8	405.3	675.366	677.372	513.275	9009.41	1	1	Tier 3 zero-reaction											1	19	379	0.0037
C-1161	410.9	407.3	342.17	344.176	180.078	25279.1	1	1	Tier 2						AN01028001		3-Methoxybenzenepropanoic acid	1.28	10				0.048
C-1162	410.9	407.4	276.159	278.167	114.068	25795.8	1	1	Tier 1	BP00254009	HMDB0031158	2-Methylpent-4-enoic acid	0.72	9.1									0
C-1159	411.1	406.6	405.274	407.281	243.183	198658	1	1	Tier 2						AN01862000		N-Undecanoylglycine	1.22	43.5				0
C-1163	411.3	407.6	454.268	458.283	131.093	8109.71	1	2	Unidentified														0
C-1168	411.9	409.4	438.202	442.215	115.026	10872.8	1	2	Tier 3 one-reaction											0	13	272	0.0074
C-1170	411.9	410.1	242.626	244.632	161.069	9183.33	2	2	Tier 3 zero-reaction											1	46	557	0.0111
C-1171	413	411.1	320.185	322.192	158.094	18893.6	1	1	Tier 2						ED00718003	C16655	2-n-Propyl-4-oxopentanoic acid	0.46	1.2				0
C-1186	414	415.3	675.338	679.349	352.162	20829.9	1	2	Tier 3 one-reaction											0	7	248	0.3358
C-1175	414.1	413.9	486.238	490.252	163.063	12817	1	2	Tier 3 zero-reaction											2	31	306	0
C-1165	414.2	409.2	251.085	253.091	88.9935	12408.7	1	1	Tier 3 only two-reaction											0	0	78	0
C-1174	414.8	413.6	442.179	446.192	119.004	5928.65	1	2	Tier 3 one-reaction											0	2	132	0
C-1183	414.8	414.5	458.243	462.257	135.068	282010	1	2	Tier 3 zero-reaction											2	20	291	0
C-1184	414.9	414.6	327.146	329.153	165.055	51645.1	1	1	Tier 3 one-reaction											0	3	165	0
C-1177	414.9	414.3	272.626	274.632	221.069	7952.16	2	2	Tier 3 one-reaction											0	20	227	0.0111
C-1181	414.9	414.4	258.628	260.635	193.074	381316	2	2	Tier 3 zero-reaction											3	24	362	0
C-1180	414.9	414.4	355.165	357.172	193.074	88502.8	1	1	Tier 3 zero-reaction											3	24	363	0
C-1179	414.9	414.4	240.138	242.145	78.0469	59696.1	1	1	Tier 3 zero-reaction											1	6	168	0
C-1178	414.9	414.3	229.626	231.632	135.069	28309.8	2	2	Tier 3 zero-reaction											2	20	288	0
C-1185	414.9	414.7	504.248	508.261	181.073	12416.6	1	2	Tier 3 zero-reaction											5	42	465	0.0406
C-1176	415	414.2	243.623	245.63	163.063	5290.97	2	2	Tier 3 zero-reaction											2	31	306	0.0258
C-T2101	415.2	414.3	326.139	328.147	164.047	34287	1	1	Tier 1	AN00793004	HMDB0000205	Phenylpyruvate	0.73	0.5									0.0037
C-T2104	416	415.6	292.154	294.161	130.063	9899	1	1	Tier 1	AN00396012	HMDB0000695	Ketoleucine	0.89	0.7									0.2472
C-1190	417	417.9	248.11	250.117	86.0189	12828	1	1	Tier 3 only two-reaction											0	0	39	0
C-T2133	418.6	419.8	390.227	392.234	228.136	10556	1	1	Tier 1	AN01687000	HMDB0000933	Traumatic Acid	0.81	1.7									0.0701
C-1197	418.9	421	449.168	453.181	125.992	7712.76	1	2	Tier 3 only two-reaction											0	0	6	0.0258
C-1199	418.9	421.3	230.079	232.085	67.9874	27428	1	1	Unidentified														0
C-1196	419	420.7	427.186	431.199	104.011	18244.2	1	2	Tier 2						AN00193001	C00383	Malonic acid	0.87	55.9				0
C-1191	419	418.9	454.268	458.282	131.093	5914.37	1	2	Unidentified														0.0037
C-1203	419.9	422.8	247.144	249.151	85.0524	20044.1	1	1	Tier 3 zero-reaction											1	16	304	0
C-1198	420	421.2	220.05	222.056	57.9586	115756	1	1	Unidentified														0
C-1204	420	422.9	227.621	229.627	131.059	439398	2	2	Tier 3 zero-reaction											8	60	571	0
C-1205	420.9	423.2	275.139	277.146	113.047	50454.6	1	1	Tier 3 zero-reaction											2	20	306	0
C-1208	421.1	425	438.238	442.252	115.063	18017.8	1	2	Tier 3 zero-reaction											2	33	454	0
C-1200	421.2	421.5	251.085	253.091	88.9935	11996.2	1	1	Tier 3 only two-reaction											0	0	78	0
C-1210	421.9	425.3	622.309	626.323	299.134	6537.1	1	2	Tier 3 one-reaction											0	10	216	0.0037
C-1209	422	425.3	312.159	314.166	150.068	252428	1	1	Tier 1	AN00626000	C05629	Hydrocinnamic Acid/3-Methylphenylacetic Acid	0.8	1.5									0
C-1212	422	425.7	621.306	625.319	298.131	12829.8	1	2	Tier 3 one-reaction											0	11	242	0
C-1215	422	426.6	391.124	395.137	67.9484	55157.3	1	2	Tier 3 only two-reaction											0	0	1	0
C-1211	422.1	425.4	288.115	290.121	126.024	24292.6	1	1	Tier 3 only two-reaction											0	0	53	0.0037
C-1195	422.3	420.6	252.123	254.13	90.0315	102225	1	1	Tier 3 zero-reaction											5	41	637	0
C-1224	422.9	429	380.233	384.246	57.0575	109233	1	2	Tier 3 one-reaction											0	4	250	0
C-1216	423	426.7	393.122	397.134	69.9463	15924.5	1	2	Unidentified														0
C-1194	423.1	419.8	388.722	392.736	65.5468	83452.8	1	2	Unidentified														0
C-1213	423.2	426.1	378.217	382.231	55.0417	16995.2	1	2	Tier 3 one-reaction											0	1	175	0
C-1221	424.1	428.6	322.201	324.208	160.109	36351.3	1	1	Tier 1	AN00743002	HMDB0000711	Hydroxyoctanoic Acid	1.56	6									0.0037
C-1223	424.1	428.8	219.623	221.63	115.064	163447	2	2	Tier 3 zero-reaction											2	33	454	0
C-1217	424.1	427.5	277.154	279.161	115.063	51610.7	1	1	Tier 3 zero-reaction											2	33	454	0.0111
C-1219	424.1	427.7	454.233	458.246	131.057	13372.7	1	2	Tier 3 zero-reaction											8	60	570	0
C-1222	425	428.7	426.237	430.25	103.062	6389.35	1	2	Unidentified														0.1587
C-1232	425.1	431.6	490.246	494.258	167.071	23186.4	1	2	Tier 3 one-reaction											0	20	266	0.0037
C-1229	425.1	431.4	231.618	233.623	139.053	17848.1	2	2	Tier 3 only two-reaction											0	0	2	0
C-1228	425.1	431.1	463.298	465.305	301.206	7523.53	1	1	Tier 3 one-reaction											0	2	140	0
C-1226	425.2	430.8	245.627	247.633	167.071	23649.1	2	2	Tier 3 one-reaction											0	20	265	0
C-1227	425.4	430.9	311.124	313.131	149.033	45567.8	1	1	Tier 3 one-reaction											0	13	313	0
C-1233	426.4	431.8	298.144	300.15	136.052	44679.8	1	1	Tier 1	BP00460004	HMDB0002340	o-Toluic acid	0.43	7									0
C-1230	427.2	431.4	222.612	224.618	121.041	13317	2	2	Tier 3 only two-reaction											0	0	8	0.0037
C-1241	428.1	434.5	454.269	458.282	131.093	6435.19	1	2	Tier 3 zero-reaction											6	36	394	0
C-1235	429.2	433.7	318.089	320.095	155.998	781676	1	1	Tier 2						BM00692000	C02370	4-Chlorobenzoic acid	0.85	12.3				0
C-1238	430.2	434.2	426.227	428.234	264.135	105614	1	1	Tier 2						BP02179000	C06082	Abscisic acid	1.86	12				0
C-1246	430.3	434.9	424.173	426.179	262.081	42739.7	1	1	Tier 3 zero-reaction											1	17	343	0
C-1239	430.3	434.4	389.22	393.234	66.0447	169034	1	2	Unidentified														0
C-1249	432.2	435.8	402.191	404.197	240.099	282536	1	1	Tier 2						EF01824000		3-(3,4,5-Trimethoxyphenyl)propanoic acid	1.16	59.6				0
C-1247	432.4	435.5	346.201	348.208	184.11	12750.2	1	1	Tier 2						BM01083000	C11419	(3S)-3-Isopropenyl-6-oxoheptanoic acid	0.56	17.7				0
C-1252	433.2	436.1	536.372	538.379	374.281	6631	1	1	Tier 3 zero-reaction											1	36	346	0.0295
C-1259	433.2	437.2	227.621	229.627	131.059	26626.5	2	2	Tier 3 zero-reaction											8	60	571	0
C-1268	433.2	438.1	278.175	280.182	116.084	116786	1	1	Tier 1	BM00269012	C21399	Isocaproic Acid	0.8	3.2									0
C-1267	433.3	438.1	452.217	456.231	129.042	16848.7	1	2	Tier 3 zero-reaction											5	28	357	0
C-1254	433.3	436.9	550.434	552.441	776.686	11468	2	2	Tier 3 zero-reaction											2	24	264	0
C-1260	434.2	437.2	231.149	233.156	69.0577	17319.4	1	1	Tier 3 one-reaction											0	2	183	0
C-1262	434.2	437.2	218.615	220.622	113.048	17157	2	2	Tier 3 zero-reaction											2	20	306	0
C-1270	434.2	438.2	241.636	243.643	159.089	8273.33	2	2	Tier 3 zero-reaction											6	42	444	0
C-1279	434.3	439.7	410.225	414.238	496.267	13321.7	2	2	Tier 2						AN04614000	C05951	Leukotriene D4	8.39	58.9				0
C-1265	434.3	437.4	388.201	392.215	65.0254	7729.57	1	2	Unidentified														0
C-1264	434.4	437.3	423.214	427.228	100.039	33793.4	1	2	Tier 3 only two-reaction											0	0	43	0
C-1256	434.5	437	396.228	400.241	73.0522	12764.3	1	2	Tier 3 zero-reaction											3	18	409	0
C-1263	435.1	437.3	424.219	428.233	101.044	14497.2	1	2	Unidentified														0
C-1269	436.2	438.1	227.638	229.645	131.094	9276.33	2	2	Tier 3 zero-reaction											6	36	394	0
C-1257	436.3	437.1	251.085	253.091	88.9933	11432.8	1	1	Tier 3 only two-reaction											0	0	78	0
C-1277	436.3	439.3	435.357	437.364	273.266	15355.6	1	1	Tier 3 one-reaction											0	5	52	0.0148
C-1273	436.4	438.6	321.18	323.187	159.089	13531	1	1	Tier 3 zero-reaction											6	42	442	0.0037
C-1258	436.6	437.1	220.05	222.056	57.9586	110750	1	1	Unidentified														0
C-1280	437.2	439.8	230.079	232.085	67.9874	26284.8	1	1	Unidentified														0
C-1236	437.3	434.1	488.254	492.267	165.078	6776.6	1	2	Tier 3 zero-reaction											4	48	382	0
C-1276	437.4	439.2	404.242	406.249	242.151	5405.04	1	1	Tier 3 one-reaction											0	5	153	0
C-1284	437.7	440.7	252.123	254.13	90.0314	130208	1	1	Tier 3 zero-reaction											5	41	637	0
C-1282	438.3	440.3	550.352	552.359	388.26	6417.43	1	1	Tier 3 one-reaction											0	21	326	0
C-1287	439.2	441.1	360.216	362.224	198.125	7873.82	1	1	Tier 3 one-reaction											0	10	158	0.0111
C-1278	439.3	439.5	570.377	572.385	408.286	10945.9	1	1	Tier 1	BM03980008	C17647	Alpha-Muricholic Acid	2.97	4.7									0
C-1289	439.3	441.2	510.223	514.236	187.048	11943	1	2	Tier 3 one-reaction											0	17	300	0.0332
C-1290	439.3	441.3	382.158	386.171	58.9826	23694.9	1	2	Tier 3 only two-reaction											0	0	52	0
C-1291	439.4	441.4	602.341	606.354	279.165	110429	1	2	Tier 3 only two-reaction											0	0	44	0
C-1294	440.4	442.8	568.362	570.371	406.271	6932	1	1	Tier 1	AN03968004	C04643	7-Ketodeoxycholic Acid	1.89	0.3									0.0074
C-1295	441.4	442.9	403.217	407.231	80.042	41382.9	1	2	Unidentified														0
C-1293	441.6	442.4	278.175	280.182	116.084	650852	1	1	Tier 1	AN00261000	C01585	Caproic Acid	1.01	5.9									0
C-1306	442.3	444	336.216	338.223	174.125	6965.39	1	1	Tier 2						EF00947000		3-Hydroxynonanoic acid	1.62	29.2				0.0074
C-1299	442.4	443.4	382.164	384.171	220.073	11931.7	1	1	Tier 3 one-reaction											0	10	212	0.0111
C-1305	442.4	443.9	290.175	292.182	128.083	16085.2	1	1	Tier 2						BM00375009	C11950	3-Isopropyl-3-butenoic acid	2.18	18.6				0
C-1309	443.4	444.5	396.21	400.223	73.0344	28145	1	2	Tier 3 one-reaction											0	2	2	0.0037
C-1310	444.4	444.8	274.105	276.112	112.013	28760.3	1	1	Tier 3 only two-reaction											0	0	2	0
C-1318	444.4	446.1	481.259	485.273	158.084	206303	1	2	Tier 3 one-reaction											0	5	78	0
C-1307	444.6	444.5	362.038	364.043	199.947	28389.9	1	1	Tier 3 only two-reaction											0	0	11	0.0221
C-1308	444.7	444.5	364.039	366.043	201.948	14415.1	1	1	Tier 3 only two-reaction											0	0	7	0.1845
C-1313	445.3	445.5	289.155	291.161	127.063	39950.5	1	1	Tier 3 zero-reaction											2	20	335	0
C-1312	445.4	445.4	234.628	236.635	145.074	535416	2	2	Tier 3 zero-reaction											6	54	511	0
C-1296	445.7	443.2	391.331	393.338	229.24	19738.1	1	1	Tier 3 one-reaction											0	1	33	0
C-1324	446.4	446.8	270.136	272.143	216.09	338410	2	2	Tier 3 one-reaction											0	12	150	0
C-1319	446.4	446.7	220.097	222.104	58.0056	41921.4	1	1	Tier 3 one-reaction											0	14	337	0.0554
C-1327	446.4	446.9	241.133	243.14	158.084	31222.2	2	2	Tier 3 one-reaction											0	5	78	0
C-1322	446.4	446.8	527.262	531.275	204.087	13522.9	1	2	Tier 3 one-reaction											0	3	77	0
C-1326	446.4	446.8	284.134	286.141	244.084	17441.8	2	2	Tier 3 zero-reaction											1	12	222	0
C-1321	446.5	446.8	396.192	400.205	73.0161	12904.7	1	2	Tier 3 one-reaction											0	2	250	0.0111
C-1323	446.5	446.8	263.154	265.161	101.063	73522.3	1	1	Tier 3 only two-reaction											0	0	1	0.0037
C-1328	447.4	447	233.105	235.111	71.0133	43718.6	1	1	Tier 3 only two-reaction											0	0	7	0
C-1325	447.5	446.8	314.165	316.172	152.074	9559.72	1	1	Tier 3 only two-reaction											0	0	8	0
C-1320	447.7	446.8	540.268	544.281	217.092	8036.67	1	2	Tier 3 only two-reaction											0	0	5	0.0148
C-1329	448.5	447	349.154	351.161	187.063	698346	1	1	Tier 2						BM01113000		Indoleacrylic acid	0.96	68.3				0
C-1332	448.5	448.1	303.17	305.177	141.078	31834.2	1	1	Tier 3 one-reaction											0	22	329	0
C-1333	448.5	448.1	373.225	377.239	50.0499	51404.9	1	2	Unidentified														0
C-1331	448.6	448.1	402.228	406.241	79.0524	30647.9	1	2	Tier 3 only two-reaction											0	0	2	0
C-1330	449.4	447.4	275.154	277.161	113.063	34437.8	1	1	Tier 3 only two-reaction											0	0	3	0
C-1336	450.5	449.5	588.325	592.338	265.149	67786.4	1	2	Tier 3 one-reaction											0	1	37	0
C-1334	450.5	448.8	234.628	236.635	145.074	235877	2	2	Tier 3 zero-reaction											6	54	510	0
C-1338	451.5	449.9	421.107	423.112	259.015	10899.2	1	1	Tier 3 one-reaction											0	4	162	0.0111
C-1340	451.6	450.2	230.079	232.085	67.9874	19889.8	1	1	Unidentified														0
C-1311	452.4	445.2	454.269	458.283	131.094	7792.77	1	2	Tier 3 zero-reaction											6	36	394	0
C-1341	452.5	451	556.364	558.369	394.273	6913.48	1	1	Tier 1	AN03865000		Norcholic Acid	1.22	4.4									0
C-1337	452.5	449.9	294.666	296.673	265.15	19174.1	2	2	Tier 3 one-reaction											0	3	115	0
C-1352	452.8	454.7	251.085	253.091	88.9934	11950.2	1	1	Tier 3 only two-reaction											0	0	78	0
C-1342	454.5	451.6	406.71	410.723	83.5344	22008.3	1	2	Unidentified														0.0037
C-1347	455.5	452.9	546.796	548.801	384.704	15153.2	1	1	Unidentified														0
C-1350	456.6	453.9	307.144	309.151	145.053	19773.2	1	1	Tier 3 one-reaction											0	9	130	0
C-1349	456.6	453.6	395.22	399.234	72.0447	15769.5	1	2	Tier 3 only two-reaction											0	0	3	0
C-1348	456.9	453.5	558.795	560.801	396.704	7645.44	1	1	Unidentified														0
C-1345	457	452.7	901.146	903.145	739.054	6642.25	1	1	Tier 3 one-reaction											0	1	54	0.0148
C-1353	457.7	454.8	636.325	640.338	313.15	48802.1	1	2	Tier 3 one-reaction											0	6	166	0
C-1354	458.6	455.8	539.323	541.33	377.232	66177.7	1	1	Tier 3 one-reaction											0	1	179	0
C-1357	459.6	456.2	454.269	458.283	131.094	6614.22	1	2	Tier 3 zero-reaction											6	36	394	0
C-1371	460.6	464	440.252	444.266	117.077	5150.4	1	2	Unidentified														0.0111
C-1356	460.7	456.1	252.123	254.13	90.0315	107059	1	1	Tier 3 zero-reaction											5	41	637	0
C-1361	460.7	457.8	273.16	275.167	111.068	12425.2	1	1	Tier 3 one-reaction											0	8	243	0.0111
C-1358	461.1	456.6	230.079	232.085	67.9874	24396.2	1	1	Unidentified														0
C-1359	462.1	456.9	254.153	256.16	92.0616	10100.3	1	1	Unidentified														0.0037
C-1370	462.7	462.8	280.1	282.107	118.009	47277	1	1	Tier 3 one-reaction											0	3	82	0
C-1367	462.7	461.1	418.258	420.265	256.167	10029.2	1	1	Tier 3 one-reaction											0	4	91	0
C-1369	462.7	462.7	412.205	416.218	89.0296	14611.1	1	2	Tier 3 only two-reaction											0	0	100	0.0074
C-1374	463.7	465.3	623.368	627.383	300.193	4709.74	1	2	Tier 3 one-reaction											0	1	99	0.0701
C-1368	463.9	462.2	524.24	528.252	201.064	9287.81	1	2	Tier 3 one-reaction											0	11	383	0.0369
C-1373	464.6	464.6	490.331	492.338	328.239	7358.19	1	1	Tier 3 zero-reaction											1	19	181	0.0554
C-1381	465	466.8	252.123	254.13	90.0315	105439	1	1	Tier 3 zero-reaction											5	41	637	0
C-1380	465.7	466.5	230.079	232.085	67.9874	20426.4	1	1	Unidentified														0
C-1383	465.8	467.6	454.268	458.282	131.092	7031.58	1	2	Unidentified														0
C-1379	466.2	466.4	220.05	222.056	57.9586	76033.4	1	1	Unidentified														0
C-1384	467.1	468.2	456.267	460.282	133.092	9590.1	1	2	Tier 3 only two-reaction											0	0	23	0
C-1386	467.7	469.4	570.796	572.801	408.705	10873.8	1	1	Unidentified														0
C-1388	467.8	471.8	273.159	275.166	111.068	36872.2	1	1	Tier 3 one-reaction											0	8	243	0
C-1392	468.7	472.5	524.239	528.252	201.063	11150.9	1	2	Tier 3 one-reaction											0	11	383	0.0369
C-1404	469.7	476.3	472.226	476.238	149.05	6805.3	1	2	Tier 3 zero-reaction											1	9	168	0.1476
C-1401	469.8	476.1	242.617	244.624	161.051	137771	2	2	Tier 3 one-reaction											0	4	142	0
C-1402	469.8	476.1	378.217	382.231	55.0419	30861.8	1	2	Tier 3 one-reaction											0	1	175	0
C-1399	469.8	475.9	295.123	297.13	133.032	16998.9	1	1	Tier 3 only two-reaction											0	0	45	0
C-1400	470.9	476.1	323.142	325.149	161.051	41670.4	1	1	Tier 3 one-reaction											0	4	142	0
C-1407	471	477.8	220.05	222.056	57.9587	18272.5	1	1	Unidentified														0
C-1398	471.9	475.9	426.22	430.234	103.045	83188.8	1	2	Tier 3 only two-reaction											0	0	72	0
C-1408	471.9	478.5	396.702	400.715	73.5263	32564.8	1	2	Unidentified														0.0148
C-1412	472	481.1	277.189	279.196	115.098	43635.7	1	1	Unidentified														0.0221
C-1416	472	481.3	436.259	440.272	113.083	54529	1	2	Tier 3 one-reaction											0	16	301	0
C-1406	472	477.7	383.124	387.137	59.9488	13222.3	1	2	Unidentified														0.0074
C-1394	472.1	474.2	251.085	253.091	88.9935	11163.1	1	1	Tier 3 only two-reaction											0	0	78	0
C-1413	472.9	481.1	233.639	235.645	143.095	1.47537e+06	2	2	Tier 3 zero-reaction											1	19	347	0
C-1409	472.9	480.6	226.631	228.638	129.08	77624.7	2	2	Tier 3 zero-reaction											4	30	417	0.0037
C-1418	472.9	481.4	454.269	458.281	131.094	45103.6	1	2	Tier 3 zero-reaction											6	36	394	0
C-1419	473	481.4	247.637	249.643	171.091	20539.1	2	2	Tier 3 one-reaction											0	30	323	0
C-1420	473.1	481.7	227.638	229.645	131.094	44367.5	2	2	Tier 3 zero-reaction											6	36	394	0
C-1393	473.2	472.8	375.337	377.343	213.245	12803.2	1	1	Tier 3 only two-reaction											0	0	31	0
C-1410	473.9	481	464.254	468.269	141.078	13736.7	1	2	Tier 3 one-reaction											0	22	329	0
C-1411	474.1	481.1	218.633	220.64	113.084	11830.6	2	2	Tier 3 one-reaction											0	16	301	0
C-1415	474.1	481.3	408.264	412.277	85.0885	1.56621e+06	1	2	Tier 3 one-reaction											0	5	191	0
C-1423	475.8	484.5	548.336	550.343	386.245	18173	1	1	Tier 3 zero-reaction											1	6	179	0
C-1422	476.1	484.3	261.159	263.166	99.0681	12665.6	1	1	Tier 3 zero-reaction											1	13	299	0
C-1425	477	484.8	326.172	328.18	164.081	51011.1	1	1	Tier 2						AN00798002		2-Phenylbutyric acid	8.5	11.1				0
C-1430	478.1	485.5	570.378	572.385	408.286	200907	1	1	Tier 1	AN03980002	C00695	Cholic Acid	2.11	3.6									0
C-1431	478.2	485.5	230.079	232.085	67.9875	19065.8	1	1	Unidentified														0
C-T2291	479.1	485.5	570.377	572.385	408.288	198102	1	1	Tier 1	BM03980013	HMDB0000505	Allocholic acid	1.71	3									0.4059
C-1428	479.3	485.4	416.242	418.25	254.151	9246.83	1	1	Tier 3 one-reaction											0	2	92	0
C-1432	479.3	485.6	405.099	409.112	81.9239	12115.5	1	2	Unidentified														0
C-1434	479.3	485.7	403.101	407.115	79.9258	11799.5	1	2	Unidentified														0
C-1436	480	486	528.308	530.319	366.217	3945.31	1	1	Tier 3 one-reaction											0	4	158	0
C-1405	480.3	477.1	252.123	254.13	90.0315	79320.1	1	1	Tier 3 zero-reaction											5	41	637	0
C-1441	480.9	486.3	273.16	275.167	111.068	10279.2	1	1	Tier 3 one-reaction											0	8	243	0.0037
C-1452	481	488.9	220.05	222.056	57.9585	38702.8	1	1	Unidentified														0
C-1440	481	486.3	304.19	306.197	142.099	335381	1	1	Tier 1	EF00530004	HMDB0031403	Cyclohexaneacetic acid	1.02	5.1									0
C-1433	481.1	485.6	422.243	426.257	99.0678	127540	1	2	Tier 3 zero-reaction											1	13	299	0
C-1438	481.3	486.2	292.19	294.197	130.099	124014	1	1	Tier 1	BP00399007	HMDB0031594	2-Methylhexanoic acid	0.93	1.5									0
C-1445	484.1	487.5	316.19	318.197	154.099	16897	1	1	Tier 3 one-reaction											0	4	161	0
C-1450	486.4	488.5	341.081	343.087	178.989	11618.1	1	1	Tier 3 one-reaction											0	1	63	0.1882
C-1435	486.5	485.9	254.153	256.16	92.0614	8886.19	1	1	Unidentified														0.0517
C-1453	487.1	488.9	554.383	556.39	392.292	210761	1	1	Tier 1	BM03850008	C15515	Murocholic Acid	1.47	2.9									0
C-1458	487.1	489.9	401.135	405.148	77.9594	13392.9	1	2	Tier 3 only two-reaction											0	0	9	0
C-1457	487.1	489.7	251.085	253.091	88.9935	12408.9	1	1	Tier 3 only two-reaction											0	0	78	0
C-1455	487.4	489.4	252.123	254.13	90.0315	97057.5	1	1	Tier 3 zero-reaction											5	41	637	0
C-1439	487.4	486.3	252.123	254.13	90.0315	106745	1	1	Tier 3 zero-reaction											5	41	637	0
C-1456	488	489.5	534.357	536.365	372.265	24462.3	1	1	Tier 3 one-reaction											0	15	240	0
C-1459	488.2	492.1	436.259	440.271	113.083	68125.5	1	2	Tier 3 one-reaction											0	16	301	0
C-1465	489.2	493	226.631	228.638	129.079	1.49691e+06	2	2	Tier 3 zero-reaction											4	30	417	0
C-1468	489.2	493	248.128	250.135	86.0367	72172.9	1	1	Tier 3 zero-reaction											4	41	530	0
C-1461	489.2	492.9	450.238	454.253	127.062	18871.7	1	2	Tier 3 zero-reaction											2	20	335	0
C-1462	489.2	492.9	240.628	242.635	157.074	14303.2	2	2	Tier 3 zero-reaction											2	28	382	0
C-1466	489.2	493	440.253	444.265	117.077	49179.2	1	2	Unidentified														0.1107
C-1469	489.2	493.1	263.175	265.182	101.084	123170	1	1	Tier 3 one-reaction											0	20	342	0
C-1460	489.2	492.8	424.258	428.272	101.083	6990.06	1	2	Unidentified														0
C-1463	489.3	492.9	263.151	265.158	101.06	213275	1	1	Tier 3 only two-reaction											0	0	4	0
C-1472	489.3	493.9	220.126	222.133	58.0348	23808.6	1	1	Unidentified														0
C-1467	490.1	493	231.623	233.63	139.063	6615.06	2	2	Tier 3 zero-reaction											1	18	360	0.0258
C-1464	491.4	493	394.248	398.262	71.0729	1.30828e+06	1	2	Tier 3 one-reaction											0	6	232	0
C-1470	491.4	493.1	422.243	426.257	99.0677	37744.2	1	2	Tier 3 zero-reaction											1	13	299	0
C-1475	491.7	495.5	252.123	254.13	90.0315	101285	1	1	Tier 3 zero-reaction											5	41	637	0
C-1476	492.2	496.5	348.216	350.223	186.125	24364.4	1	1	Tier 2						AN01108002		3-Oxodecanoic acid	1.19	9.9				0
C-1492	493.1	499.4	442.248	446.262	119.073	734325	1	2	Tier 3 one-reaction											0	11	170	0
C-1481	493.2	498.6	250.631	252.637	177.079	1.1906e+06	2	2	Tier 3 zero-reaction											1	18	262	0
C-1489	493.2	498.8	235.625	237.632	147.068	11838.2	2	2	Tier 3 zero-reaction											1	12	224	0
C-1488	494.1	498.7	470.243	474.257	147.068	45674.5	1	2	Tier 3 zero-reaction											1	12	224	0
C-1477	494.1	498.5	484.259	488.27	161.083	43283.2	1	2	Tier 3 zero-reaction											1	14	169	0.3173
C-1485	494.2	498.6	311.151	313.158	149.06	265125	1	1	Tier 3 only two-reaction											0	0	105	0
C-1487	494.2	498.6	281.163	283.171	119.071	16036.2	1	1	Tier 3 only two-reaction											0	0	6	0.2731
C-1482	494.2	498.6	339.17	341.177	177.079	289323	1	1	Tier 3 zero-reaction											1	18	262	0
C-1486	494.2	498.6	244.631	246.637	165.078	34798.1	2	2	Tier 3 zero-reaction											4	48	381	0.0369
C-1479	494.2	498.6	264.628	266.635	205.074	19617.5	2	2	Tier 3 zero-reaction											3	14	179	0
C-1491	494.2	499	498.238	502.253	175.063	7478.8	1	2	Tier 3 zero-reaction											2	13	159	0.0148
C-1484	494.2	498.6	224.143	226.15	62.0513	193957	1	1	Unidentified														0.059
C-1483	494.3	498.6	277.17	279.176	115.078	13105.3	1	1	Tier 3 only two-reaction											0	0	3	0.0554
C-1478	494.5	498.5	283.171	285.178	121.08	9941.66	1	1	Tier 3 only two-reaction											0	0	3	0
C-1493	496.4	499.5	350.172	352.18	188.081	18019.2	1	1	Tier 3 zero-reaction											2	22	403	0.0037
C-1494	496.4	500.3	383.685	387.698	60.5095	23368.7	1	2	Unidentified														0
C-1497	496.6	501.7	251.085	253.091	88.9934	11518.9	1	1	Tier 3 only two-reaction											0	0	78	0
C-1495	496.7	500.4	568.336	572.348	245.161	20573.1	1	2	Tier 3 zero-reaction											3	16	161	0
C-1499	497.3	502.4	430.222	432.228	268.13	182122	1	1	Tier 3 one-reaction											0	11	220	0
C-1498	497.5	501.7	220.05	222.056	57.9586	21720.1	1	1	Unidentified														0
C-1505	500.6	507.5	274.649	276.655	225.115	16452.3	2	2	Tier 3 one-reaction											0	2	69	0
C-1508	501.4	509.6	474.321	476.328	312.229	12270.4	1	1	Tier 2						AN02882006	C07354	(7S,8S)-DiHODE	1.11	37.2				0
C-1507	502.4	509.2	462.222	464.226	300.131	10822	1	1	Tier 3 one-reaction											0	17	338	0.0295
C-1506	502.4	508.9	470.243	474.257	147.068	22079.6	1	2	Tier 3 zero-reaction											1	12	224	0
C-1513	504.4	512	461.373	463.38	299.282	76301.6	1	1	Tier 3 zero-reaction											3	14	143	0
C-T2358	505.2	513	550.352	552.361	388.261	25361	1	1	Tier 2						AN03819000		5beta-Cholanic acid-3, 6-dione	0.5	26.4				0.3469
C-1515	505.4	512.6	550.352	552.36	388.26	26551.6	1	1	Tier 2						AN03819002		9(11), (5beta)-Cholenic acid-3alpha-ol-12-one	1.49	25.8				0
C-1518	505.4	513.3	269.151	271.157	214.12	11564.8	2	2	Tier 3 one-reaction											0	11	238	0
C-1522	505.4	514.4	230.079	232.085	67.9874	17449.3	1	1	Unidentified														0
C-1520	506.3	514.1	220.05	222.056	57.9586	54103.4	1	1	Unidentified														0
C-1525	506.7	515.1	447.209	451.223	124.034	19217.7	1	2	Tier 3 one-reaction											0	1	4	0
C-1533	507.4	516.8	687.376	689.382	525.284	15728.2	1	1	Tier 3 zero-reaction											2	17	308	0
C-1527	507.5	515.8	541.339	543.346	379.248	209377	1	1	Tier 3 zero-reaction											1	8	166	0
C-1532	507.7	516.5	251.085	253.091	88.9934	13083.2	1	1	Tier 3 only two-reaction											0	0	78	0
C-1526	508.4	515.6	246.646	248.653	169.11	9528.66	2	2	Tier 3 one-reaction											0	11	176	0.0148
C-1530	508.4	516.4	254.153	256.161	92.0616	8094.63	1	1	Unidentified														0.1181
C-1536	508.5	519	436.259	440.272	113.083	86222	1	2	Tier 3 one-reaction											0	16	301	0
C-1534	508.7	517.1	476.219	478.225	314.128	7399.37	1	1	Tier 3 one-reaction											0	1	106	0
C-1517	508.8	513.3	306.205	308.213	144.114	12970.6	1	1	Tier 1	BP00552001	HMDB0031230	Sodium 2-ethylhexanoate	4.41	4									0.0037
C-1535	509.5	518.5	218.633	220.64	113.084	42863.9	2	2	Tier 3 one-reaction											0	16	301	0
C-1537	509.5	519.6	318.206	320.213	156.115	42239	1	1	Tier 3 zero-reaction											1	14	184	0
C-1531	509.8	516.5	252.123	254.13	90.0315	111186	1	1	Tier 3 zero-reaction											5	41	637	0
C-1547	510.4	520.9	400.246	402.255	238.155	6558.1	1	1	Tier 3 one-reaction											0	3	112	0.0295
C-1540	510.4	520.7	238.631	240.637	153.079	5844.5	2	2	Tier 3 zero-reaction											3	26	367	0.048
C-1544	510.5	520.8	277.19	279.197	115.099	92520	1	1	Tier 3 one-reaction											0	21	290	0
C-1543	510.5	520.8	233.639	235.645	143.095	1.31615e+06	2	2	Tier 3 zero-reaction											1	19	347	0
C-1541	510.5	520.7	262.144	264.151	100.052	14399	1	1	Tier 3 zero-reaction											4	42	545	0
C-1539	510.5	520.6	454.268	458.281	131.093	43448.1	1	2	Unidentified														0
C-1545	510.6	520.8	438.272	442.287	115.097	5849.08	1	2	Unidentified														0.0111
C-1542	511.5	520.8	464.254	468.268	141.078	16216.2	1	2	Tier 3 one-reaction											0	22	329	0
C-1549	511.6	521	277.167	279.173	115.076	156939	1	1	Tier 3 one-reaction											0	3	150	0.0037
C-1546	511.7	520.9	408.264	412.277	85.0885	1.22911e+06	1	2	Tier 3 one-reaction											0	5	191	0
C-1584	514.5	535.1	374.23	376.24	212.139	17884	1	1	Tier 2						AN01465000	C16309	Traumatin	6.85	70.6				0
C-1551	514.6	523.7	274.105	276.111	112.013	17115.8	1	1	Tier 3 only two-reaction											0	0	2	0
C-1553	514.6	524.9	436.259	440.272	113.083	30869	1	2	Tier 3 one-reaction											0	16	301	0
C-1558	515.1	525.9	552.368	554.375	390.276	17458.1	1	1	Tier 1	AN03836006		5beta-Cholanic Acid-3alpha-Ol-6-One	1.44	5.8									0.0074
C-1560	515.7	526.4	639.376	641.383	477.285	28149.5	1	1	Tier 3 zero-reaction											2	25	363	0
C-1563	517.6	528.6	217.625	219.632	111.068	12883.7	2	2	Tier 3 one-reaction											0	8	243	0.1771
C-1564	517.8	529.4	436.253	438.257	274.161	16600.6	1	1	Tier 3 only two-reaction											0	0	22	0
C-1567	518.6	530.4	536.373	538.379	374.281	16553.4	1	1	Tier 3 zero-reaction											1	36	346	0
C-1568	518.7	530.7	406.295	408.301	244.203	12831.8	1	1	Tier 3 zero-reaction											2	13	103	0
C-1566	518.7	530.2	247.654	249.661	171.126	11772.6	2	2	Tier 3 zero-reaction											1	8	173	0.0185
C-1570	518.9	531.7	435.055	439.069	111.88	32694.6	1	2	Unidentified														0
C-1572	520.8	533	446.289	448.296	284.198	22658.9	1	1	Tier 3 one-reaction											0	8	148	0
C-1587	521.7	535.6	670.418	672.424	508.327	10088.7	1	1	Tier 3 one-reaction											0	8	245	0.0037
C-1578	521.7	534.3	540.368	542.374	378.277	53061.2	1	1	Tier 2						AN03717001		Norursodeoxycholic acid	0.13	22.1				0
C-1576	521.8	534	554.383	556.39	392.292	171114	1	1	Tier 1	BM03850006	C17646	12-Epideoxycholic acid	1.8	0.1									0
C-1577	522.1	534.1	653.416	657.429	330.241	5586.97	1	2	Tier 3 zero-reaction											1	12	185	0
C-1585	522.7	535.2	543.355	545.361	381.264	33495.5	1	1	Tier 3 zero-reaction											1	4	119	0
C-1605	522.8	541.1	220.05	222.056	57.9586	52426.8	1	1	Unidentified														0
C-1583	523	535	434.289	436.296	272.198	5004.96	1	1	Tier 3 one-reaction											0	9	125	0
C-1579	523.7	534.7	663.375	665.382	501.284	93504.9	1	1	Tier 3 zero-reaction											5	28	383	0
C-1589	523.7	535.8	372.216	374.226	210.125	16251.2	1	1	Tier 2						AN01440000	C08491	Jasmonic acid	1.25	63.6				0.1661
C-1590	523.7	535.8	470.289	472.296	308.198	16594.7	1	1	Tier 3 one-reaction											0	24	358	0
C-1593	523.7	537.1	377.147	379.154	215.055	17346.1	1	1	Tier 3 zero-reaction											1	4	241	0
C-1588	523.7	535.6	383.124	387.138	59.9488	29350.6	1	2	Unidentified														0
C-1596	524.8	537.1	639.376	641.382	477.284	218074	1	1	Tier 3 zero-reaction											2	25	363	0
C-1559	524.8	526.2	303.11	305.117	141.019	13910.5	1	1	Tier 3 zero-reaction											1	6	126	0
C-1597	525	537.4	554.38	556.39	392.289	44832.8	1	1	Tier 1	BM03850007	C20865	5beta-Cholanic Acid-3beta, 12alpha-Diol	6.55	5.9									0
C-1595	525	537.1	303.11	305.117	141.019	14009.3	1	1	Tier 3 zero-reaction											1	6	126	0
C-1582	525.8	534.9	626.404	628.411	464.313	17547.1	1	1	Tier 3 one-reaction											0	3	247	0
C-1591	525.9	536.6	456.274	458.281	294.182	24171.8	1	1	Tier 3 zero-reaction											1	0	158	0
C-1598	526.2	538.3	612.424	614.431	450.332	7548.12	1	1	Tier 2						AN04305000	C04722	3alpha,7alpha,12alpha-Trihydroxy-5beta-cholestanoic acid	3.77	4.7				0
C-1600	526.8	539.5	436.25	438.256	274.159	20713.4	1	1	Tier 3 one-reaction											0	7	160	0
C-1606	527.9	541.7	374.232	376.24	212.141	9112.9	1	1	Tier 3 one-reaction											0	8	128	0
C-1609	528.7	542.9	320.221	322.228	158.13	37332.2	1	1	Tier 1	BP00719007	HMDB0031557	4-Methyloctanoic acid	3.85	9.7									0
C-1602	530.1	540	251.085	253.091	88.9934	12166.3	1	1	Tier 3 only two-reaction											0	0	78	0
C-1603	530.1	540.4	230.079	232.085	67.9874	20242.7	1	1	Unidentified														0
C-1612	530.8	543.6	795.223	797.223	633.132	7826	1	1	Tier 3 one-reaction											0	2	110	0
C-1616	530.9	544.4	288.159	290.166	252.136	13046.1	2	2	Tier 3 one-reaction											0	1	151	0
C-1615	531.9	544.3	601.399	605.413	278.223	23568.4	1	2	Tier 3 zero-reaction											2	38	474	0.0074
C-1608	532.9	542.7	252.123	254.13	90.0315	117029	1	1	Tier 3 zero-reaction											5	41	637	0
C-1613	532.9	543.6	418.256	420.265	256.165	5113.19	1	1	Tier 3 one-reaction											0	4	92	0.0111
C-1621	533.1	545.3	474.32	476.329	312.229	6478.83	1	1	Tier 2						BP02882010	C19618	Octadec-9-ene-1,18-dioic-acid	2.46	13.6				0.0111
C-1607	534.3	542.4	254.153	256.161	92.0615	8856.95	1	1	Unidentified														0.0812
C-T2344	534.8	546.5	496.303	498.313	334.214	6569	1	1	Tier 2						AN03167001	HMDB0002710	Prostaglandin J2	3.24	14.9				0.1402
C-T2332	534.8	546.5	496.303	498.313	334.214	6444	1	1	Tier 2						AN03167006	HMDB0004236	Prostaglandin B2	3.24	30.9				0.1587
C-1623	534.9	546.7	476.335	478.343	314.243	23425.7	1	1	Tier 2						BP02912001	C19620	9,10-Epoxy-18-hydroxystearic acid	4.55	53.4				0
C-1622	534.9	546.5	458.289	460.296	296.197	15563.2	1	1	Tier 3 one-reaction											0	3	211	0
C-1637	538.3	553	251.085	253.091	88.9934	13274.2	1	1	Tier 3 only two-reaction											0	0	78	0
C-1636	539.2	552.7	220.05	222.056	57.9586	57956.6	1	1	Unidentified														0
C-1625	540	547.1	266.138	268.145	104.047	6833.16	1	1	Tier 3 zero-reaction											8	58	664	0
C-1630	540	551.7	447.394	449.4	285.302	9234.3	1	1	Tier 3 one-reaction											0	5	64	0.0258
C-T2363	540.1	551.5	496.303	498.312	334.214	19101	1	1	Tier 2						AN03167000		5,6-Epoxytetraene	4.97	0.9				0.0221
C-1633	541	552.3	388.722	392.736	65.5467	32673.6	1	2	Unidentified														0.0148
C-1635	541.1	552.5	230.079	232.085	67.9875	21414.7	1	1	Unidentified														0
C-1634	541.9	552.4	254.153	256.16	92.0616	8836.21	1	1	Unidentified														0.0627
C-1639	543.2	554.5	504.331	506.338	342.239	8932	1	1	Tier 3 one-reaction											0	13	313	0.0111
C-1642	544.1	555.1	472.304	474.312	310.213	96506.1	1	1	Tier 2						AN02857002	C04785	13(S)-HPOT	2.87	45.6				0
C-1645	544.1	555.6	615.375	617.383	453.284	24476.5	1	1	Tier 3 zero-reaction											2	21	229	0
C-1657	545.1	557.1	665.391	667.398	503.3	8895.18	1	1	Tier 3 zero-reaction											6	25	367	0.0037
C-1655	545.3	557	412.282	414.291	250.191	10833.7	1	1	Tier 3 one-reaction											0	6	213	0
C-1652	546.1	556.1	490.314	492.323	328.223	6856.59	1	1	Tier 3 one-reaction											0	15	236	0
C-1653	546.1	556.9	578.4	582.415	255.225	10710.8	1	2	Unidentified														0.0074
C-1666	551.2	561.8	478.352	480.358	316.26	23519.5	1	1	Tier 2						BP02933000	C19622	9,10-Dihydroxystearic acid	2.12	39.9				0
C-1665	551.2	561.8	289.167	291.174	254.151	32210.5	2	2	Tier 3 one-reaction											0	2	92	0
C-1659	551.5	559.4	252.123	254.13	90.0315	118723	1	1	Tier 3 zero-reaction											5	41	637	0
C-1656	552.2	557.1	378.204	380.211	216.112	12223.1	1	1	Tier 3 one-reaction											0	15	320	0
C-1669	553.2	563.9	220.05	222.056	57.9586	47853.4	1	1	Unidentified														0
C-1673	553.4	564.6	251.085	253.091	88.9934	13223.5	1	1	Tier 3 only two-reaction											0	0	78	0
C-T2326	554	564.7	554.382	556.389	392.293	539323	1	1	Tier 2						BM03850010		Allochenodeoxycholic acid/Isochenodeoxycholic acid/Isoursodeoxycholic acid	2.69	52.3				0.4391
C-1671	554.2	564.1	230.079	232.085	67.9874	17029.9	1	1	Unidentified														0
C-1674	554.3	564.6	554.383	556.39	392.292	570147	1	1	Tier 2						BM03850000	C17687	Allodeoxycholic acid	1.89	10				0
C-1677	554.3	565.3	460.305	462.312	298.214	9595.26	1	1	Tier 3 one-reaction											0	17	246	0
C-1672	555.2	564.1	252.123	254.13	90.0315	110968	1	1	Tier 3 zero-reaction											5	41	637	0
C-1679	555.3	566.1	376.248	378.255	214.156	135441	1	1	Tier 2						BP01490000	C02367	3-Oxododecanoic acid	1.47	6.7				0
C-1680	555.3	566.3	615.376	617.382	453.284	169732	1	1	Tier 3 zero-reaction											2	21	221	0
C-1670	555.4	564.1	303.11	305.117	141.019	17224.1	1	1	Tier 3 zero-reaction											1	6	126	0
C-1686	559.3	570.4	402.263	404.271	240.172	8853.33	1	1	Tier 3 one-reaction											0	6	112	0.0111
C-1687	559.5	570.6	641.391	643.398	479.3	18349.1	1	1	Tier 3 zero-reaction											4	27	317	0
C-1682	560.2	567.7	438.3	440.306	276.209	13375.1	1	1	Tier 3 zero-reaction											4	23	391	0
C-1689	561.4	572.5	289.167	291.174	254.151	12663.1	2	2	Tier 3 one-reaction											0	2	92	0
C-1692	561.6	574	367.187	369.193	205.095	68531.1	1	1	Tier 3 one-reaction											0	31	647	0
C-T2382	562.1	574.1	454.293	456.303	292.204	8613	1	1	Tier 2						AN02585003		Etherolenic Acid	2.95	1.5				0.2177
C-1694	562.8	575.3	220.05	222.056	57.9586	45321.1	1	1	Unidentified														0
C-1696	563.3	575.6	414.299	416.307	252.208	8457.53	1	1	Tier 3 zero-reaction											2	14	189	0
C-1693	563.4	575.1	382.237	384.244	220.145	10709.2	1	1	Tier 3 one-reaction											0	1	137	0.0111
C-T2373	563.5	575.7	482.324	484.332	320.235	8444	1	1	Tier 2						AN02975000		12(R/S)-HETE	2.78	4.1				0.4539
C-T2381	563.5	575.7	482.324	484.332	320.235	8444	1	1	Tier 2						AN02975010	HMDB0004680	16(R)-HETE	2.78	0.4				0.4539
C-T2383	563.8	576	554.382	556.389	392.293	309307	1	1	Tier 1	AN03850013	HMDB0000518	Chenodeoxycholic Acid	2.57	1.8									0.4576
C-1699	564.5	576.7	295.149	297.156	266.115	9939.48	2	2	Tier 3 one-reaction											0	3	111	0.0037
C-1701	564.7	576.8	468.309	470.317	306.218	9237.35	1	1	Tier 3 zero-reaction											4	51	625	0.0148
C-T2377	564.7	577.1	498.318	500.329	336.23	8521	1	1	Tier 2						AN03196003	HMDB0004688	Hepoxilin A3	7.81	3.3				0.4133
C-1695	564.7	575.5	251.085	253.091	88.9934	12256.2	1	1	Tier 3 only two-reaction											0	0	78	0
C-1697	565.3	576	230.079	232.085	67.9875	17413.3	1	1	Unidentified														0
C-1704	565.4	577.3	464.194	468.207	141.018	19278.5	1	2	Tier 3 zero-reaction											1	7	185	0
C-1705	566.4	578.8	252.123	254.13	90.0315	113984	1	1	Tier 3 zero-reaction											5	41	637	0
C-1712	566.5	580.4	370.688	372.694	208.597	9903.13	1	1	Unidentified														0.0111
C-1707	566.9	579.2	447.346	451.362	124.171	4419.76	1	2	Tier 3 only two-reaction											0	0	1	0
C-1711	566.9	580.3	370.688	372.694	417.193	10234.5	2	2	Tier 3 one-reaction											0	6	199	0.0185
C-1719	567.5	581.6	641.391	643.398	479.3	112832	1	1	Tier 3 zero-reaction											4	27	317	0
C-1710	567.5	580.2	538.23	542.244	215.055	25466.7	1	2	Tier 3 zero-reaction											1	4	224	0
C-1716	567.5	580.5	403.728	405.735	241.637	13925.5	1	1	Unidentified														0
C-1718	568.4	581.6	303.11	305.117	141.019	14373.3	1	1	Tier 3 zero-reaction											1	7	185	0
C-1722	569.5	582.4	289.166	291.174	254.15	9736.68	2	2	Tier 3 one-reaction											0	2	86	0.0074
C-1726	570.6	584	474.32	476.327	312.229	304425	1	1	Tier 2						AN02882001	C14832	12,13-Epoxy-9-hydroxy-10-octadecenoic acid	1.95	14.7				0
C-1730	572.6	586.8	538.231	542.244	215.055	21701.2	1	2	Tier 3 zero-reaction											1	4	238	0
C-1731	573.5	586.8	324.74	326.747	325.298	8430.71	2	2	Tier 3 zero-reaction											1	10	117	0.0812
C-1739	575.6	589.9	599.381	601.388	437.289	45374.1	1	1	Tier 3 zero-reaction											1	9	227	0
C-1756	575.6	594.4	251.085	253.091	88.9934	12321.2	1	1	Tier 3 only two-reaction											0	0	78	0
C-1736	575.7	589	425.741	427.748	263.65	14729.1	1	1	Unidentified														0
C-T2394	576.7	591	596.428	598.437	434.34	8552	1	1	Tier 2						AN04196001		3Alpha,7Alpha-Dihydroxy-5Beta-Cholestanic Acid	3.83	10.1				0.1956
C-T2396	577.1	591.5	456.308	458.317	294.219	18931	1	1	Tier 2						AN02615005		2(R)-Hot	5.35	17.8				0.3395
C-1741	577.6	591	498.317	500.327	336.226	7294.43	1	1	Tier 2						AN03196002	C14810	Hepoxilin B3	8.8	10.4				0
C-1748	577.6	592.5	289.166	291.174	254.15	7527.83	2	2	Tier 3 one-reaction											0	2	87	0.0627
C-1742	577.7	591.9	465.376	469.391	142.201	13350.3	1	2	Unidentified														0.0369
C-1745	577.7	592	296.175	298.181	268.167	11006.8	2	2	Tier 3 one-reaction											0	5	122	0
C-1740	577.8	590.1	434.326	436.332	272.234	112624	1	1	Tier 2						BP02291000	C18218	16-Hydroxypalmitic acid	1.93	25.2				0
C-1751	578.8	593.2	374.23	376.239	212.139	6101.14	1	1	Tier 3 one-reaction											0	1	28	0.0074
C-1758	579.7	595.1	220.05	222.056	57.9586	42158.7	1	1	Unidentified														0
C-1757	580.8	594.5	510.318	512.329	348.227	5252.17	1	1	Tier 2						AN03373003		7'-Carboxy-alpha-chromanol	5.62	36.6				0.0111
C-1762	581.6	596.9	230.079	232.085	67.9874	17143.9	1	1	Unidentified														0
C-1763	581.7	597.6	508.34	510.348	346.249	12966.1	1	1	Tier 3 one-reaction											0	32	410	0
C-1761	581.7	596.7	335.18	337.187	346.178	11648.1	2	2	Tier 3 one-reaction											0	11	228	0.0148
C-1759	581.7	596.1	302.175	304.182	280.167	9015.75	2	2	Tier 3 one-reaction											0	4	137	0
C-1769	582.7	600.3	486.321	488.327	324.229	16913.1	1	1	Tier 3 one-reaction											0	35	504	0
C-1765	583.2	599	476.279	478.286	314.187	6764.67	1	1	Tier 2						AN02909000	C16678	all-trans-4-Oxoretinoic acid	1.74	20.6				0
C-1771	584.6	600.7	504.307	506.315	342.216	11441.2	1	1	Tier 3 zero-reaction											1	14	187	0
C-1781	584.8	602.2	440.315	442.322	278.224	247330	1	1	Tier 2						AN02387002	C07289	Crepenynic acid	2.41	2.6				0
C-1773	585	601	464.315	466.322	302.224	27452.4	1	1	Tier 2						BP02746005	C12077	Palustric acid	1.7	27.2				0
C-1770	585.2	600.5	397.143	399.148	235.052	13830.9	1	1	Tier 3 one-reaction											0	24	359	0.1402
C-1782	585.8	602.8	290.174	292.182	256.166	12119.2	2	2	Tier 3 one-reaction											0	4	89	0.0111
C-1778	585.9	601.4	528.308	530.314	366.217	8856.97	1	1	Tier 3 one-reaction											0	4	159	0.0037
C-1795	585.9	605.1	626.439	628.448	464.347	11956.6	1	1	Tier 3 zero-reaction											1	11	152	0
C-1785	586	603.6	251.085	253.091	88.9934	13748	1	1	Tier 3 only two-reaction											0	0	78	0
C-1780	586.1	602	450.32	452.327	288.229	65539.3	1	1	Tier 3 one-reaction											0	7	112	0
C-1786	586.2	603.7	252.123	254.13	90.0315	120236	1	1	Tier 3 zero-reaction											5	41	637	0
C-1784	586.8	603.5	296.175	298.182	268.167	16598.7	2	2	Tier 3 one-reaction											0	5	122	0
C-1790	586.8	604.6	554.346	556.355	392.254	6121.63	1	1	Tier 3 one-reaction											0	20	446	0
C-1787	586.9	604.3	474.32	476.329	312.228	24664.4	1	1	Tier 2						AN02882007	C14836	9,10-12,13-Diepoxyoctadecanoic acid	3.9	17.5				0
C-1788	586.9	604.5	315.183	317.19	306.182	18463.3	2	2	Tier 3 zero-reaction											1	16	278	0
C-1794	587	605	254.153	256.161	92.0615	8834.65	1	1	Unidentified														0.0517
C-1793	587.7	604.8	649.476	653.489	326.3	7851.05	1	2	Tier 3 only two-reaction											0	0	73	0.0443
C-1775	587.8	601	297.182	299.189	270.182	8309.26	2	2	Tier 3 one-reaction											0	6	125	0
C-1789	588	604.5	486.321	488.327	324.229	17285.8	1	1	Tier 3 one-reaction											0	35	504	0.0074
C-1803	588.8	608.6	536.372	538.382	374.281	28517	1	1	Tier 2						AN03682004		3beta-Hydroxy-delta5-cholenic acid	1.89	5.1				0
C-1783	588.8	603.2	374.231	376.239	212.14	10462.6	1	1	Tier 3 one-reaction											0	8	128	0.0037
C-1800	588.8	606.6	413.741	415.748	251.65	21855.6	1	1	Unidentified														0.0074
C-1798	588.9	606.2	308.205	310.211	146.113	6922.81	1	1	Tier 3 only two-reaction											0	0	12	0
C-1802	589.1	606.7	220.05	222.056	57.9586	45564.4	1	1	Unidentified														0
C-1791	589.8	604.6	524.333	526.343	362.242	4862.36	1	1	Tier 3 only two-reaction											0	0	33	0
C-1801	590	606.6	510.357	512.363	348.266	26649.2	1	1	Tier 3 one-reaction											0	31	416	0.0037
C-1809	590.9	609.8	432.31	434.318	270.218	52471	1	1	Tier 2						BP02261000	C19614	16-Oxopalmitic acid	3.08	23.8				0
C-T2401	590.9	608.9	592.398	594.406	430.308	289443	1	1	Tier 2						AN04160000	HMDB0012458	7Alpha-Hydroxy-3-Oxo-4-Cholestenoic Acid	2.43	12.2				0.369
C-1806	590.9	609.5	642.432	644.442	480.341	5268.41	1	1	Tier 3 one-reaction											0	15	211	0
C-1805	591	608.7	425.741	427.748	263.65	17924.2	1	1	Unidentified														0
C-1804	591	608.7	231.149	233.156	69.0578	15967.9	1	1	Tier 3 one-reaction											0	2	183	0
C-1818	591.8	610.6	675.491	679.505	352.316	8265.11	1	2	Tier 3 only two-reaction											0	0	62	0.048
C-1808	591.8	609.5	416.315	418.322	254.224	28499.9	1	1	Tier 3 zero-reaction											4	16	206	0
C-1810	591.9	609.9	312.195	314.202	150.103	11107.1	1	1	Tier 3 zero-reaction											3	6	159	0
C-1819	591.9	611.2	538.23	542.244	215.055	8939.33	1	2	Tier 3 zero-reaction											1	4	224	0
C-1797	591.9	605.6	500.332	502.343	338.241	19302.1	1	1	Tier 3 one-reaction											0	1	18	0
C-1811	592	609.9	637.367	641.38	314.191	5616	1	2	Tier 3 only two-reaction											0	0	39	0
C-1817	592.8	610.5	616.419	618.426	454.328	41875.5	1	1	Tier 3 zero-reaction											1	4	155	0
C-1807	592.9	609.5	303.183	305.189	282.183	20644.8	2	2	Tier 3 one-reaction											0	1	131	0
C-1816	592.9	610.4	309.183	311.19	294.183	27530.4	2	2	Tier 3 zero-reaction											1	0	158	0
C-1821	592.9	611.6	464.194	468.207	141.018	13930.8	1	2	Tier 3 zero-reaction											1	7	185	0
C-1826	593.8	612.5	430.294	432.304	268.202	83148.4	1	1	Tier 3 one-reaction											0	16	177	0.0627
C-1830	594.9	614.1	512.334	514.343	350.243	13349.5	1	1	Tier 3 zero-reaction											5	58	617	0
C-1829	594.9	613.6	568.361	570.371	406.27	8286	1	1	Tier 3 zero-reaction											3	49	493	0
C-1839	596.2	617.4	254.153	256.161	92.0616	9073.71	1	1	Unidentified														0.0406
C-1833	597	615.8	456.309	458.317	294.218	83790.4	1	1	Tier 2						AN02615000	C14766	9-OxoODE	3.58	3.2				0.0148
C-1847	597.1	619.3	428.278	430.287	266.187	7463.23	1	1	Tier 3 one-reaction											0	10	147	0.0221
C-1834	597.9	616	530.326	532.333	368.234	6082.23	1	1	Tier 3 one-reaction											0	6	113	0.0037
C-1835	598	616.2	524.334	526.345	362.242	8214.3	1	1	Tier 3 zero-reaction											1	42	495	0
C-1837	598	617.2	315.183	317.189	306.183	7385.22	2	2	Tier 3 zero-reaction											1	16	278	0.0111
C-1841	598	617.8	251.085	253.091	88.9934	13530.1	1	1	Tier 3 only two-reaction											0	0	78	0
C-1842	598	617.9	230.079	232.085	67.9875	23329.6	1	1	Unidentified														0
C-1846	599	619.2	500.333	502.343	338.242	17697.5	1	1	Tier 3 one-reaction											0	1	19	0
C-1838	599.4	617.4	266.138	268.145	104.047	7708.84	1	1	Tier 3 zero-reaction											8	58	663	0
C-1843	599.4	618.1	220.05	222.056	57.9585	51183.3	1	1	Unidentified														0
C-1845	600	619	476.336	478.343	314.245	71079	1	1	Tier 1	AN02912000	HMDB0000782	Octadecanedioic Acid	2.57	5.3									0
C-1849	600	620	386.232	388.239	224.141	39113	1	1	Tier 3 one-reaction											0	3	109	0.0074
C-1853	600.1	621.2	447.321	449.327	285.23	21633.5	1	1	Tier 3 one-reaction											0	6	112	0
C-1850	600.1	620.6	288.159	290.167	252.136	7085.3	2	2	Tier 3 one-reaction											0	1	151	0.0554
C-T2364	600.3	620.8	550.35	552.36	388.261	7108	1	1	Tier 2						AN03819001		5-Beta-Cholanic Acid-3, 7-Dione	4.47	57.8				0.2251
C-1859	601	622.6	538.23	542.244	215.055	58415.6	1	2	Tier 3 zero-reaction											1	4	224	0
C-1840	601.1	617.7	297.183	299.189	270.183	22794.2	2	2	Tier 3 one-reaction											0	6	125	0
C-1876	601.2	626.7	526.347	528.358	364.256	15706.1	1	1	Tier 3 only two-reaction											0	0	28	0
C-1863	602	623.6	488.336	490.342	326.245	20965.9	1	1	Tier 3 one-reaction											0	20	424	0
C-1828	602	613.4	596.393	598.403	434.301	6408.27	1	1	Tier 3 one-reaction											0	25	359	0
C-1861	602	622.8	464.194	468.207	141.018	32302.5	1	2	Tier 3 zero-reaction											1	7	185	0
C-1862	602	623.4	512.335	514.343	350.243	19586.9	1	1	Tier 3 zero-reaction											5	58	617	0
C-1857	602	622.4	379.729	381.735	217.637	94882.3	1	1	Unidentified														0
C-1866	602.1	624.4	478.292	480.301	316.201	9540.48	1	1	Tier 2						BP02931005	C09163	Pisiferic acid	6.79	3.8				0
C-1868	603	624.9	416.315	418.322	254.224	35937.5	1	1	Tier 3 zero-reaction											4	16	206	0
C-1858	603	622.6	388.735	390.74	226.644	22903.8	1	1	Unidentified														0
C-1870	603.1	625.1	252.123	254.13	90.0315	121221	1	1	Tier 3 zero-reaction											5	41	637	0
C-1867	603.2	624.8	600.419	602.43	438.328	6454.65	1	1	Tier 3 only two-reaction											0	0	45	0
C-1872	603.3	625.9	348.253	350.259	186.161	35635.3	1	1	Tier 1	AN01109004	C17715	Hendecanoic Acid	1.61	0.4									0
C-T2385	604.1	625.7	594.413	596.421	432.324	52698	1	1	Tier 2						AN04180003	HMDB0012454	3Beta,7Alpha-Dihydroxy-5-Cholestenoic Acid	3.14	34.9				0.31
C-1869	604.3	624.9	297.183	299.189	270.182	14903.1	2	2	Tier 3 one-reaction											0	6	125	0
C-1900	604.6	632.1	514.348	516.358	352.257	16976.3	1	1	Tier 3 one-reaction											0	1	27	0
C-1874	605.1	626.6	406.235	408.242	244.144	7977.65	1	1	Tier 3 one-reaction											0	6	182	0.0074
C-1877	605.1	627.2	309.183	311.19	294.183	198978	2	2	Tier 3 zero-reaction											1	0	158	0
C-1882	605.1	627.7	322.191	324.197	320.2	9856.15	2	2	Tier 3 zero-reaction											1	32	449	0.0037
C-1884	605.6	628.2	386.233	388.239	448.283	14150.7	2	2	Tier 3 one-reaction											0	20	371	0.0111
C-1881	606	627.4	328.19	330.198	332.197	10879.6	2	2	Tier 3 zero-reaction											2	49	475	0.0517
C-1885	606.1	628.2	598.407	600.418	436.315	10986.2	1	1	Tier 3 zero-reaction											1	27	237	0
C-1883	606.2	628.2	568.362	570.37	406.271	31625.3	1	1	Tier 3 zero-reaction											3	49	493	0
C-1888	606.2	629	520.362	522.366	358.271	5192.68	1	1	Tier 3 zero-reaction											1	16	216	0.0111
C-1887	606.4	628.4	426.749	428.755	264.658	8406.46	1	1	Unidentified														0.0074
C-1892	607.1	630.5	646.417	648.421	484.326	3985.27	1	1	Tier 3 one-reaction											0	10	155	0
C-1875	607.3	626.7	303.183	305.19	282.182	15413.9	2	2	Tier 3 one-reaction											0	1	131	0
C-1896	607.3	631.6	500.335	502.344	338.243	15208	1	1	Tier 3 zero-reaction											5	75	505	0
C-1880	607.4	627.3	251.085	253.091	88.9934	14398.2	1	1	Tier 3 only two-reaction											0	0	78	0
C-1893	608	630.5	316.19	318.197	308.198	74309	2	2	Tier 3 one-reaction											0	24	339	0
C-1891	608.1	630.4	643.407	645.414	481.315	25296.8	1	1	Tier 3 zero-reaction											3	22	239	0
C-1889	608.2	630	254.153	256.16	92.0616	9454.35	1	1	Unidentified														0.0185
C-1894	608.2	630.6	450.26	452.268	288.169	7455.5	1	1	Tier 3 one-reaction											0	12	146	0.0185
C-1897	608.6	631.7	252.123	254.13	90.0315	126507	1	1	Tier 3 zero-reaction											5	41	637	0
C-1901	609.2	632.9	374.268	376.275	212.177	29377.7	1	1	Tier 3 one-reaction											0	8	106	0.0332
C-1898	609.6	631.7	220.05	222.056	57.9586	44694.1	1	1	Unidentified														0
C-1895	610.1	630.8	230.079	232.085	67.9874	21302.7	1	1	Unidentified														0
C-1905	610.2	633.9	304.19	306.197	284.198	126073	2	2	Tier 3 one-reaction											0	8	148	0
C-1909	611.1	634.6	401.742	403.748	239.65	24366.9	1	1	Unidentified														0
C-1910	611.2	634.6	538.23	542.244	215.055	42161.9	1	2	Tier 3 zero-reaction											1	4	224	0
C-1911	611.2	634.6	464.194	468.207	141.018	19227.1	1	2	Tier 3 zero-reaction											1	7	185	0
C-1908	611.2	634.6	392.736	394.743	230.645	50764.2	1	1	Unidentified														0
C-1906	611.3	634	608.377	612.389	285.201	6011.79	1	2	Tier 3 only two-reaction											0	0	2	0.0111
C-1913	612.4	634.7	600.419	602.429	438.327	6002.4	1	1	Tier 3 only two-reaction											0	0	47	0
C-1921	613.2	638.5	648.42	650.432	486.329	7956.98	1	1	Tier 3 one-reaction											0	3	109	0
C-1924	613.2	639.5	502.35	504.358	340.259	30999.4	1	1	Tier 3 one-reaction											0	27	384	0
C-1936	614.3	641.9	514.349	516.358	352.257	16629.2	1	1	Tier 3 one-reaction											0	1	27	0
C-1927	614.3	639.9	230.079	232.085	67.9875	16732.1	1	1	Unidentified														0
C-1928	614.3	640	254.153	256.161	92.0617	9522.76	1	1	Tier 3 one-reaction											0	8	175	0.0074
C-1914	614.3	635.8	222.112	224.121	60.0211	8663.91	1	1	Tier 3 zero-reaction											2	25	624	0.0258
C-1916	614.3	637.4	538.349	540.359	376.258	8639.57	1	1	Tier 3 zero-reaction											2	31	466	0
C-1926	614.5	639.6	298.19	300.197	272.198	24798.5	2	2	Tier 3 one-reaction											0	9	125	0
C-1929	614.7	640.2	570.376	572.386	408.285	6793.04	1	1	Tier 3 zero-reaction											22	47	462	0
C-1932	615.4	640.9	602.438	604.447	440.347	14443.4	1	1	Tier 3 one-reaction											0	4	137	0
C-1938	616.3	642.3	442.331	444.337	280.239	105606	1	1	Tier 2						AN02413001	C04056	9-cis,11-trans-Octadecadienoic acid	2.31	73.9				0.0037
C-1930	616.3	640.2	538.388	540.395	376.296	22131	1	1	Tier 1	AN03702001		5alpha-Cholanic Acid-3beta-Ol	2.51	1									0.0111
C-1933	616.3	641	526.35	528.359	364.259	42591.3	1	1	Tier 3 one-reaction											0	38	494	0
C-1931	616.3	640.3	371.227	373.234	418.272	7320.95	2	2	Tier 3 zero-reaction											1	29	409	0.0185
C-1942	617.3	643.5	310.19	312.197	296.198	129106	2	2	Tier 3 one-reaction											0	3	205	0
C-1939	617.5	642.4	643.407	645.414	481.316	117408	1	1	Tier 3 zero-reaction											3	22	239	0
C-1937	617.5	642.1	550.354	552.361	388.263	9983	1	1	Tier 3 one-reaction											0	17	307	0.0295
C-1940	618.2	643.5	377.147	379.153	215.055	10542.4	1	1	Tier 3 zero-reaction											1	4	237	0
C-1952	618.3	645.8	608.429	610.437	446.337	8175.62	1	1	Tier 3 one-reaction											0	26	269	0
C-1948	619.2	645.5	260.614	262.621	197.045	17301.1	2	2	Tier 3 one-reaction											0	12	322	0
C-1947	619.3	645.3	761.468	765.482	438.293	41039	1	2	Tier 3 one-reaction											0	1	48	0
C-1946	619.3	645.2	329.198	331.205	334.214	69965.2	2	2	Tier 3 zero-reaction											7	86	604	0
C-1944	619.5	644	626.435	628.447	464.344	14312.9	1	1	Tier 3 only two-reaction											0	0	101	0
C-1954	619.8	646.2	316.191	318.197	308.199	37967.7	2	2	Tier 3 one-reaction											0	24	339	0
C-1953	620.4	645.9	304.19	306.197	284.197	45154.3	2	2	Tier 3 one-reaction											0	8	148	0.0295
C-1956	620.4	646.8	504.31	506.317	342.219	14451.5	1	1	Tier 3 zero-reaction											1	14	183	0.0074
C-1951	620.4	645.7	380.736	382.743	218.645	43110.6	1	1	Unidentified														0
C-1994	621.5	652.5	644.447	646.458	482.355	7305.09	1	1	Tier 3 one-reaction											0	1	119	0
C-1963	621.5	648.3	542.347	544.354	380.256	7244.19	1	1	Tier 3 zero-reaction											1	36	428	0.0258
C-1960	622.4	648	356.221	358.229	194.13	9033.55	1	1	Tier 3 one-reaction											0	4	110	0
C-1968	622.8	649.1	220.05	222.056	57.9586	33498.4	1	1	Unidentified														0
C-1962	623.4	648.1	266.138	268.145	104.047	9509.16	1	1	Tier 3 zero-reaction											8	58	664	0
C-1961	623.6	648.1	674.438	676.447	512.347	10779.7	1	1	Tier 3 one-reaction											0	2	175	0
C-1970	624.4	649.4	502.292	504.301	340.201	10702.2	1	1	Tier 3 zero-reaction											1	6	138	0
C-1964	624.7	648.4	251.085	253.091	88.9934	17996.4	1	1	Tier 3 only two-reaction											0	0	78	0
C-1965	624.7	649	516.262	518.266	354.171	4363.98	1	1	Tier 3 one-reaction											0	1	119	0
C-1973	625.4	649.8	341.198	343.205	358.214	8431.96	2	2	Tier 3 one-reaction											0	23	255	0
C-1969	625.4	649.4	634.393	638.405	311.217	25076.1	1	2	Tier 3 only two-reaction											0	0	4	0
C-1975	626.3	650.1	290.174	292.181	256.166	15167.4	2	2	Tier 3 one-reaction											0	4	92	0.0332
C-1987	626.5	651.4	598.408	600.419	436.316	16722.8	1	1	Tier 3 zero-reaction											1	27	243	0
C-1978	626.7	650.2	458.325	460.332	296.234	92580.9	1	1	Tier 2						BP02650004	C19617	18-Oxooleic acid	2.82	55.3				0
C-1972	627.6	649.5	428.278	430.286	266.187	12732.4	1	1	Tier 3 one-reaction											0	10	136	0
C-1985	628.4	651.2	787.484	791.497	464.309	12466.2	1	2	Tier 3 one-reaction											0	12	90	0
C-1950	628.4	645.6	328.19	330.198	332.197	25465.9	2	2	Tier 3 zero-reaction											2	49	475	0
C-1983	628.5	651.1	502.352	504.358	340.26	32748.6	1	1	Tier 3 one-reaction											0	27	386	0
C-1979	628.7	650.3	278.139	280.146	116.047	7160.81	1	1	Tier 3 zero-reaction											6	58	696	0
C-1977	628.9	650.2	348.216	350.224	186.125	15583.8	1	1	Tier 3 zero-reaction											1	16	206	0
C-1999	629.5	653.5	400.247	402.256	476.312	8687.65	2	2	Tier 3 one-reaction											0	6	179	0
C-1992	629.6	652	574.347	576.357	412.256	6431.74	1	1	Tier 3 one-reaction											0	5	109	0
C-1995	629.7	652.7	251.085	253.091	88.9934	13766.4	1	1	Tier 3 only two-reaction											0	0	78	0
C-1989	631.5	651.5	335.199	337.206	346.216	7441.35	2	2	Tier 3 zero-reaction											4	46	465	0
C-1991	631.6	651.7	222.112	224.121	60.0211	8460.47	1	1	Tier 3 zero-reaction											2	25	624	0.0037
C-1981	631.7	650.9	254.154	256.161	92.0622	10757.5	1	1	Tier 3 one-reaction											0	8	175	0
C-2002	632.6	654.3	400.284	402.291	238.192	38318.5	1	1	Tier 3 one-reaction											0	6	171	0.0074
C-2005	633.7	655	329.7	331.707	167.609	8470.8	1	1	Unidentified														0.0074
C-T2379	634	655.3	552.364	554.375	390.277	28128	1	1	Tier 2						AN03836002	HMDB0062742	5beta-Cholanic acid-12alpha-ol-3-one	5.29	72				0.1845
C-2008	634.1	655.5	610.394	614.405	287.218	20093.6	1	2	Tier 3 one-reaction											0	3	18	0.0517
C-2011	634.6	655.6	538.388	540.394	376.296	29652	1	1	Tier 1	BM03702003	C17658	Isolithocholic Acid	2.31	9.1									0.1292
C-2010	634.6	655.6	305.198	307.205	286.214	453177	2	2	Tier 1	AN02496000	C19615	Hexadecanedioic Acid	0.68	4.1									0
C-2007	634.6	655.3	323.198	325.205	322.214	21240.8	2	2	Tier 3 one-reaction											0	52	552	0
C-1998	635	653.1	614.405	616.415	452.313	4804.42	1	1	Tier 3 one-reaction											0	16	261	0
C-2004	635.5	655	514.351	516.36	352.26	20389	1	1	Tier 3 zero-reaction											4	29	491	0
C-2012	635.5	656	528.367	530.374	366.276	229047	1	1	Tier 3 one-reaction											0	15	448	0
C-2032	636.7	661.9	275.174	277.182	113.083	7034.07	1	1	Tier 3 one-reaction											0	16	301	0
C-2013	637.6	656.5	404.278	406.287	242.186	25112.6	1	1	Tier 3 zero-reaction											1	14	138	0.0295
C-2014	637.7	657.1	578.382	580.391	416.29	7340.62	1	1	Tier 3 one-reaction											0	11	242	0
C-1967	638.5	649.1	548.333	550.343	386.241	14632.6	1	1	Tier 3 one-reaction											0	2	58	0.0037
C-2020	639.6	659.9	456.309	458.319	294.218	93315	1	1	Tier 2						AN02615003	C04780	8-[(1R,2R)-3-Oxo-2-{(Z)-pent-2-enyl}cyclopentyl]octanoic acid	3.62	21.2				0.0148
C-T2421	639.6	658.9	478.292	480.302	316.204	39306	1	1	Tier 2						AN02931006	HMDB0005079	15-Deoxy-Delta12,14-PGJ2	6.96	10.5				0.2214
C-2017	639.8	658.3	311.198	313.205	298.213	49955.1	2	2	Tier 3 one-reaction											0	17	247	0.0111
C-2036	642	662.7	602.433	604.444	440.342	6196.63	1	1	Tier 3 only two-reaction											0	0	86	0
C-2023	642.7	660.5	634.394	638.405	311.218	6313.35	1	2	Tier 3 only two-reaction											0	0	25	0.0037
C-2024	642.7	660.8	317.198	319.205	310.214	142954	2	2	Tier 3 one-reaction											0	23	393	0
C-2031	643.6	661.9	444.344	446.353	282.253	84718.3	1	1	Tier 3 only two-reaction											0	0	4	0.0443
C-2028	643.7	661.4	371.245	373.251	209.153	35670.9	1	1	Tier 3 only two-reaction											0	0	56	0.0369
C-2009	643.7	655.5	342.207	344.214	360.23	13226	2	2	Tier 3 zero-reaction											2	36	388	0.0074
C-2027	643.8	661.2	329.198	331.206	334.214	20662.6	2	2	Tier 3 zero-reaction											7	86	601	0
C-2030	644.8	661.7	540.366	542.375	378.275	33567.6	1	1	Tier 3 zero-reaction											4	43	522	0
C-2037	644.8	662.8	538.23	542.244	215.055	11686	1	2	Tier 3 zero-reaction											1	4	224	0
C-2045	644.8	665.4	432.31	434.317	270.218	21882.3	1	1	Tier 3 zero-reaction											1	16	214	0.0037
C-2018	645.1	658.6	460.34	462.349	298.249	78793.5	1	1	Tier 3 zero-reaction											1	28	284	0.0037
C-T2432	645.6	662.8	482.323	484.332	320.235	26779	1	1	Tier 2						AN02975008	HMDB0004673	11,12-EET	6.63	35.1				0.1771
C-2034	646.7	662.7	600.421	602.433	438.33	15744.2	1	1	Tier 3 only two-reaction											0	0	28	0
C-2057	646.8	666.9	612.423	614.433	450.331	17870.7	1	1	Tier 3 zero-reaction											2	14	229	0
C-2041	647.8	664.1	504.367	506.373	342.276	33519.4	1	1	Tier 3 one-reaction											0	22	252	0
C-2042	647.8	664.2	636.408	640.421	313.233	48569.9	1	2	Tier 3 only two-reaction											0	0	1	0
C-2039	648.9	663.6	620.45	622.458	458.359	19284.4	1	1	Tier 3 one-reaction											0	7	115	0
C-2049	649.8	665.7	516.367	518.374	354.276	43565.8	1	1	Tier 3 zero-reaction											2	25	350	0
C-2083	650.3	670.4	432.309	434.317	270.217	20552.2	1	1	Tier 3 zero-reaction											1	16	215	0.0185
C-2055	650.8	666.6	343.214	345.22	362.245	32798.9	2	2	Tier 3 zero-reaction											1	42	499	0
C-2046	650.8	665.5	342.206	344.214	360.229	16029	2	2	Tier 3 zero-reaction											2	36	374	0.0074
C-2067	651.8	667.8	540.367	542.376	378.276	17745.4	1	1	Tier 3 zero-reaction											4	43	522	0
C-2052	651.9	666.4	330.206	332.213	168.115	31459.7	1	1	Tier 3 one-reaction											0	14	127	0
C-2058	651.9	667.2	488.315	490.322	326.224	13494.4	1	1	Tier 3 one-reaction											0	9	99	0.0111
C-2062	652.9	667.6	805.495	809.508	482.319	111514	1	2	Tier 3 one-reaction											0	14	217	0
C-2069	652.9	667.8	538.23	542.244	215.055	76365.4	1	2	Tier 3 zero-reaction											1	4	224	0
C-2074	653.8	668.3	484.34	486.348	322.249	32157.3	1	1	Tier 3 zero-reaction											1	47	477	0.0886
C-2072	653.9	668	311.196	313.203	298.21	16462.4	2	2	Tier 3 only two-reaction											0	0	13	0.0074
C-2066	653.9	667.8	304.189	306.197	142.098	6471.57	1	1	Tier 3 only two-reaction											0	0	6	0.0664
C-2073	654	668.1	474.319	476.327	312.228	20634.3	1	1	Tier 2						AN02882005	C07338	(9Z,12Z)-(11S)-11-Hydroperoxyoctadeca-9,12-dienoic acid	5.24	27.9				0.0148
C-2071	654.1	667.9	393.744	395.751	231.653	116473	1	1	Unidentified														0
C-2064	654.1	667.7	402.75	404.756	240.658	36026.5	1	1	Unidentified														0.0037
C-2075	654.2	668.5	478.349	480.358	316.258	27470.2	1	1	Tier 3 only two-reaction											0	0	18	0
C-2050	654.4	666	312.206	314.213	300.229	65829.3	2	2	Tier 3 zero-reaction											2	15	214	0
C-2086	655	670.8	580.398	582.406	418.307	65824.4	1	1	Tier 3 one-reaction											0	19	342	0
C-2079	656.2	669.3	462.3	464.306	300.208	64135	1	1	Tier 2						AN02714000	C00777	Retinoic acid	1.81	33.4				0
C-2085	657.1	670.7	331.213	333.22	338.244	87320.5	2	2	Tier 3 zero-reaction											5	75	505	0
C-2087	657.9	670.9	222.113	224.12	60.0211	9821.19	1	1	Tier 3 zero-reaction											2	25	624	0
C-2117	659	675.8	254.153	256.161	92.0617	14729.2	1	1	Tier 3 one-reaction											0	8	175	0
C-2089	659.3	671.4	251.085	253.091	88.9935	29759.4	1	1	Tier 3 only two-reaction											0	0	78	0
C-2091	660	671.5	620.449	622.458	458.358	71532	1	1	Tier 3 one-reaction											0	7	115	0
C-2094	660.1	671.7	254.153	256.161	92.0618	15051.3	1	1	Tier 3 one-reaction											0	8	175	0
C-2093	660.2	671.6	602.38	604.39	440.289	16931.2	1	1	Tier 3 one-reaction											0	7	208	0.0074
C-T2427	661.1	672.8	536.37	538.381	374.282	8084	1	1	Tier 2						AN03682003		5alpha-Cholanic acid-3-one	1.5	1.1				0.2472
C-2115	661.1	675.3	576.364	578.373	414.273	27580.7	1	1	Tier 3 one-reaction											0	1	72	0
C-2084	661.1	670.6	330.205	332.213	336.227	68693.9	2	2	Tier 3 only two-reaction											0	0	20	0
C-2103	661.2	673.1	554.382	556.391	392.291	147588	1	1	Tier 2						AN03850004	C17661	Isodeoxycholic acid	3.4	47.4				0
C-2104	661.9	673.2	579.327	581.332	417.236	3921.5	1	1	Tier 3 one-reaction											0	4	140	0
C-2099	662.1	672.6	448.311	450.319	286.22	16755.9	1	1	Unidentified														0.0037
C-2081	663.1	669.9	349.215	351.221	374.247	16804.3	2	2	Tier 3 zero-reaction											1	20	362	0.0037
C-2111	663.2	674.4	220.05	222.056	57.9587	23534.1	1	1	Unidentified														0
C-2110	663.2	673.9	604.455	606.463	442.363	27855.7	1	1	Tier 3 one-reaction											0	4	112	0.0111
C-2123	665	676.2	278.139	280.146	116.047	11096.9	1	1	Tier 3 zero-reaction											6	58	700	0
C-2116	665.1	675.5	478.35	480.358	316.259	46169.5	1	1	Tier 3 zero-reaction											2	11	131	0
C-2108	665.2	673.7	384.251	386.261	222.16	40379.4	1	1	Tier 3 one-reaction											0	3	134	0
C-2105	665.2	673.3	628.452	630.463	466.361	58650.2	1	1	Tier 3 only two-reaction											0	0	29	0
C-2125	666	676.5	568.397	570.405	406.305	23958.9	1	1	Tier 3 zero-reaction											2	29	466	0
C-2119	666.1	676	337.214	339.221	350.245	141886	2	2	Tier 3 zero-reaction											5	58	619	0
C-2121	666.4	676.1	251.085	253.091	88.9934	21086.5	1	1	Tier 3 only two-reaction											0	0	78	0
C-2124	667.1	676.3	360.251	362.26	198.16	16611.2	1	1	Tier 2						AN01274001		5-Dodecenoic acid	6.02	70.5				0.1587
C-2120	667.1	676.1	357.225	359.233	390.267	8960.17	2	2	Tier 3 only two-reaction											0	0	35	0
C-2131	668.2	677.7	789.5	793.513	466.325	18705	1	2	Tier 3 one-reaction											0	9	194	0.0443
C-2130	668.2	677.6	343.214	345.221	362.245	40708.4	2	2	Tier 3 zero-reaction											1	42	499	0
C-2135	669.2	677.9	356.222	358.229	388.26	59436.7	2	2	Tier 3 one-reaction											0	21	326	0
C-2133	669.2	677.8	260.614	262.621	197.045	9409.17	2	2	Tier 3 one-reaction											0	12	293	0.0554
C-2132	670.5	677.7	642.436	644.445	480.344	9480.88	1	1	Tier 3 one-reaction											0	12	159	0
C-2139	670.7	678.9	356.222	358.229	194.13	66991.6	1	1	Tier 3 one-reaction											0	4	87	0
C-2129	671.3	677.1	594.414	596.421	432.323	42399	1	1	Tier 3 zero-reaction											2	23	368	0
C-2141	671.4	679.2	574.388	576.395	412.297	47960	1	1	Tier 3 one-reaction											0	5	219	0
C-2140	671.4	679.2	365.227	367.234	203.136	73181.9	1	1	Tier 3 only two-reaction											0	0	18	0.0148
C-2134	671.5	677.8	492.331	494.337	330.24	27201.1	1	1	Tier 3 zero-reaction											1	12	178	0
C-2144	672.2	679.9	325.214	327.221	326.245	92890.8	2	2	Tier 3 one-reaction											0	20	424	0
C-2146	673.2	681	331.214	333.221	338.245	79106.7	2	2	Tier 3 zero-reaction											5	75	505	0
C-2153	675.2	686	357.23	359.236	390.277	19742.7	2	2	Tier 3 zero-reaction											4	60	427	0
C-2152	675.4	685.8	460.34	462.348	298.249	119186	1	1	Tier 3 zero-reaction											1	28	284	0.107
C-T2433	675.5	686.8	482.322	484.331	320.235	10180	1	1	Tier 2						AN02975007	HMDB0002232	8,9-EET	7.29	5.8				0.4649
C-2157	676.2	691.9	222.112	224.119	60.021	8686.73	1	1	Tier 3 zero-reaction											2	25	624	0
C-2155	676.4	690.2	614.439	616.448	452.348	24801.8	1	1	Tier 3 zero-reaction											5	13	181	0.0037
C-2162	677.3	692.5	254.153	256.161	92.0618	12330.2	1	1	Tier 3 one-reaction											0	8	175	0.0037
C-2158	677.3	692	251.085	253.091	88.9935	16231.2	1	1	Tier 3 only two-reaction											0	0	78	0
C-2166	677.4	692.8	570.409	572.42	408.318	9997.31	1	1	Tier 3 only two-reaction											0	0	22	0
C-2156	677.4	691.4	337.214	339.221	350.245	65734.4	2	2	Tier 3 zero-reaction											5	58	619	0
C-2159	677.8	692.2	343.214	345.222	362.245	28351.6	2	2	Tier 3 zero-reaction											1	42	499	0
C-2164	678.2	692.7	478.349	480.358	316.257	13215.6	1	1	Tier 3 only two-reaction											0	0	18	0.107
C-2167	678.4	693.3	220.05	222.056	57.9586	17057.5	1	1	Unidentified														0
C-2168	678.4	693.4	542.382	544.392	380.291	16986.7	1	1	Tier 3 zero-reaction											6	25	415	0
C-2172	679.3	696.2	348.216	350.223	186.125	99354.6	1	1	Tier 3 zero-reaction											1	16	206	0
C-2173	679.4	696.3	428.315	430.322	266.224	189543	1	1	Tier 3 one-reaction											0	8	263	0
C-2171	679.4	694.8	356.221	358.229	388.26	78181.2	2	2	Tier 3 one-reaction											0	21	326	0.0295
C-2182	680.5	701.3	568.398	570.408	406.307	21710.3	1	1	Tier 3 zero-reaction											2	29	461	0
C-2177	680.6	698.6	582.413	584.421	420.322	55262.1	1	1	Tier 3 one-reaction											0	25	285	0
C-2181	681.3	700.6	376.247	378.255	214.155	24602.8	1	1	Tier 3 zero-reaction											1	11	133	0.059
C-2180	681.4	700	476.336	478.343	314.244	160606	1	1	Tier 3 zero-reaction											3	26	252	0.0185
C-2183	682.4	701.8	460.339	462.348	298.247	36384.5	1	1	Tier 2						BP02679000	C19418	cis-9,10-Epoxystearic acid	7.82	70.2				0.059
C-2184	682.4	702.7	620.45	622.457	458.358	15146.6	1	1	Tier 3 one-reaction											0	7	115	0
C-2185	682.5	703.1	326.221	328.229	328.259	19772.8	2	2	Tier 3 zero-reaction											2	20	290	0.0701
C-2186	683.5	703.1	222.112	224.119	60.0211	8952.05	1	1	Tier 3 zero-reaction											2	25	624	0
C-2198	683.5	707.5	570.409	572.42	408.317	13727.8	1	1	Tier 3 only two-reaction											0	0	22	0
C-2190	683.7	703.9	251.085	253.091	88.9934	14736.5	1	1	Tier 3 only two-reaction											0	0	78	0
C-2189	683.7	703.7	254.153	256.161	92.0617	12308	1	1	Unidentified														0
C-2196	683.9	706.6	558.41	560.42	396.319	8031.86	1	1	Tier 3 only two-reaction											0	0	8	0
C-2193	684.6	705.9	440.314	442.323	278.223	142043	1	1	Tier 2						AN02387003	C06427	(9Z,12Z,15Z)-Octadecatrienoic acid	3.91	27.2				0.0037
C-2197	684.6	707.1	608.426	610.437	446.335	53637	1	1	Tier 3 one-reaction											0	2	46	0
C-2204	686.5	713.1	556.397	558.408	394.305	11176.8	1	1	Tier 3 one-reaction											0	30	305	0.0037
C-T2438	687.9	714.5	442.328	444.337	280.24	146564	1	1	Tier 1	AN02413000	HMDB0000673	Linoleic Acid	4.88	1.4									0.3801
C-2206	688.5	714.7	511.388	513.395	349.297	35180.8	1	1	Tier 3 one-reaction											0	3	91	0.0037
C-2209	688.5	715.5	478.351	480.358	316.259	38293.8	1	1	Tier 3 zero-reaction											2	11	131	0.0037
C-2199	688.5	708.2	322.2	324.207	160.109	9942.77	1	1	Tier 3 zero-reaction											5	19	215	0.0037
C-2213	689.5	716.1	308.185	310.192	146.093	6917	1	1	Tier 3 zero-reaction											1	28	327	0.0923
C-2220	689.5	718.2	326.221	328.229	328.26	14167.1	2	2	Tier 3 zero-reaction											2	20	297	0.0406
C-2216	689.5	716.9	510.356	512.364	348.264	21316.4	1	1	Tier 3 one-reaction											0	31	425	0.0295
C-2208	690.6	715.5	570.412	572.421	408.32	12677.6	1	1	Tier 3 one-reaction											0	12	290	0
C-T2434	691.1	717.8	416.315	418.322	254.225	20367997	1	1	Tier 1	AN02027002	HMDB0003229	Palmitoleic Acid	2.33	8.6									0
C-2228	691.5	720.2	596.429	598.437	434.337	23567	1	1	Tier 3 zero-reaction											2	35	303	0
C-2219	691.5	717.8	461.373	463.38	299.281	28587.5	1	1	Tier 3 zero-reaction											3	14	143	0.048
C-2233	692	720.8	622.445	624.452	460.354	10768.1	1	1	Tier 3 one-reaction											0	17	293	0
C-2221	692.6	718.6	322.2	324.207	160.109	22482.5	1	1	Tier 3 zero-reaction											5	19	215	0.0037
C-2235	693.7	721	584.427	586.436	422.336	57038.2	1	1	Tier 3 one-reaction											0	6	188	0
C-2222	694.6	718.6	602.438	604.447	440.347	17856.9	1	1	Tier 3 one-reaction											0	4	137	0
C-2232	694.6	720.8	648.48	650.488	486.388	12529.3	1	1	Tier 3 one-reaction											0	3	93	0
C-2230	694.6	720.5	338.222	340.228	352.26	76789.3	2	2	Tier 3 zero-reaction											4	29	491	0
C-2226	694.6	719.8	254.153	256.161	92.0618	11366.7	1	1	Tier 3 one-reaction											0	8	175	0
C-2239	694.7	721.5	474.356	476.364	312.264	10090	1	1	Tier 3 one-reaction											0	16	297	0.0701
C-2218	694.9	717.3	252.123	254.13	90.0315	98079.2	1	1	Tier 3 zero-reaction											5	41	637	0
C-2238	695.6	721.2	386.265	388.275	224.174	277870	1	1	Tier 3 one-reaction											0	1	20	0.0849
C-2214	695.6	716.7	344.221	346.229	364.26	168641	2	2	Tier 3 one-reaction											0	38	498	0
C-2249	695.7	725	364.237	366.244	404.291	15343.7	2	2	Tier 3 zero-reaction											4	31	439	0.0037
C-2242	695.7	721.9	370.739	372.746	208.648	20554.6	1	1	Unidentified														0.048
C-2241	695.7	721.7	252.123	254.13	90.0314	99141.2	1	1	Tier 3 zero-reaction											5	41	637	0
C-2240	695.7	721.6	251.085	253.091	88.9934	15657.8	1	1	Tier 3 only two-reaction											0	0	78	0
C-2244	696.6	722.5	558.413	560.421	396.322	16504.3	1	1	Tier 3 one-reaction											0	8	179	0
C-2250	697.5	725.2	608.429	610.438	446.338	37246.5	1	1	Tier 3 one-reaction											0	26	267	0
C-2255	699.7	728	338.221	340.229	352.26	26724.1	2	2	Tier 3 zero-reaction											4	29	491	0
C-2251	701.2	726.2	590.42	592.428	428.328	7340.05	1	1	Tier 3 zero-reaction											1	28	299	0
C-2245	701.7	724.4	275.175	277.182	113.084	8900.32	1	1	Tier 3 one-reaction											0	16	301	0
C-2260	702.2	730.1	560.426	562.436	398.335	7473.87	1	1	Tier 3 only two-reaction											0	0	11	0
C-2258	703.7	729.2	333.229	335.236	342.276	98965.2	2	2	Tier 3 one-reaction											0	22	252	0.0996
C-2256	703.8	728.3	602.439	604.448	440.348	14180.3	1	1	Tier 3 one-reaction											0	4	138	0
C-2276	704	732.7	254.153	256.161	92.0617	11544.9	1	1	Tier 3 one-reaction											0	8	175	0
C-2263	704.6	731	602.437	606.452	279.262	7149.29	1	2	Tier 3 only two-reaction											0	0	1	0
C-2264	704.7	731.1	278.138	280.146	116.047	11885.4	1	1	Tier 3 zero-reaction											6	58	700	0
C-2271	704.7	732	345.229	347.236	366.276	164603	2	2	Tier 3 one-reaction											0	15	449	0
C-2265	705	731.2	252.123	254.13	90.0314	91960	1	1	Tier 3 zero-reaction											5	41	637	0
C-2236	705.1	721.1	261.159	263.166	99.0682	14236.4	1	1	Tier 3 zero-reaction											1	13	299	0
C-2267	705.7	731.3	596.429	598.438	434.337	27480.8	1	1	Tier 3 zero-reaction											2	35	303	0
C-2272	705.8	732.4	478.35	480.358	316.258	41136.8	1	1	Tier 3 zero-reaction											2	11	131	0
C-2282	707.7	734.1	308.184	310.192	146.093	6590.57	1	1	Tier 3 only two-reaction											0	0	1	0.155
C-2295	708.9	737.3	275.175	277.182	113.083	10512	1	1	Tier 3 one-reaction											0	16	301	0
C-2288	709.1	735.5	252.123	254.13	90.0314	104495	1	1	Tier 3 zero-reaction											5	41	637	0
C-2290	709.1	735.8	588.344	590.349	426.253	12519.1	1	1	Tier 3 one-reaction											0	14	326	0
C-2289	709.9	735.8	604.449	606.455	442.358	4677.88	1	1	Tier 3 one-reaction											0	1	80	0
C-2268	710	731.3	412.283	414.291	500.383	167480	2	2	Tier 3 one-reaction											0	2	190	0
C-2285	710.1	734.6	476.323	478.327	314.232	21820.8	1	1	Tier 3 one-reaction											0	1	11	0.155
C-2296	710.8	737.3	475.388	477.395	313.296	12879.6	1	1	Tier 3 one-reaction											0	10	115	0.0959
C-2298	710.8	737.7	572.427	574.436	410.336	14306	1	1	Tier 3 zero-reaction											2	9	206	0
C-2293	710.9	736.7	598.443	600.453	436.352	20581.8	1	1	Tier 3 zero-reaction											5	19	214	0
C-2303	710.9	738.6	478.351	480.358	316.26	240988	1	1	Tier 3 zero-reaction											2	11	139	0.0037
C-2279	711	733.4	584.428	586.438	422.337	37114.6	1	1	Tier 3 one-reaction											0	6	191	0
C-2297	711	737.4	386.267	388.275	224.176	239951	1	1	Tier 3 zero-reaction											1	10	148	0.0664
C-2306	713.2	739.9	252.123	254.13	90.0314	92242.2	1	1	Tier 3 zero-reaction											5	41	637	0
C-2322	714.9	744.8	330.205	332.214	168.114	16401.1	1	1	Tier 3 one-reaction											0	14	127	0.0037
C-2309	715.1	740.5	412.283	414.292	250.191	43678.7	1	1	Tier 3 one-reaction											0	6	216	0
C-2310	716	740.6	322.2	324.207	160.109	13454.1	1	1	Tier 3 zero-reaction											5	19	215	0.0185
C-2319	716	742.9	456.346	458.353	294.255	92721	1	1	Tier 3 one-reaction											0	20	311	0
C-2304	716.1	738.7	351.229	353.237	378.276	17447.2	2	2	Tier 3 zero-reaction											4	43	524	0
C-2320	716.9	744.1	536.372	538.38	374.281	12223.4	1	1	Tier 2						AN03682000	C03070	Dehydrolithocholic acid	2.94	70.6				0.0037
C-2312	718	741.8	384.252	386.261	444.322	259257	2	2	Tier 3 zero-reaction											1	22	264	0.0443
C-2321	718.3	744.8	504.363	506.373	342.272	17120.9	1	1	Tier 3 only two-reaction											0	0	17	0.0406
C-2329	718.4	748.2	278.139	280.146	116.047	10121.9	1	1	Tier 3 zero-reaction											6	58	696	0
C-2327	718.9	746.3	348.216	350.225	186.124	23354.1	1	1	Tier 3 zero-reaction											1	17	207	0.0221
C-2333	722.1	749.2	566.404	568.41	404.313	17653.5	1	1	Tier 3 one-reaction											0	1	96	0.0111
C-2330	722.2	748.3	404.277	406.286	242.186	27179.9	1	1	Tier 3 zero-reaction											1	14	138	0.0738
C-2332	722.4	748.6	261.159	263.166	99.0682	13954.2	1	1	Tier 3 zero-reaction											1	13	299	0
C-2349	724.1	751.9	586.443	588.452	424.352	31117.4	1	1	Tier 3 one-reaction											0	4	141	0
C-2343	724.2	751.2	602.475	604.485	440.384	27870.9	1	1	Tier 3 zero-reaction											2	9	114	0.0037
C-2340	724.3	750.6	574.445	576.452	412.353	20526.3	1	1	Tier 3 zero-reaction											2	14	161	0.0074
C-2341	724.4	750.6	252.123	254.13	90.0314	87276.5	1	1	Tier 3 zero-reaction											5	41	637	0
C-2339	725.1	750.5	334.2	336.208	172.109	13542.4	1	1	Tier 3 one-reaction											0	12	270	0.0369
C-2325	725.1	745.3	332.219	334.228	170.128	52494.6	1	1	Tier 3 only two-reaction											0	0	15	0.1292
C-2346	725.3	751.7	478.349	480.358	316.258	31759.1	1	1	Tier 3 only two-reaction											0	0	18	0
C-2345	725.6	751.6	384.251	386.261	444.32	99641.9	2	2	Tier 3 zero-reaction											1	22	269	0.048
C-2350	726.1	752.6	562.444	564.451	400.353	16514.3	1	1	Tier 3 one-reaction											0	5	82	0.0111
C-2348	726.1	751.9	598.443	600.454	436.352	9721.21	1	1	Tier 3 zero-reaction											5	19	214	0.0221
C-T2442	726.2	754.3	440.313	442.321	278.225	401533	1	1	Tier 1	AN02387000	HMDB0003073	Alpha-Linolenic Acid	7.58	1.6									0
C-T2445	727.2	755.3	418.331	420.337	256.24	20254971	1	1	Tier 2						AN02055000	HMDB0000220	Palmitic Acid	1.09	14.1				0
C-2352	728.2	753.8	463.388	465.395	301.297	30098.5	1	1	Tier 3 zero-reaction											1	8	69	0.0148
C-2353	728.2	754.2	491.418	493.426	329.326	10753.2	1	1	Tier 3 one-reaction											0	6	57	0.1181
C-2356	732.2	758	489.404	491.411	327.313	44551	1	1	Tier 3 one-reaction											0	15	123	0.0111
C-2361	733.2	761.2	586.444	588.454	424.353	7805.88	1	1	Tier 3 one-reaction											0	4	141	0
C-2360	735.4	761.1	515.42	517.427	353.328	12327.1	1	1	Tier 3 one-reaction											0	7	81	0.0185
C-2366	736.3	764.4	404.277	406.286	484.372	18095.6	2	2	Tier 3 one-reaction											0	4	111	0.0074
C-2367	737.3	764.7	600.456	602.467	438.364	6795.4	1	1	Tier 3 only two-reaction											0	0	55	0.0037
C-2364	737.3	763.5	478.35	480.358	316.259	64766.7	1	1	Tier 3 zero-reaction											2	11	131	0.0258
C-2369	737.5	766	350.23	352.238	188.138	12316.9	1	1	Tier 3 only two-reaction											0	0	3	0.1956
C-2368	737.6	765.1	518.382	520.39	356.291	10450.7	1	1	Tier 3 zero-reaction											4	32	264	0.0148
C-2365	738.3	764.3	334.2	336.208	172.109	16519.2	1	1	Tier 3 one-reaction											0	12	270	0.0443
C-2371	739.3	766.5	278.139	280.146	116.047	9751.64	1	1	Tier 3 zero-reaction											6	58	696	0
C-2372	739.3	766.5	588.461	590.468	426.37	129042	1	1	Tier 3 one-reaction											0	7	123	0
C-2374	741.4	767.3	322.2	324.207	160.109	31052.6	1	1	Tier 3 zero-reaction											5	19	212	0.0664
C-2381	743.4	770.8	252.123	254.13	90.0314	78440.5	1	1	Tier 3 zero-reaction											5	41	637	0
C-2383	745.4	772.6	576.461	578.468	414.37	22251.6	1	1	Tier 3 zero-reaction											2	9	84	0.0037
C-2384	746.6	772.7	621.518	623.525	459.427	6244.93	1	1	Tier 3 one-reaction											0	2	16	0.0332
C-2387	747.5	773.6	334.2	336.208	172.108	10142.3	1	1	Tier 3 one-reaction											0	12	270	0.0369
C-2390	748.5	775.8	476.335	478.346	314.244	41772.2	1	1	Tier 3 zero-reaction											3	26	252	0.0111
C-2391	750	776.4	546.449	548.457	384.358	8523.56	1	1	Tier 3 one-reaction											0	4	96	0.0148
C-2395	751.5	777.4	402.263	404.272	240.172	24795.2	1	1	Tier 3 one-reaction											0	6	112	0.0443
C-2396	751.6	777.9	252.123	254.13	90.0313	65829.5	1	1	Tier 3 zero-reaction											5	41	637	0
C-2397	751.8	778.2	400.275	402.284	476.366	12653.6	2	2	Tier 3 one-reaction											0	2	119	0.0074
C-2406	754.7	781.7	385.26	387.269	446.337	38913.2	2	2	Tier 3 one-reaction											0	26	269	0
C-2389	755.6	774.9	404.276	406.285	242.185	13016.9	1	1	Tier 3 only two-reaction											0	0	6	0
C-2413	755.7	785.4	612.459	614.47	450.368	21759.9	1	1	Tier 3 one-reaction											0	5	121	0.0111
C-2407	756.5	783.1	548.408	550.415	386.317	11412.9	1	1	Tier 3 one-reaction											0	11	303	0.0295
C-2408	756.7	783.7	414.297	416.307	252.206	36757.1	1	1	Tier 3 one-reaction											0	1	10	0.1845
C-2417	757.7	787.2	252.123	254.13	90.0313	70421.9	1	1	Tier 3 zero-reaction											5	41	637	0
C-2410	757.8	784.2	404.276	406.286	242.185	8415.33	1	1	Tier 3 only two-reaction											0	0	6	0.0037
C-2415	758.7	785.6	532.397	534.405	370.306	11686.4	1	1	Tier 2						BP03642000	C19625	Docosanedioic acid	4.45	7.4				0.0258
C-2414	759.7	785.6	602.475	604.485	440.384	7121.12	1	1	Tier 3 zero-reaction											2	9	114	0.0037
C-2420	759.7	788.2	594.447	596.456	432.355	13067.7	1	1	Tier 3 one-reaction											0	2	55	0
C-2418	760.6	787.2	360.252	362.26	198.161	27361.2	1	1	Tier 3 zero-reaction											2	17	88	0.0295
C-2416	760.8	786.8	554.456	556.462	392.365	20606.2	1	1	Tier 3 one-reaction											0	4	104	0.0258
C-2409	762	784.2	278.139	280.146	116.047	10467.8	1	1	Tier 3 zero-reaction											6	58	696	0
C-2425	764.8	791.1	643.503	645.51	481.412	19634.9	1	1	Tier 3 one-reaction											0	2	85	0.0037
C-2430	764.9	792.4	458.325	460.334	592.467	96771.5	2	2	Tier 3 one-reaction											0	29	573	0.0111
C-2431	766.8	792.8	458.325	460.333	296.234	135727	1	1	Tier 3 zero-reaction											6	30	382	0.0258
C-2433	767.8	793.2	254.153	256.161	92.0621	10012.2	1	1	Tier 3 one-reaction											0	8	175	0
C-2436	767.8	794	334.2	336.207	172.109	10930.8	1	1	Tier 3 one-reaction											0	12	270	0.0443
C-2437	768.8	794.1	350.231	352.239	188.139	18322.9	1	1	Tier 3 zero-reaction											2	13	151	0.1144
C-2435	768.9	793.8	278.139	280.146	116.047	9573.88	1	1	Tier 3 zero-reaction											6	58	696	0
C-2441	769.7	797.1	404.278	406.286	242.186	33938.8	1	1	Tier 3 zero-reaction											1	14	138	0.0369
C-2446	769.9	798.1	546.287	548.292	384.196	11119.1	1	1	Tier 3 one-reaction											0	6	228	0.155
C-2442	771.1	797.7	446.362	448.369	284.271	1.11341e+07	1	1	Tier 2						AN02466002	C01530	Octadecanoic acid	2.41	52.8				0
C-2443	771.1	797.9	491.42	493.426	329.328	26361.3	1	1	Tier 3 one-reaction											0	6	57	0
C-2447	771.9	798.5	554.457	556.462	392.366	8472.24	1	1	Tier 3 one-reaction											0	4	102	0.0295
C-2453	772	798.8	517.435	519.444	355.344	9972.31	1	1	Tier 3 one-reaction											0	7	86	0.155
C-2445	772.2	798	548.292	550.294	386.201	6635.85	1	1	Tier 3 one-reaction											0	3	56	0.0074
C-2450	773	798.6	478.35	480.358	316.258	52927.2	1	1	Tier 3 zero-reaction											2	11	131	0.0074
A-1	80.5	76	296.033	298.039	61.9742	22584.9	1	1	Unidentified														0
A-2	80.5	76	268.046	270.052	33.9877	13528.3	1	1	Tier 3 zero-reaction											1	1	81	0
A-4	82.6	78.1	704.269	706.275	470.211	11862.5	1	1	Tier 3 one-reaction											0	8	203	0.0179
A-5	84.2	79.7	449.114	451.12	215.055	43797.9	1	1	Tier 2						AN01496000	C01233	sn-Glycero-3-phosphoethanolamine	0.98	38.4				0
A-6	86.2	81.8	528.201	530.207	294.142	37239.6	1	1	Tier 3 one-reaction											0	11	219	0
A-7	86.4	81.9	367.132	369.139	133.073	21168	1	1	Tier 3 one-reaction											0	40	524	0.025
A-8	86.6	82.2	389.127	391.134	155.069	777470	1	1	Tier 3 zero-reaction											1	14	272	0
A-9	87.6	83.1	403.062	405.068	169.004	17579.5	1	1	Tier 2						AN00868000	C00506	L-Cysteic acid	1.17	10.4				0
A-11	91.6	86.5	385.034	387.041	150.976	19548.5	1	1	Tier 3 one-reaction											0	1	12	0.0071
A-12	92.3	87	363.1	365.107	129.042	9005.24	1	1	Tier 3 zero-reaction											5	28	357	0
A-13	92.4	87.1	495.088	497.094	261.03	6929.56	1	1	Tier 2						AN02113000		L-Tyrosine O-sulfate	1.13	72.2				0
A-15	93.2	87.6	335.141	337.148	101.083	11159.2	1	1	Unidentified														0
A-17	94.8	88.6	537.212	539.218	303.153	6748.72	1	1	Tier 2						AN02758000		Arginyl-Glutamic acid	1.56	11.7				0
A-18	95.6	89.1	542.216	544.223	308.158	33107.1	1	1	Tier 3 one-reaction											0	12	206	0
A-19	96	89.4	376.105	378.113	142.046	14923.2	1	1	Tier 3 only two-reaction											0	0	22	0.1429
A-20	97.3	90.3	528.2	530.207	294.142	51036.3	1	1	Tier 3 one-reaction											0	11	219	0
A-21	97.6	90.5	276.08	278.086	42.0214	644550	1	1	Tier 3 one-reaction											0	3	196	0
A-23	99.8	91.9	509.17	511.176	275.111	74787.8	1	1	Tier 2						AN02336004		Glutamyl-gamma-Glutamic acid	1.25	4.5				0.0036
A-T95	99.8	91.9	403.144	405.15	169.085	156132	1	1	Tier 1	AN00877001	C01152	1-Methylhistidine	0.09	10									0.0214
A-24	99.9	92	403.037	405.044	168.979	10852.9	1	1	Tier 3 one-reaction											0	1	58	0
A-26	101.6	93.1	355.077	357.084	121.019	49122.4	1	1	Tier 2						AN00304000	C00097	Cysteine	2.11	32.6				0
A-27	102.6	93.8	321.09	323.097	87.0317	17107.5	1	1	Tier 3 zero-reaction											1	18	380	0
A-28	103.5	94.3	385.034	387.041	150.976	27597.6	1	1	Tier 3 one-reaction											0	2	18	0
A-29	104.2	94.8	359.072	361.079	125.014	1.76531e+06	1	1	Tier 1	AN00329000	C00245	Taurine	1.39	6.7									0
A-30	104.4	94.9	388.107	390.113	154.048	128443	1	1	Tier 3 one-reaction											0	12	338	0.0071
A-32	104.7	95.1	262.053	264.06	27.9947	7862.47	1	1	Tier 3 zero-reaction											1	4	251	0.0321
A-33	106.2	96.1	335.142	337.148	101.083	11565.4	1	1	Tier 3 one-reaction											0	20	342	0
A-34	106.2	96.1	413.137	415.144	179.079	252926	1	1	Tier 1	AN01009004	C02262	D-(+)-Galactosamine	1.06	9.7									0
A-36	108.3	97.5	497.159	499.165	263.1	27993	1	1	Tier 3 one-reaction											0	44	655	0
A-37	110.1	98.6	385.034	387.04	150.976	9965.9	1	1	Tier 3 one-reaction											0	2	17	0
A-38	110.8	99.4	438.132	440.138	204.074	9448.03	1	1	Tier 2						AN01346001		gamma-Glutamyl-Glycine	1.84	27.8				0
A-39	111	99.6	525.248	527.255	291.19	5592.63	1	1	Tier 3 only two-reaction											0	0	19	0
A-41	111.7	100.2	424.117	426.124	190.058	23545	1	1	Tier 2						AN01163000		L-beta-aspartyl-L-glycine	1.24	19.2				0
A-42	111.8	100.4	542.216	544.223	308.158	83020.6	1	1	Tier 3 one-reaction											0	12	206	0
A-45	112.8	101.4	363.1	365.107	129.042	13674	1	1	Tier 3 zero-reaction											5	28	357	0
A-46	112.9	101.5	408.17	410.176	174.111	1.12379e+06	1	1	Tier 1	AN00945000	C00062	Arginine	1.17	2.2									0
A-47	113	101.6	509.17	511.176	275.111	106222	1	1	Tier 2						AN02336001	C05283	N2-gamma-Glutamyl-Glutamine	1.1	3.9				0
A-T202	113.8	102.3	509.17	511.176	275.112	94110	1	1	Tier 1	AN02336002	HMDB0028796	Glutaminyl-Glutamate	0.28	9.3									0.0321
A-48	114.3	102.8	321.09	323.097	87.0317	25354.6	1	1	Tier 3 zero-reaction											1	18	380	0
A-49	115	103.6	515.169	517.176	281.111	12966.3	1	1	Tier 3 zero-reaction											4	39	656	0
A-50	117.8	106.4	471.143	473.148	237.084	46867.4	1	1	Tier 3 zero-reaction											6	55	738	0
A-51	117.8	106.4	497.159	499.165	263.1	47971.1	1	1	Tier 3 one-reaction											0	44	655	0
A-T574	118.1	106.7	413.137	415.144	179.081	874516	1	1	Tier 2						AN01011000	C16675	7-Aminomethyl-7-Carbaguanine	3.59	71.9				0.0107
A-52	118.1	106.7	413.137	415.144	179.079	892667	1	1	Tier 1	BP01010000		D-Mannosamine	1.34	2.1									0
A-53	118.7	107.3	305.095	307.102	71.0369	8375.2	1	1	Tier 3 zero-reaction											1	9	290	0
A-55	120.2	108.8	493.101	495.112	259.043	14553.9	1	1	Tier 2						AN02087003	C06156	alpha-D-Glucosamine 1-phosphate	5.5	18.6				0.0607
A-T213	120.6	109.2	468.143	470.148	234.085	26692	1	1	Tier 2						BM01757000	C20913	Tabtoxin Biosynthesis Intermediate 3	0.25	4.2				0.3357
A-56	120.7	109.4	383.127	385.133	149.068	20925	1	1	Tier 3 one-reaction											0	29	438	0
A-59	123.2	111.9	293.105	295.113	59.0466	17673.1	1	1	Tier 1	AN00029000	C17349	Guanidine	5.89	8									0.1821
A-61	124.6	113.3	408.195	410.201	174.136	17354.7	1	1	Tier 3 one-reaction											0	9	126	0
A-62	125.4	114	379.12	381.126	145.061	15061.8	1	1	Tier 3 only two-reaction											0	0	10	0
A-63	125.5	114.2	422.21	424.217	188.152	37961.5	1	1	Tier 3 zero-reaction											1	4	83	0
A-64	126.6	115.3	261.069	263.076	27.0106	10971.2	1	1	Unidentified														0
A-66	127.1	115.8	321.09	323.097	87.0317	38239.5	1	1	Tier 3 zero-reaction											1	18	380	0
A-67	127.2	115.9	510.154	512.16	276.095	11713.5	1	1	Tier 1	AN02350000	C05282	Gamma-Glutamylglutamate	0.8	7									0
A-68	127.2	115.9	462.18	464.187	228.122	14325.8	1	1	Tier 3 one-reaction											0	2	125	0
A-T259	127.3	116	366.111	368.118	132.054	1708754	1	1	Tier 1	AN00419000	C00152	Asparagine	1.97	5.2									0.2357
A-69	128.1	116.9	497.159	499.165	263.101	6826.23	1	1	Tier 3 one-reaction											0	44	639	0
A-70	128.9	117.6	471.143	473.149	237.084	134002	1	1	Tier 3 zero-reaction											6	55	738	0
A-73	131.6	120.4	404.24	406.247	340.364	8210.62	2	2	Unidentified														0.0464
A-74	132.2	121	422.185	424.192	188.127	59852.7	1	1	Tier 1	AN01135000	C01924	Homoarginine	0.88	3.2									0
A-75	135.5	124.3	299.139	301.145	65.0802	6351.81	1	1	Unidentified														0.0036
A-T292	136.5	125.3	380.127	382.133	146.069	11831718	1	1	Tier 1	AN00574000	C00064	L-Glutamine	1.67	2.1									0.0357
A-77	138	126.8	436.201	438.207	202.143	71749.7	1	1	Tier 2						AN01326000	C03626	Asymmetric dimethylarginine	0.84	8.5				0
A-79	139.4	128.2	321.09	323.097	87.0318	80289.1	1	1	Tier 3 zero-reaction											1	18	380	0
A-80	139.4	128.3	471.143	473.149	237.084	225905	1	1	Tier 2						EF01790005		Deoxyeritadenine	3.92	67.7				0
A-T377	139.8	128.7	453.132	455.139	219.074	88386	1	1	Tier 2						AN01560000	C01118	O-Succinyl-L-Homoserine	0.4	14.4				0.0929
A-81	139.9	128.7	551.18	553.187	317.122	51296.4	1	1	Tier 3 one-reaction											0	13	379	0
A-82	141	129.9	482.159	484.165	248.1	15143.5	1	1	Tier 1	AN01936001	HMDB0029060	Threoninyl-Glutamate	1.03	3.5									0
A-83	141.6	130.5	409.154	411.16	175.095	1.13027e+06	1	1	Tier 1	AN00958001	C00327	Citrulline	1.18	1.1									0
A-84	141.9	130.8	349.122	351.128	115.063	22735.1	1	1	Tier 3 zero-reaction											2	33	454	0
A-T355	142.1	131	482.159	484.166	248.101	12522	1	1	Tier 1	AN01936000	HMDB0028829	Glutamylthreonine	1.12	7.7									0.4571
A-T618	142.2	131.1	392.127	394.133	158.069	178119	1	1	Tier 2						BM00716001	C01109	4-Methylene-Glutamine	2.2	53.2				0.0357
A-85	142.6	131.5	321.126	323.133	87.0681	9116.52	1	1	Tier 3 zero-reaction											1	29	397	0
A-86	143.7	132.6	455.146	457.154	221.087	39467.1	1	1	Tier 3 only two-reaction											0	0	31	0.0786
A-T465	145.6	134.6	394.109	396.112	160.048	19002	1	1	Tier 2						AN00734001	C03409	N-Formimino-L-aspartic acid	5.23	20.2				0.1107
A-88	145.7	134.7	551.18	553.187	317.122	83754	1	1	Tier 3 one-reaction											0	13	379	0
A-89	145.9	134.8	477.13	479.137	243.071	8977.35	1	1	Tier 3 only two-reaction											0	0	20	0
A-90	146	134.9	388.107	390.113	154.049	48637.6	1	1	Tier 3 one-reaction											0	12	337	0.0179
A-91	146.6	135.5	515.169	517.175	281.111	34852	1	1	Tier 3 zero-reaction											4	39	638	0
A-93	147.7	136.7	392.102	394.108	158.044	25585.6	1	1	Tier 3 zero-reaction											1	1	53	0
A-T337	148.4	137.4	399.104	401.11	165.046	470230	1	1	Tier 1	AN00810000	C02989	Methionine Sulfoxide	0.71	1.1									0.0107
A-95	148.4	137.4	454.127	456.133	220.069	107612	1	1	Tier 2						AN01583002		Seryl-Aspartic acid	1.18	23.8				0
A-96	149.8	138.8	497.158	499.165	263.1	6436.62	1	1	Tier 3 one-reaction											0	44	655	0
A-97	150.7	139.8	375.05	377.056	140.991	14597.2	1	1	Tier 3 one-reaction											0	1	18	0
A-T681	153	142.1	395.127	397.134	161.069	62544	1	1	Tier 2						AN00754002	C01077	O-Acetyl-Homoserine	0.23	48.4				0
A-99	153.1	142.2	380.127	382.133	146.069	37009.2	1	1	Tier 1	BM00574006	C16673	L-Isoglutamine	1.33	9.3									0
A-100	153.3	142.3	395.127	397.133	161.068	60162	1	1	Tier 2						AN00754004	C17581	3-Amino-2,3-dideoxy-scyllo-inosose	0.95	14.1				0
A-101	153.7	142.7	483.143	485.149	249.084	6047.68	1	1	Tier 3 zero-reaction											2	41	627	0.0036
A-102	153.7	142.7	353.116	355.123	119.058	41015.7	1	1	Tier 1	AN00291001	C00263	Homoserine	1.09	1.7									0
A-103	154	143.1	335.142	337.149	101.084	11484	1	1	Tier 3 one-reaction											0	20	342	0
A-104	154.2	143.2	470.28	472.287	472.444	6546.77	2	2	Tier 3 only two-reaction											0	0	47	0.0429
A-106	155.7	144.8	307.122	309.128	73.0636	26042.7	1	1	Tier 1	AN00066000	C02294	Methylguanidine	1.33	1.2									0
A-107	156.9	146	556.232	558.238	322.173	8878.51	1	1	Tier 3 one-reaction											0	6	144	0.0286
A-108	156.9	146	568.195	570.202	334.137	15773.3	1	1	Tier 3 one-reaction											0	10	317	0
A-T424	159.2	148.3	438.132	440.14	204.075	4144	1	1	Tier 1	AN01346002	HMDB0028683	Alanyl-Aspartic Acid	1.62	0.4									0.4679
A-110	159.5	148.6	404.126	406.135	170.068	8098.3	1	1	Tier 3 one-reaction											0	17	323	0.0143
A-T414	159.7	148.8	339.101	341.107	105.043	10060495	1	1	Tier 1	AN00202000	C00065	Serine	1.06	1.1									0
A-T423	159.7	148.8	340.103	342.11	212.091	1404003	2	2	Tier 1	AN01460000	HMDB0028843	Glycyl-Histidine	0.31	0.1									0
A-112	159.8	148.9	423.169	425.175	189.111	10819.5	1	1	Tier 1	AN01150000	C02427	Homocitrulline	1.63	5.4									0
A-114	161.1	150.1	402.086	404.093	168.028	10759.8	1	1	Tier 3 zero-reaction											1	8	193	0
A-115	161.2	150.2	492.293	494.3	516.47	5471.45	2	2	Tier 3 only two-reaction											0	0	208	0.0393
A-116	162	151	515.169	517.175	281.11	73934.1	1	1	Tier 2						AN02416001		N6-Methyladenosine	3.73	65.9				0
A-117	162.8	151.8	554.18	556.188	320.122	5099.3	1	1	Tier 3 one-reaction											0	9	391	0
A-120	163.8	152.8	335.142	337.149	101.084	20689.7	1	1	Tier 3 one-reaction											0	20	342	0
A-121	163.8	152.8	452.148	454.155	218.09	41554.9	1	1	Tier 1	AN01544000	HMDB0003764	Glutamyl-Alanine	1.27	6.1									0
A-T436	164.6	153.6	452.148	454.155	218.09	42265	1	1	Tier 2						AN01544003	HMDB0028872	Hydroxyprolyl-Serine	0.5	3.3				0.0607
A-124	166.2	155.1	367.095	369.102	133.037	2.01049e+06	1	1	Tier 1	AN00428000	C00049	Aspartic acid	1.22	1.2									0
A-125	166.4	155.3	381.111	383.117	147.053	6.00886e+06	1	1	Tier 1	AN00583000	C00025	Glutamic acid	1.74	1									0
A-126	166.4	155.3	500.13	504.144	33.0207	7302.59	1	2	Unidentified														0
A-127	166.8	155.6	514.307	516.313	560.497	4970.5	2	2	Tier 3 one-reaction											0	4	265	0.0536
A-T470	167.3	156	366.112	368.117	132.054	121499	1	1	Tier 1	AN00419004	C02037	Glycyl-Glycine	1.3	0.5									0.4143
A-128	168.1	156.6	422.138	424.145	188.079	17942.5	1	1	Tier 2						AN01130001		L-glycyl-L-hydroxyproline	0.89	14.2				0
A-129	168.4	156.8	533.207	535.213	299.149	6187.79	1	1	Tier 3 one-reaction											0	11	257	0
A-130	169.1	157.4	529.194	531.2	295.135	5987.41	1	1	Tier 3 zero-reaction											1	1	86	0
A-132	169.6	157.8	528.128	532.139	61.0183	7282.89	1	2	Unidentified														0
A-133	169.8	157.9	483.63	485.636	249.571	37729.6	1	1	Unidentified														0
A-T116	169.8	158	745.175	747.183	511.118	13718	1	1	Tier 2						AN04687000	C15974	3-Methyl-1-hydroxybutyl-ThPP	1.31	68.2				0.0464
A-134	169.9	158	471.068	473.074	237.009	9972.33	1	1	Tier 3 one-reaction											0	1	36	0
A-135	170.1	158.1	512.615	514.622	278.557	19697.5	1	1	Unidentified														0
A-136	170.1	158.2	263.085	265.093	58.0528	5694.7	2	2	Tier 3 one-reaction											0	1	153	0
A-137	170.1	158.2	503.611	505.618	269.553	6170.49	1	1	Unidentified														0
A-138	170.5	158.5	292.063	294.07	116.009	5412.09	2	2	Unidentified														0
A-139	170.5	158.5	278.536	280.542	88.9558	4784.27	2	2	Tier 3 only two-reaction											0	0	2	0
A-140	170.7	158.6	300.069	302.076	132.021	88895.1	2	2	Tier 3 one-reaction											0	1	102	0
A-141	170.7	158.6	292.03	294.037	115.944	5868.34	2	2	Tier 3 one-reaction											0	1	2	0
A-142	170.8	158.7	309.575	311.58	151.034	6292.02	2	2	Tier 3 only two-reaction											0	0	1	0
A-143	171	158.9	505.222	507.229	271.164	12571.9	1	1	Tier 2						AN02275001		Prolyl-Arginine	0.77	27.4				0
A-144	171.1	158.9	455.148	457.154	221.09	17221.5	1	1	Tier 3 zero-reaction											7	53	721	0
A-145	171.1	159	404.127	406.134	170.069	16282.3	1	1	Tier 3 one-reaction											0	17	323	0
A-147	171.9	159.6	739.21	741.216	505.152	5546.18	1	1	Tier 3 only two-reaction											0	0	392	0
A-T521	172.4	160	422.138	424.145	188.08	19169	1	1	Tier 2						BM01130002	C20918	Tabtoxinine-Beta-Lactam	0.22	7				0.2429
A-T556	173.7	161	353.116	355.123	119.058	12222	1	1	Tier 2						AN00291005	C05519	L-Allothreonine	1.49	12.2				0.2036
A-150	174.4	161.5	497.157	499.166	263.099	6533.74	1	1	Tier 2						AN02153001		Methionyl-Asparagine	9.98	27				0
A-151	174.7	161.8	444.589	446.596	421.062	5470.8	2	2	Tier 3 one-reaction											0	3	209	0.0179
A-152	175	162	551.18	553.187	317.122	19731.5	1	1	Tier 3 one-reaction											0	13	379	0.0036
A-153	175.4	162.3	349.096	351.103	115.038	24005.6	1	1	Tier 3 one-reaction											0	1	130	0
A-154	175.6	162.5	424.608	426.615	381.099	9356.79	2	2	Tier 3 one-reaction											0	3	188	0.0143
A-155	176	162.8	365.116	367.121	131.058	2.38245e+06	1	1	Tier 1	AN00406000	C01157	4-Hydroxyproline	1.18	1.2									0
A-157	177.2	163.7	335.142	337.149	101.084	9220	1	1	Tier 3 one-reaction											0	20	342	0
A-158	178	164.4	291.064	293.07	114.012	5652	2	2	Tier 3 only two-reaction											0	0	2	0
A-159	178.6	164.8	394.179	396.186	160.121	51965.3	1	1	Tier 2						AN00745000		Putreanine	0.9	18.3				0
A-160	179.7	165.6	414.121	416.128	180.063	1.829e+06	1	1	Tier 2						BM01026000	C22137	4-Chloro-L-lysine	8.8	22				0
A-162	180.4	166.3	294.091	296.097	60.0322	16213.1	1	1	Tier 3 zero-reaction											1	2	140	0
A-163	181.5	167.1	342.127	344.134	108.068	15117.9	1	1	Tier 3 one-reaction											0	4	144	0
A-164	181.9	167.4	513.153	515.159	279.095	6708.23	1	1	Tier 2						PR02392000		N-Acetyl-6-Pyruvoyltetrahydropterin	3.73	73.5				0
A-165	182.5	167.8	580.346	582.352	692.576	4260.39	2	2	Tier 3 one-reaction											0	4	426	0.0429
A-T530	182.7	168.1	380.127	382.133	146.069	8097	1	1	Tier 1	AN00574007	HMDB0006899	Alanyl-Glycine	0.51	1.3									0.2536
A-166	182.8	168.1	452.073	454.082	218.015	12160.7	1	1	Tier 3 one-reaction											0	1	16	0
A-167	183.6	168.7	492.18	494.187	258.121	9105.09	1	1	Tier 3 one-reaction											0	8	280	0
A-168	184.4	169.3	788.328	790.333	554.27	4130.05	1	1	Tier 3 one-reaction											0	3	386	0
A-169	184.7	169.5	415.099	417.106	181.041	33576.4	1	1	Tier 3 one-reaction											0	9	276	0
A-170	185	169.8	562.233	564.239	328.175	51523.9	1	1	Tier 3 one-reaction											0	3	120	0
A-T551	185.2	170.1	395.127	397.134	161.069	161454	1	1	Tier 1	AN00754003	C00956	Aminoadipic Acid	0.58	0.3									0.0036
A-172	185.4	170.1	317.132	319.138	83.0733	18352.7	1	1	Tier 3 one-reaction											0	2	188	0
A-173	185.4	170.2	381.112	383.118	147.053	39834	1	1	Tier 2						AN00583003	C05941	2-Oxo-4-hydroxy-5-aminovaleric acid	0.23	1.9				0
A-174	185.5	170.2	568.196	570.203	334.138	5697.17	1	1	Tier 3 one-reaction											0	10	318	0.0036
A-175	186.3	170.9	337.158	339.164	103.1	2.2423e+06	1	1	Tier 3 one-reaction											0	5	215	0
A-176	187.7	172	291.076	293.083	57.0178	34060.9	1	1	Unidentified														0
A-T1012	188.5	172.6	500.148	502.156	266.09	29954	1	1	Tier 2						PR02197003		N2'-Acetyl-3'-Hydroxy-L-kynurenine	0.8	56.5				0
A-T537	188.6	172.7	422.174	424.18	188.116	12466	1	1	Tier 1	AN01133000	C02727	N6-Acetyl-Lysine	1.06	5.9									0.1393
A-179	188.6	172.7	265.063	267.07	31.0046	20899.2	1	1	Unidentified														0
A-180	188.7	172.7	499.145	501.152	265.086	100769	1	1	Tier 3 one-reaction											0	3	86	0
A-182	189.5	173.4	462.179	464.185	228.121	47602.3	1	1	Tier 3 one-reaction											0	1	123	0
A-183	189.7	173.5	403.092	405.098	169.034	12511.2	1	1	Tier 3 only two-reaction											0	0	9	0.0036
A-T578	191.6	175.8	353.116	355.123	119.058	10861092	1	1	Tier 1	AN00291000	C00188	Threonine	0.52	0.7									0
A-187	191.9	176.1	457.089	459.094	223.031	7221.3	1	1	Tier 3 only two-reaction											0	0	89	0
A-T698	191.9	176.3	348.101	350.108	114.043	388790	1	1	Tier 2						BM00253000	C02512	3-Cyano-Alanine	0.45	10.4				0.0036
A-T550	192	176.4	463.166	465.172	229.106	9572	1	1	Tier 1	AN01698001	HMDB0029012	Prolyl-Asparagine/Asparaginyl-Proline	0.11	6.6									0.0071
A-T825	192.8	177.6	379.132	381.138	145.074	112883	1	1	Tier 2						AN00561000	C04076	2-Aminoadipate 6-Semialdehyde	0.89	30.1				0.0036
A-190	192.8	177.5	379.132	381.139	145.074	116667	1	1	Tier 2						AN00561010	C01475	Allysine	0.05	40.1				0
A-191	193.6	178.7	418.082	420.088	184.023	16675	1	1	Tier 3 one-reaction											0	3	141	0.0036
A-192	193.6	178.7	367.131	369.139	133.073	15641.9	1	1	Tier 2						EF00433001		L-2-Amino-5-hydroxypentanoic acid	2.98	9.2				0
A-193	193.8	179	491.196	493.202	257.137	18141.4	1	1	Tier 3 one-reaction											0	6	180	0
A-194	193.9	179.2	439.153	441.16	205.095	9184.2	1	1	Tier 3 one-reaction											0	31	649	0
A-195	193.9	179.2	477.18	479.187	243.122	76679.3	1	1	Tier 2						AN01860001		Prolyl-Glutamine	0.1	3.5				0
A-T1141	194.2	179.8	600.201	602.207	366.143	4041	1	1	Tier 2						AN03582000	HMDB0029992	Tetrahydropentoxyline	0.56	65				0.1036
A-196	194.4	179.9	600.201	602.207	366.142	4377.16	1	1	Tier 2						AN03582001		1-(1,2,3,4,5-Pentahydroxypent-1-yl)-1,2,3,4-tetrahydro-beta-carboline-3-carboxylic acid	0.52	30.4				0
A-197	194.4	179.9	452.073	454.082	218.015	14600.5	1	1	Tier 3 one-reaction											0	1	19	0
A-198	195.3	181.3	317.132	319.138	83.0733	16984.8	1	1	Tier 3 one-reaction											0	2	188	0
A-T622	196.5	183.3	380.13	382.135	146.069	17171	1	1	Tier 1	AN00574005	HMDB0252875	Glycyl-Alanine	2.42	0.3									0.0393
A-199	197.4	184.6	462.169	464.175	228.111	80836.8	1	1	Tier 3 zero-reaction											1	8	297	0
A-200	197.5	184.7	442.106	444.113	208.048	6583.95	1	1	Tier 3 one-reaction											0	6	252	0
A-201	197.7	185.1	482.134	484.138	248.076	6206.95	1	1	Tier 3 only two-reaction											0	0	35	0.0071
A-T674	197.8	185.3	363.148	365.154	129.09	361223	1	1	Tier 2						AN00386000	C02647	4-Guanidinobutanal	1.45	2.9				0
A-203	197.8	185.2	478.127	480.134	244.069	102567	1	1	Tier 3 zero-reaction											2	29	476	0
A-T662	198.4	186.2	679.234	681.24	445.171	35826	1	1	Tier 2						AN04262000	C00101	Tetrahydrofolic Acid	8.42	1.4				0.0107
A-T616	199.4	187.7	295.11	297.118	61.0528	2815504	1	1	Tier 1	AN00037000	C00189	Ethanolamine	1.89	4.2									0
A-206	200	188.7	304.075	306.082	140.034	8223.71	2	2	Tier 3 one-reaction											0	1	125	0
A-T630	201.9	191.6	339.135	341.144	105.079	35693	1	1	Tier 1	AN00204000	C06772	Diethanolamine	1.93	5.1									0.25
A-T1279	202	191.7	401.114	403.121	167.058	7200	1	1	Tier 2						BM00842002	C12323	L-4-Hydroxyphenylglycine	5.76	72.7				0.425
A-T1099	202.4	192.3	496.157	498.162	262.099	4456	1	1	Tier 2						AN02138001	HMDB0028974	Methionyl-Hydroxyproline	1.83	51.3				0.4393
A-209	202.5	192.4	323.069	325.076	89.0108	13007.3	1	1	Tier 3 one-reaction											0	6	184	0
A-T670	202.9	192.9	309.09	311.096	75.032	20237816	1	1	Tier 1	AN00076000	C00037	Glycine	1.16	2.7									0.1214
A-T718	202.9	192.9	618.174	620.182	384.117	66766	1	1	Tier 2						PR03769000		Formyl-5-hydroxykynurenamine O-glucuronide	1.36	2.2				0
A-T671	203.4	193.4	394.142	396.149	160.085	6076	1	1	Tier 1	AN00738000	HMDB0028680	Alanyl-Alanine	2.92	2.8									0.0964
A-T1312	203.9	193.8	375.098	377.106	141.043	5125	1	1	Tier 2						AN00514000	C03824	2-Aminomuconate Semialdehyde	6.05	74.2				0.0143
A-T917	204.2	194.1	350.153	352.159	116.095	6122	1	1	Tier 2						AN00270000	C00990	5-Aminopentanamide	1.23	28.6				0
A-T399	204.4	194.3	425.138	427.144	191.079	7441	1	1	Tier 2						AN01184000	C16850	2-Amino-3,7-Dideoxy-Threo-Hept-6-Ulosonic Acid	1.07	47.3				0.05
A-212	204.6	194.5	404.175	406.181	170.116	49940.4	1	1	Tier 3 one-reaction											0	1	104	0
A-213	205.2	195	396.11	398.118	162.052	14784.3	1	1	Tier 3 zero-reaction											5	76	618	0.0536
A-215	205.7	195.5	393.086	395.093	159.028	30650.3	1	1	Tier 3 one-reaction											0	2	32	0.0036
A-217	206.3	196.1	497.158	499.166	263.1	7905.69	1	1	Tier 3 one-reaction											0	44	655	0
A-T438	206.4	196.1	480.142	482.15	246.085	10021	1	1	Tier 2						AN01900001	HMDB0011160	L-alpha-Aspartyl-L-hydroxyproline	3.25	45				0
A-220	207.2	196.9	398.126	400.133	164.068	205956	1	1	Tier 3 zero-reaction											6	68	616	0
A-221	207.7	197.4	707.118	711.131	240.008	15520.5	1	2	Tier 3 only two-reaction											0	0	63	0
A-222	208.2	197.8	497.194	499.201	263.136	90222.8	1	1	Tier 3 one-reaction											0	20	393	0
A-T745	208.8	198.3	408.158	410.166	174.1	25891	1	1	Tier 2						AN00943000	C00437	N-Acetylornithine	0.12	0.1				0
A-223	208.9	198.4	408.158	410.165	174.1	29018.3	1	1	Tier 2						PR00943004		N5-Acetyl-L-Ornithine	1.1	2.4				0
A-T683	208.9	198.4	466.166	468.173	232.106	4082	1	1	Tier 1	AN01730004	HMDB0029123	Valyl-Aspartate	3.37	7.4									0.3393
A-224	208.9	198.4	365.116	367.122	131.058	16605.2	1	1	Tier 1	AN00406012	C03440	cis-4-Hydroxy-D-proline	1.32	7.2									0
A-T755	209.3	198.8	365.116	367.123	131.058	13819	1	1	Tier 2						AN00406004	C01165	L-Glutamate 5-semialdehyde	0.66	1.2				0.1821
A-225	209.8	199.2	334.122	336.128	100.064	170780	1	1	Tier 3 one-reaction											0	3	242	0
A-226	209.8	199.3	511.173	513.182	277.115	17238.6	1	1	Tier 3 zero-reaction											2	26	549	0.0179
A-T712	210.2	199.6	436.153	438.16	202.095	50897	1	1	Tier 2						AN01320001	HMDB0028856	Hydroxyprolyl-Alanine	2.46	5.9				0.0143
A-228	210.2	199.6	436.153	438.159	202.095	52975.9	1	1	Tier 1	AN01320002	HMDB0029026	Prolyl-Serine	1.52	3									0
A-230	211.2	200.5	317.131	319.137	83.0723	22289.1	1	1	Unidentified														0
A-232	211.6	200.9	439.154	441.159	205.096	8435.14	1	1	Tier 3 one-reaction											0	31	647	0.0036
A-233	212	201.3	469.163	471.17	235.105	8816.42	1	1	Tier 3 one-reaction											0	40	724	0
A-234	213.2	202.3	524.205	526.212	290.147	6647.33	1	1	Tier 3 one-reaction											0	14	280	0
A-235	213.9	203	342.046	344.052	107.988	13366.5	1	1	Tier 3 one-reaction											0	4	10	0
A-T726	214.5	203.5	464.148	466.156	230.09	6277	1	1	Tier 1	AN01708001	HMDB0029013	Prolyl-Aspartate	0.98	8.4									0.3179
A-T740	214.7	203.7	480.181	482.189	246.122	4087	1	1	Tier 1	AN01906008	HMDB0029126	Valyl-Glutamate	3.73	6.6									0.3679
A-T1001	215.3	204.3	464.184	466.19	230.127	4492	1	1	Tier 2						AN01711001	HMDB0029128	Valyl-Hydroxyproline	4.22	28.4				0.45
A-T985	215.3	204.3	362.116	364.123	128.059	3530694	1	1	Tier 2						BM00373003	C05715	Gamma-Amino-Gamma-Cyanobutanoic Acid	0.22	26.2				0.0607
A-236	215.9	204.8	398.126	400.133	164.068	737204	1	1	Tier 3 zero-reaction											6	68	616	0
A-238	217.1	205.9	522.153	524.16	288.095	33300.4	1	1	Tier 3 one-reaction											0	30	510	0.0107
A-T798	217.6	206.4	452.183	454.191	218.127	9674	1	1	Tier 1	AN01548005	HMDB0029137	Valyl-Threonine	2.67	1.2									0.2607
A-T743	218.1	206.8	422.174	424.18	188.116	9070	1	1	Tier 1	AN01133009	HMDB0000446	N-Alpha-Acetyllysine	3.25	9.9									0.0571
A-241	218.7	207.4	437.136	439.143	203.078	5174.84	1	1	Tier 3 one-reaction											0	34	406	0.0071
A-243	219	207.7	437.095	439.1	203.036	12948.5	1	1	Tier 3 one-reaction											0	2	11	0
A-244	219.7	208.3	358.041	360.047	123.983	16055.6	1	1	Tier 3 one-reaction											0	3	92	0
A-T805	219.8	208.4	323.105	325.112	89.0477	847599	1	1	Tier 1	AN00124003	C00099	Beta-Alanine	2.15	0.5									0
A-246	220.2	208.8	381.147	383.154	147.089	235588	1	1	Tier 2						EF00587002		(2R,3R,4R)-2-Amino-4-hydroxy-3-methylpentanoic acid	1.57	11.6				0
A-248	220.5	209.1	478.164	480.171	244.105	17674.1	1	1	Tier 1	AN01874002	HMDB0029016	Prolyl-Glutamate	1.14	1									0
A-250	221.4	209.9	559.174	561.18	325.115	18499.4	1	1	Tier 3 one-reaction											0	10	338	0.0036
A-T1370	221.7	210.1	577.184	579.191	343.127	50601	1	1	Tier 2						PR03302000		3-Methoxytyramine O-glucuronide	0.2	64.2				0.0143
A-253	222.2	210.6	445.055	447.061	210.997	8087.13	1	1	Tier 3 only two-reaction											0	0	44	0
A-254	222.5	210.9	363.173	365.18	129.115	135928	1	1	Tier 3 one-reaction											0	10	196	0
A-255	223.4	211.7	456.071	458.077	222.013	8109.87	1	1	Tier 3 one-reaction											0	2	39	0
A-258	223.6	211.9	439.117	441.123	205.058	6253.48	1	1	Tier 3 zero-reaction											1	20	479	0.0036
A-259	223.6	211.9	495.179	497.187	261.121	14174.7	1	1	Tier 3 zero-reaction											1	20	446	0
A-T790	223.7	211.9	337.122	339.127	103.063	5153	1	1	Tier 1	AN00189003	C00334	Gamma-Aminobutyric Acid	0.81	6.9									0.4857
A-T967	224.9	213	395.127	397.132	161.069	7119	1	1	Tier 2						BM00754000	C06234	4-Methyl-L-Glutamic Acid	0.19	13.9				0.025
A-261	225	213.2	465.169	467.175	231.11	5691.09	1	1	Tier 3 zero-reaction											2	13	421	0
A-263	226.5	214.6	497.192	499.201	263.133	15834.8	1	1	Tier 3 only two-reaction											0	0	36	0.0036
A-264	226.6	214.6	512.151	514.158	278.093	7935.91	1	1	Tier 1	AN02376000	HMDB0028825	Glutamyl-Methionine	1.16	0.6									0.0071
A-265	226.7	214.7	392.163	394.17	158.105	14792.5	1	1	Tier 3 one-reaction											0	6	216	0
A-T803	226.7	214.7	480.179	482.186	246.122	38785	1	1	Tier 1	AN01906005	HMDB0059717;HMDB28832;HMDB59717	Glutamyl-Valine	0.86	7.6									0
A-267	226.7	214.8	447.158	449.165	213.1	72155.8	1	1	Tier 3 one-reaction											0	11	253	0
A-268	227	215	347.117	349.123	113.058	216857	1	1	Tier 3 zero-reaction											1	2	206	0
A-269	227.5	215.5	456.132	458.138	222.073	70126.2	1	1	Tier 3 zero-reaction											1	53	684	0
A-T809	227.7	215.6	364.169	366.175	130.111	13378	1	1	Tier 1	AN00400000	C02714	N-Acetylputrescine	0.4	7.3									0
A-T532	230.3	218	724.185	726.191	490.121	9792	1	1	Tier 2						BM04579000	C05560	L-2-Aminoadipate Adenylic Acid	9.15	48.2				0.0857
A-T900	230.5	218.2	323.106	325.112	89.0477	20367356	1	1	Tier 1	AN00124000	C00041	Alanine	0.77	0.2									0
A-274	230.6	218.3	366.1	368.106	132.042	11659	1	1	Tier 3 zero-reaction											7	65	697	0.0036
A-275	230.7	218.4	478.127	480.134	244.069	112837	1	1	Tier 1	AN01868000	C00299	Uridine	1.5	4.7									0
A-276	231.3	219	899.368	901.374	665.309	36017.9	1	1	Tier 3 only two-reaction											0	0	120	0.0036
A-278	231.7	219.3	337.085	339.092	103.027	14019.5	1	1	Tier 2						AN00184002	C20249	(Z)-3-Peroxyaminoacrylic acid	1.18	6.5				0
A-T864	231.8	219.3	630.173	632.185	396.117	4068	1	1	Tier 2						PR03875000		5-Hydroxy-tryptophan O-glucuronide	0.97	5.4				0.1357
A-279	233.4	220.9	491.195	493.201	257.137	7842.6	1	1	Tier 3 one-reaction											0	6	180	0.0179
A-281	233.9	221.4	358.122	360.128	124.063	46996.8	1	1	Tier 3 zero-reaction											1	10	234	0
A-282	233.9	221.4	317.131	319.138	83.0731	14513.4	1	1	Tier 3 one-reaction											0	2	188	0
A-T965	234.2	221.6	450.169	452.175	216.111	40146	1	1	Tier 1	AN01516001	HMDB0029027	Prolyl-Threonine	0.01	4.3									0
A-284	234.5	221.9	428.137	430.143	194.078	5004.51	1	1	Tier 3 zero-reaction											1	33	645	0
A-288	235.5	222.8	439.151	441.159	205.093	28062.1	1	1	Tier 3 one-reaction											0	22	397	0
A-289	235.7	223	479.184	481.19	245.126	10778.2	1	1	Tier 3 one-reaction											0	18	315	0
A-T817	235.9	223.1	309.126	311.133	75.0684	22757	1	1	Tier 2						AN00077000	C03194	(R)-1-Aminopropan-2-Ol	3.82	14.7				0
A-290	237.8	224.9	333.101	335.108	99.0429	7215.18	1	1	Tier 3 one-reaction											0	4	162	0
A-291	237.8	225	317.593	319.599	167.069	3933.04	2	2	Tier 3 one-reaction											0	20	251	0
A-292	238	225.1	279.079	281.086	45.0211	87938.1	1	1	Tier 3 zero-reaction											1	8	274	0
A-293	238.6	225.7	439.149	441.159	205.091	19351.7	1	1	Tier 3 only two-reaction											0	0	24	0
A-294	238.7	225.8	527.204	529.212	293.146	9803.25	1	1	Tier 3 one-reaction											0	21	220	0
A-296	239.2	226.2	439.117	441.123	205.058	19025	1	1	Tier 3 zero-reaction											1	20	479	0
A-297	240	227	368.116	370.122	134.057	16770.6	1	1	Tier 3 zero-reaction											4	64	661	0
A-T936	240	226.9	406.142	408.149	172.085	115925	1	1	Tier 1	AN00914001	HMDB0011178	Prolyl-Glycine	1.47	5.7									0
A-298	240.4	227.4	439.119	441.122	205.06	9288.13	1	1	Tier 3 zero-reaction											1	22	493	0
A-T1206	240.8	227.7	293.096	295.103	59.0371	16340	1	1	Tier 2						AN00028000	C06735	Aminoacetaldehyde	4.86	27.6				0
A-302	241.9	228.7	455.13	457.136	221.072	11739.2	1	1	Tier 3 one-reaction											0	19	306	0
A-T884	242.1	228.9	335.106	337.114	101.048	7533	1	1	Tier 2						AN00171002	C01234	1-Aminocyclopropane-1-Carboxylic Acid	0.33	12.5				0.4429
A-304	242.2	229	356.095	358.101	122.037	6856.46	1	1	Tier 3 zero-reaction											2	22	370	0
A-305	242.3	229.1	338.124	340.131	104.066	22322.3	1	1	Tier 3 only two-reaction											0	0	23	0
A-T1002	243.1	229.8	379.131	381.138	145.074	12475	1	1	Tier 2						AN00561007	C03239	6-Amino-2-Oxohexanoic Acid	0.88	0.8				0
A-307	243.4	230.2	437.137	439.144	203.079	13397.8	1	1	Tier 3 one-reaction											0	36	590	0
A-T1234	243.6	230.3	459.12	461.126	225.064	10930	1	1	Tier 2						AN01643000	C11355	4-Amino-4-Deoxychorismic Acid	2.7	26.8				0.0071
A-310	245	231.6	366.1	368.106	132.042	19455.9	1	1	Tier 3 zero-reaction											7	65	697	0
A-311	246.1	232.6	284.175	286.182	50.1171	25850.9	1	1	Unidentified														0
A-312	246.1	232.6	303.116	305.122	69.0574	47775.8	1	1	Tier 3 one-reaction											0	2	182	0
A-T1004	246.2	232.7	348.137	350.144	114.079	1542143	1	1	Tier 2						AN00255000	HMDB0000323	3-Amino-2-Piperidone	1.16	1.9				0
A-314	246.3	232.8	592.123	596.136	125.014	5757.97	1	2	Tier 3 zero-reaction											1	5	22	0
A-315	246.6	233	415.132	417.138	181.073	14903.4	1	1	Tier 1	AN01037003	HMDB0006050	o-Tyrosine	0.98	6.9									0
A-T862	246.6	233	367.131	369.138	133.074	4908	1	1	Tier 2						AN00433003		O-Methyl-Threonine	1.19	20.3				0.1107
A-317	247.1	233.5	613.303	615.309	379.244	14609.5	1	1	Tier 2						AN03724000	C06124	Sphingosine 1-phosphate	7.58	33.6				0
A-320	249	235.3	492.143	494.15	258.085	9562.98	1	1	Tier 1	AN02071002	HMDB0000884	Ribothymidine	0.44	3.3									0
A-321	249.4	235.6	368.112	370.12	134.054	15024.1	1	1	Tier 3 only two-reaction											0	0	3	0
A-322	250.7	236.8	413.152	415.158	179.094	6767.27	1	1	Tier 3 zero-reaction											2	27	322	0.0429
A-323	250.7	236.8	479.184	481.19	245.126	19863.9	1	1	Tier 3 one-reaction											0	18	315	0
A-T992	250.9	237	453.169	455.175	219.111	11075	1	1	Tier 1	AN01565000	C00864	Pantothenic Acid	1.04	8.1									0
A-T1065	251.3	237.4	422.174	424.181	188.116	7870	1	1	Tier 1	AN01133006	HMDB0029120	Valyl-Alanine	2.61	1									0.0036
A-327	251.6	237.7	295.076	297.083	122.036	5368.23	2	2	Tier 3 zero-reaction											2	22	371	0.0357
A-330	253.1	239.1	460.117	462.123	226.058	339164	1	1	Tier 2						AN01655000		3-Nitrotyrosine	1.42	66				0
A-331	253.4	239.3	396.111	398.117	162.052	412816	1	1	Tier 3 zero-reaction											5	77	619	0
A-T1080	253.7	239.6	418.093	420.099	184.037	18800	1	1	Tier 1	AN01076000	C05580	3,4-Dihydroxymandelic Acid	6.04	2									0
A-T1106	254.4	240.2	386.091	388.098	152.033	166052	1	1	Tier 1	AN00646000	C00385	Xanthine	0.13	0.2									0
A-T1068	256.3	242	480.182	482.188	246.122	6890	1	1	Tier 1	AN01906007	HMDB0028925	Leucyl-Aspartate	2.7	5.7									0.025
A-336	257.1	242.7	317.131	319.138	83.073	18087.2	1	1	Tier 3 one-reaction											0	2	188	0
A-337	257.3	242.9	454.143	456.149	220.084	24890.2	1	1	Tier 1	AN01586003	HMDB0028966	Methionyl-Alanine	8.53	8.3									0
A-338	257.4	243	337.121	339.128	103.063	806301	1	1	Tier 1	AN00189000	C02356	2-Aminobutyric acid	1.52	8.7									0
A-T1662	257.5	243.1	455.148	457.153	221.091	5508	1	1	Tier 2						AN01599000	C02587	Pyrimidodiazepine	6.85	69.2				0.1107
A-T1138	258.8	244.3	351.137	353.143	117.079	82060	1	1	Tier 1	AN00277004	C00431	5-Aminovaleric Acid	1.01	0.2									0
A-341	258.9	244.4	379.132	381.138	145.073	16014.5	1	1	Tier 2						EF00561004		L-trans-5-Hydroxy-2-piperidinecarboxylic acid	1.48	1.7				0
A-342	260.7	246.1	321.09	323.097	87.0317	114956	1	1	Tier 2						AN00113000	C20253	Aminoacrylic acid	1.24	12.7				0
A-343	260.7	246.1	447.158	449.164	213.099	6614.9	1	1	Tier 3 one-reaction											0	11	256	0
A-344	260.8	246.2	396.111	398.117	162.052	33581.1	1	1	Tier 3 zero-reaction											5	77	619	0
A-345	261.2	246.5	442.152	444.158	208.094	19033	1	1	Tier 3 one-reaction											0	18	325	0.1214
A-T1197	261.6	246.9	480.181	482.189	246.122	4592	1	1	Tier 1	AN01906003	HMDB0028756	Aspartyl-Isoleucine	5.14	6.2									0.3714
A-347	262.1	247.3	363.1	365.107	129.042	4.54077e+06	1	1	Tier 2						AN00380006	C01877	4-Oxoproline	1.72	6.7				0
A-T931	262.1	247.3	363.1	365.107	129.043	4511772	1	1	Tier 2						BM00380002	C22141	Beta-Ethynylserine	0.48	28.1				0
A-348	262.2	247.5	851.683	853.689	617.624	16320.2	1	1	Tier 3 only two-reaction											0	0	6	0.0036
A-349	262.2	247.5	852.016	854.023	617.958	12290.7	1	1	Tier 3 only two-reaction											0	0	25	0.0071
A-350	262.5	247.7	385.635	387.642	303.153	5546.92	2	2	Tier 1	AN02758001	HMDB0028813	Glutamyl-argining	1.74	3.6									0.0036
A-351	262.8	248	391.126	393.132	314.135	6371.73	2	2	Tier 3 one-reaction											0	8	239	0.0143
A-352	262.8	248.1	479.149	481.154	245.09	6807.6	1	1	Tier 3 one-reaction											0	10	354	0.0036
A-354	263.1	248.3	715.323	717.329	481.265	8646.42	1	1	Tier 3 one-reaction											0	20	373	0
A-T1139	263.4	248.6	420.158	422.166	186.1	270211	1	1	Tier 1	AN01106001	HMDB0029010	Prolyl-Alanine	0.55	4.4									0
A-T796	263.5	248.6	351.1	353.108	117.043	18549	1	1	Tier 2						AN00273001	C03508	2-Amino-3-Oxobutanoic Acid	0.92	45				0.0071
A-T1292	263.5	248.6	373.132	375.139	139.075	11055	1	1	Tier 2						AN00493000	C01929	L-Histidinal	0.98	12.9				0.0571
A-356	263.7	248.8	561.189	563.196	327.131	9776.5	1	1	Tier 3 one-reaction											0	12	321	0.0036
A-359	264.9	250	479.184	481.19	245.126	28629.4	1	1	Tier 3 one-reaction											0	18	315	0
A-360	265.1	250.1	393.135	395.142	318.154	7289.37	2	2	Tier 3 one-reaction											0	5	100	0.1107
A-361	265.1	250.2	459.169	461.175	225.111	6484.77	1	1	Tier 3 one-reaction											0	28	283	0
A-362	265.8	250.8	398.066	400.073	164.008	18736.6	1	1	Tier 3 only two-reaction											0	0	37	0
A-T1260	266	250.9	307.11	309.117	73.0528	25087	1	1	Tier 2						AN00065001	C05665	3-Aminopropanal	4.61	7.1				0.0929
A-T1487	266.8	251.7	376.084	378.092	142.027	49120	1	1	Tier 2						BM00525004	C00682	2-Hydroxymuconate Semialdehyde	0.22	31.2				0.0143
A-364	267.9	252.9	457.065	459.071	446.013	6537.25	2	2	Tier 3 one-reaction											0	4	99	0.0107
A-365	268.2	253.2	440.16	442.168	206.101	6641.21	1	1	Tier 3 one-reaction											0	2	57	0
A-367	268.4	253.4	323.105	325.112	89.047	820955	1	1	Tier 1	AN00124004	C00213	Sarcosine	2.11	3.4									0
A-368	268.5	253.5	303.115	305.122	69.0571	6811.29	1	1	Unidentified														0
A-T1768	268.6	253.6	359.103	361.11	125.048	55540	1	1	Tier 2						BM00333000	C18351	4-Aminocatechol	7.01	70.9				0.0107
A-T1262	269.2	254.3	494.194	496.201	260.137	60128	1	1	Tier 1	AN02110005	HMDB0028822	Glutamyl-Isoleucine	0.7	4.4									0
A-T1190	269.5	254.7	337.121	339.128	103.063	5774492	1	1	Tier 1	AN00189001	C05145	3-Aminoisobutanoic acid	0.9	2.4									0
A-T879	270.2	255.4	808.266	810.272	574.214	7830	1	1	Tier 2						AN04966000	C09332	Thf-L-Glutamic Acid	6.49	41.3				0.3286
A-372	270.2	255.5	310.073	312.08	76.0151	36083.3	1	1	Tier 3 only two-reaction											0	0	1	0
A-373	270.6	255.8	527.204	529.211	293.146	25132.3	1	1	Tier 3 one-reaction											0	21	220	0
A-374	270.9	256.3	317.131	319.138	83.0727	17123.8	1	1	Tier 3 one-reaction											0	2	188	0
A-T1829	271.4	256.8	359.103	361.111	125.048	11580	1	1	Tier 2						BM00333001	C14604	Aminohydroquinone	7.32	74.3				0.2357
A-375	272.2	257.7	528.179	530.185	294.121	24127.5	1	1	Tier 2						AN02608004		Glutamyl-Phenylalanine	1.74	5.3				0
A-T1214	272.3	257.8	528.179	530.186	294.122	24475	1	1	Tier 2						AN02608000	HMDB0029562;HMDB00594;HMDB29562	Gamma-Glutamylphenylalanine	0.05	3				0
A-T1252	273.3	258.9	370.096	372.103	136.038	415472	1	1	Tier 1	AN00459000	C00262	Hypoxanthine	0.69	0.7									0
A-T1282	273.4	259	392.079	394.085	158.022	31915	1	1	Tier 2						BM00711001	C03676	3-Hydroxy-Cis,Cis-Muconic Acid	3.02	1.8				0.125
A-376	274.5	260.2	424.051	426.058	189.993	53121.5	1	1	Tier 2						AN01157002		Pyrocatechol sulfate	0.99	14.4				0
A-377	274.5	260.3	378.067	380.073	144.009	111250	1	1	Tier 3 one-reaction											0	2	55	0
A-T772	274.8	260.6	424.051	426.058	189.994	52620	1	1	Tier 2						BM01157000	C06336	3-Sulfocatechol	1.09	61.9				0.1179
A-T1147	275	260.8	464.184	466.192	230.127	6363	1	1	Tier 2						AN01711000	HMDB0028876	Hydroxyprolyl-Valine	0.15	15				0.0679
A-378	275.1	260.9	401.132	403.14	334.148	5322.56	2	2	Tier 3 one-reaction											0	3	138	0.0179
A-T1189	275.2	261	399.12	401.131	165.065	7787	1	1	Tier 1	AN00812002	C04152	1-Methylguanine	7.14	8.2									0.2143
A-T1274	276	261.9	436.189	438.196	202.132	5205	1	1	Tier 1	AN01324003	HMDB0028922	Leucyl-Alanine	4.26	1.4									0.2464
A-379	276.2	262.1	481.146	483.152	247.088	5821.81	1	1	Tier 3 one-reaction											0	3	199	0
A-380	276.3	262.2	374.018	376.024	139.96	10847	1	1	Tier 3 one-reaction											0	1	4	0
A-382	276.5	262.5	377.116	379.125	143.058	11160.3	1	1	Tier 3 zero-reaction											1	25	397	0
A-383	276.9	262.9	434.137	436.144	200.079	14972.9	1	1	Tier 3 one-reaction											0	11	374	0
A-384	278	264.2	409.142	411.148	175.084	33261.2	1	1	Tier 2						AN00957000		N-Carboxyethyl-g-aminobutyric acid	1.3	53.2				0
A-386	278.7	264.9	470.137	472.146	236.079	6549	1	1	Tier 2						AN01778000	C02700	N-formylkynurenine	1.3	32.7				0
A-387	279	265.3	454.142	456.149	220.084	5796.57	1	1	Tier 1	AN01586000	HMDB0028693	Alanyl-Methionine	9.68	8.9									0
A-388	279.3	265.6	387.087	389.092	153.028	14496.2	1	1	Tier 3 only two-reaction											0	0	81	0
A-389	279.8	266.2	446.174	448.18	212.115	8409.11	1	1	Tier 1	AN01464000	HMDB0011180	prolyl-proline	1.77	5.1									0
A-390	279.9	266.3	452.185	454.191	218.126	7443.21	1	1	Tier 2						AN01548003		Seryl-Leucine	1.03	28.1				0.0143
A-T1407	280.7	267.2	365.151	367.159	131.095	6121	1	1	Tier 1	AN00410004	C02486	Beta-Leucine	4.75	10									0.175
A-T1589	281.5	268.1	401.15	403.157	167.095	14349	1	1	Tier 2						AN00847001	C04548	Synephrine	6.27	32.6				0.2786
A-394	282.2	268.8	379.168	381.175	145.11	23364.6	1	1	Tier 3 zero-reaction											1	19	300	0
A-T1340	283.3	270.1	422.172	424.18	188.116	15048	1	1	Tier 1	AN01133002	HMDB0028700	Alanyl-Valine	4.4	1.3									0.0036
A-396	283.3	270.1	354.079	356.086	120.021	5928.37	1	1	Tier 3 one-reaction											0	10	193	0.0036
A-397	284	270.8	381.111	383.117	147.053	17196.9	1	1	Tier 2						AN00583007	C12269	N-Methyl-D-aspartic acid	0.92	58.7				0
A-T778	284.2	271.1	381.111	383.118	147.053	17388	1	1	Tier 2						AN00583005	C03618	Threo-3-Methylaspartic Acid	0	69.4				0.0036
A-398	285.1	272	339.137	341.143	105.078	99759.1	1	1	Tier 2						AN00204001	C11260	2-Amino-2-methyl-1,3-propanediol	1.83	30.9				0
A-399	285.2	272.2	496.153	498.159	262.095	11763.7	1	1	Tier 2						AN02138000		Hydroxyprolyl-Methionine	8.21	27.4				0.0036
A-T1343	285.3	272.3	436.189	438.196	202.132	3676	1	1	Tier 1	AN01324002	HMDB0028900	Isoleucyl-Alanine	3.07	2.8									0.4429
A-400	286.1	273.2	393.147	395.153	159.089	38796.3	1	1	Tier 2						BP00725001	C10850	Calystegin A3	1.54	11.1				0
A-T1441	286.7	273.9	343.108	345.115	109.053	236974	1	1	Tier 1	BM00219000	C02372	4-Aminophenol	7.24	7.9									0.2536
A-401	286.8	274	469.163	471.17	470.209	6541.61	2	2	Tier 3 one-reaction											0	9	232	0.0321
A-402	287.1	274.3	460.157	462.165	452.197	6375.19	2	2	Tier 3 one-reaction											0	4	261	0.0179
A-403	287.4	274.6	509.195	511.201	275.136	15442.9	1	1	Tier 3 zero-reaction											1	23	355	0
A-T1293	287.5	274.8	321.126	323.133	87.0684	6314395	1	1	Tier 2						AN00115001	C00555	4-Aminobutyraldehyde	0.85	11.1				0
A-T1322	289	276.4	600.2	602.207	366.143	23291	1	1	Tier 2						PR03583000		N-Methylserotonin O-glucuronide	1.82	9.5				0.0107
A-405	289.8	277.3	349.186	351.192	115.127	72936.9	1	1	Unidentified														0.0071
A-T1402	290	277.6	349.121	351.128	115.063	20367356	1	1	Tier 1	AN00259000	C00148	Proline	1.97	0.1									0
A-T1397	290	277.6	698.239	702.251	231.133	315148	1	2	Tier 1	AN01721000	HMDB0028709	Arginyl-Glycine	4.81	0.3									0.0036
A-408	290.1	277.6	285.159	287.166	51.1011	128848	1	1	Unidentified														0
A-T1497	290.2	277.8	719.218	721.224	485.166	1395008	1	1	Tier 2						PR04560000		N-Acetyl-Dihydrofolic Acid	8.3	9.9				0.4714
A-T1327	291.2	278.8	735.258	737.262	501.197	5878	1	1	Tier 2						PR04643000		N-Acetyl-5-Methyltetrahydrofolic Acid	4.35	11.2				0.0821
A-409	291.5	279.1	362.153	364.159	128.095	132579	1	1	Tier 3 one-reaction											0	8	164	0
A-T1156	292.1	279.6	594.217	596.218	360.157	8730	1	1	Tier 2						BP03525000	C10646	Lariciresinol	5.03	30.6				0.0071
A-T2029	292.3	279.8	381.147	383.154	147.089	65178	1	1	Tier 2						BM00587000	C20310	N-Hydroxy-L-Isoleucine	2.71	72.1				0
A-411	292.8	280.4	405.147	407.154	171.089	7825.03	1	1	Tier 3 one-reaction											0	30	321	0
A-413	293.5	281	447.157	449.164	213.099	13508.4	1	1	Tier 2						EF01475000	C19255	2-Amino-3,8-dimethyl-3H-imidazo[4,5-f]quinoxaline	5.6	48.5				0.0464
A-T1046	293.6	281.1	553.19	555.197	319.133	5102	1	1	Tier 2						ED02962000	HMDB0015192	Norfloxacin	2.17	46.3				0.1964
A-T1454	293.8	281.3	712.261	716.266	245.149	20269	1	2	Tier 2						AN01891002	C05340	Beta-Alanyl-L-Arginine	8.5	1.8				0.0214
A-414	294.1	281.7	964.741	966.747	730.682	8801.45	1	1	Tier 3 one-reaction											0	2	155	0.0357
A-T1984	294.5	282	644.378	646.381	410.318	14749	1	1	Tier 2						AN03997000	C14154	Beta-Tocotrienol	3.3	66.8				0.3643
A-T1701	294.9	282.4	447.101	449.108	426.088	57047	2	2	Tier 2						AN04120000	C05526	S-Glutathionyl-L-cysteine	1.4	35.9				0
A-417	294.9	282.4	448.101	450.107	428.085	13790.6	2	2	Tier 3 one-reaction											0	1	183	0
A-419	295.4	282.9	306.132	308.14	72.0741	7959.65	1	1	Unidentified														0
A-422	296.1	283.6	380.115	382.121	146.056	65209.4	1	1	Tier 3 only two-reaction											0	0	1	0
A-T1426	296.1	283.6	265.1	267.106	31.0422	5406	1	1	Tier 1	BM00008000	C00218	Methylamine	3.3	4									0.4
A-424	296.4	284	530.194	532.199	296.135	14173.4	1	1	Tier 3 one-reaction											0	13	242	0
A-425	296.6	284.2	454.142	456.148	220.084	25069.8	1	1	Tier 2						BP01585000	C21777	4-Hydroxy-L-tryptophan	2.61	16.7				0
A-T1053	297.9	285.4	586.102	588.105	352.04	9280	1	1	Tier 2						BM03411000	C20816	Deacetylepithienamycin F	6.82	50				0.2393
A-427	297.9	285.4	361.109	363.115	127.05	14498.2	1	1	Tier 2						BY00358000	C08733	Ammeline	2.61	67.2				0.0214
A-429	298.4	285.9	595.167	599.18	128.057	16280.1	1	2	Tier 3 zero-reaction											1	16	273	0.0071
A-430	298.4	285.9	345.101	347.107	222.085	7320.9	2	2	Tier 3 one-reaction											0	16	292	0.1107
A-431	298.7	286.2	396.134	398.141	324.152	17644.6	2	2	Tier 2						AN03024000	C20353	2'-Deamino-2'-hydroxyparomamine	1.61	11.1				0
A-432	299	286.5	539.169	541.175	305.11	19001.2	1	1	Tier 3 one-reaction											0	14	392	0.0036
A-433	299.6	287.1	353.151	355.159	119.092	19056.3	1	1	Unidentified														0
A-434	299.7	287.2	457.142	459.148	223.084	40054.8	1	1	Tier 2						AN01623001		N-Acetyl-L-Tyrosine	1.3	45.3				0
A-435	299.9	287.4	461.173	463.18	227.115	11905.7	1	1	Tier 3 one-reaction											0	5	198	0
A-436	300.3	287.8	346.085	348.091	112.027	42778.5	1	1	Tier 1	AN00240000	C00106	Uracil	1.34	6.2									0
A-437	300.4	287.9	376.132	378.139	142.074	27930.1	1	1	Tier 2						AN00528000	C06231	Ectoine	1.41	5.7				0.0286
A-438	301	288.5	383.109	385.115	149.05	2.79445e+06	1	1	Tier 1	AN00608000	C00073	Methionine	1.77	0.3									0
A-441	302.5	290	603.164	605.17	369.105	8599.73	1	1	Tier 3 one-reaction											0	8	270	0
A-442	302.8	290.3	335.142	337.148	101.084	318777	1	1	Tier 2						AN00174001	C12455	5-Aminopentanal	1.51	3.6				0
A-T1515	304.7	292.1	351.136	353.144	117.079	20367356	1	1	Tier 1	AN00277003	C00183	Valine	2.52	0.7									0
A-444	305.2	292.6	438.067	440.073	204.009	13412.9	1	1	Tier 3 one-reaction											0	5	118	0.1107
A-445	305.8	293.2	434.174	436.18	200.115	17535.9	1	1	Tier 3 one-reaction											0	11	174	0
A-T1347	305.9	293.3	337.12	339.128	103.063	28543	1	1	Tier 2						AN00189006	C11735	N-Ethylglycine	3.44	22.9				0.0357
A-T913	306.1	293.5	419.092	421.099	185.032	16245	1	1	Tier 2						AN01089000	C04409	2-Amino-3-Carboxymuconate Semialdehyde	4.63	73.5				0
A-446	306.1	293.5	418.591	420.598	369.065	40317.9	2	2	Tier 3 one-reaction											0	4	162	0
A-447	306.1	293.6	419.591	421.597	371.065	9531.9	2	2	Tier 3 one-reaction											0	13	226	0
A-448	306.7	294.1	418.142	420.15	184.084	7221.61	1	1	Tier 3 one-reaction											0	15	307	0
A-449	306.9	294.3	423.158	425.164	189.1	114234	1	1	Tier 3 one-reaction											0	28	560	0
A-450	306.9	294.3	442.142	444.149	208.084	170374	1	1	Tier 1	AN01408003	C00328	Kynurenine	1.29	2.1									0
A-451	307	294.3	388.137	390.144	308.157	27363.3	2	2	Tier 3 one-reaction											0	12	212	0
A-452	307.1	294.5	349.085	351.092	115.026	24234.1	1	1	Tier 3 one-reaction											0	13	272	0
A-454	307.3	294.7	460.153	462.16	226.095	44911.9	1	1	Tier 3 zero-reaction											1	39	448	0.0464
A-455	307.9	295.3	552.179	554.185	318.121	6561.13	1	1	Tier 3 one-reaction											0	2	169	0
A-456	307.9	295.3	365.116	367.123	131.058	245494	1	1	Tier 2						AN00406001	C19706	cis-3-Hydroxy-L-proline	1.38	70.6				0
A-T958	308	295.4	365.117	367.123	131.058	248742	1	1	Tier 2						AN00406013	C05147	3-Hydroxy-L-proline	1.96	70.4				0
A-457	308.4	295.7	432.195	434.201	198.136	35457.3	1	1	Tier 2						BP01272000	C06185	Slaframine	1.41	11.2				0
A-458	308.5	295.8	426.118	428.125	384.119	5698.76	2	2	Tier 2						AN03771000	C00021	S-Adenosyl-L-homocysteine	2.96	12.7				0
A-459	308.7	296.1	472.188	474.198	238.13	5449	1	1	Tier 3 one-reaction											0	3	157	0
A-460	309	296.4	526.164	528.17	292.105	6042.62	1	1	Tier 3 one-reaction											0	14	250	0
A-462	310.2	297.5	397.124	399.131	163.066	23057.8	1	1	Tier 2						EF00787000		S-(2-carboxypropyl)-Cysteamine	1.67	2.5				0
A-463	310.2	297.5	286.575	288.582	105.034	5323.57	2	2	Tier 3 only two-reaction											0	0	63	0.0679
A-464	310.2	297.6	327.108	329.115	186.1	22503.6	2	2	Tier 3 one-reaction											0	15	232	0
A-465	310.8	298.2	424.106	426.112	190.047	21996.9	1	1	Tier 3 one-reaction											0	32	372	0.0107
A-466	311.2	298.5	311.593	313.599	155.069	9650.38	2	2	Tier 3 zero-reaction											1	14	272	0.0357
A-467	311.8	299.1	362.153	364.159	128.095	34441.8	1	1	Tier 3 one-reaction											0	8	164	0
A-468	312.1	299.4	467.184	469.19	233.126	119125	1	1	Tier 3 zero-reaction											1	25	401	0
A-469	313.5	300.8	672.235	674.241	438.176	25405.8	1	1	Tier 3 one-reaction											0	5	261	0
A-470	313.6	300.9	462.167	464.177	228.109	21626.9	1	1	Tier 2						AN01684000		Prolyl-Hydroxyproline	4.59	16.6				0
A-471	314	301.3	340.067	342.073	106.008	40484.3	1	1	Tier 3 one-reaction											0	7	111	0
A-473	314.6	301.9	671.733	673.74	437.675	21174.4	1	1	Unidentified														0
A-474	314.7	302	456.156	458.165	222.097	23426.3	1	1	Tier 1	AN01612000	HMDB0028848	Glycyl-Phenylalanine	6.9	0.9									0.0214
A-475	314.8	302.1	495.179	497.185	261.121	17446.2	1	1	Tier 3 zero-reaction											1	20	446	0.1107
A-476	314.9	302.2	261.069	263.076	27.0106	30879.7	1	1	Tier 3 only two-reaction											0	0	180	0
A-T1591	315.1	302.4	438.147	440.154	204.09	9447279	1	1	Tier 1	AN01348000	C00078	Tryptophan	0.76	0.6									0
A-479	315.7	303	363.137	365.144	129.078	17113.2	1	1	Tier 2						EF00385003		2-Pyrrolidineacetic acid	1.53	3.2				0
A-480	316.1	303.3	394.095	396.102	160.037	34307.1	1	1	Tier 3 zero-reaction											2	39	439	0
A-481	316.1	303.3	789.363	791.369	555.305	64308.7	1	1	Tier 3 one-reaction											0	13	385	0
A-T1619	316.6	303.8	385.12	387.127	151.063	4987	1	1	Tier 1	AN00638001	HMDB0002210	2-Phenylglycine	0.63	2.1									0.0679
A-482	316.7	303.9	381.129	383.136	294.142	461864	2	2	Tier 3 one-reaction											0	11	224	0
A-486	318.1	305.3	411.091	413.098	354.066	9419.33	2	2	Tier 1	AN00992001	HMDB0028838	Glycyl-Cysteine (S-S 2 charges)	2.5	0.2									0
A-T2202	319.2	306.4	400.084	402.09	166.027	661037	1	1	Tier 2						BM00818005	C03590	4-Hydroxyphenylglyoxylic Acid	1.01	73.6				0
A-489	319.9	307.1	364.624	366.631	261.132	54563.5	2	2	Tier 2						AN02121001		N6-beta-Aspartyl-Lysine	1.14	1				0
A-490	319.9	307.1	414.184	416.191	180.126	6022.13	1	1	Tier 3 one-reaction											0	7	109	0
A-491	320	307.2	351.136	353.144	117.078	80716.5	1	1	Tier 1	AN00277001	C01799	L-Norvaline	3.56	6.1									0
A-492	320.5	307.7	312.6	314.608	157.083	12822.7	2	2	Unidentified														0.0143
A-494	321.2	308.4	256.077	258.084	44.0368	11228.2	2	2	Unidentified														0
A-495	321.3	308.4	379.132	381.138	290.147	251943	2	2	Tier 3 one-reaction											0	14	280	0
A-T1289	321.3	308.4	307.11	309.118	73.0528	4147	1	1	Tier 2						AN00065000	C01888	Aminoacetone	1.32	45.6				0.425
A-496	321.5	308.6	395.127	397.133	322.137	7521.32	2	2	Tier 2						AN02995001	C20351	2'-Deamino-2'-hydroxy-6'-dehydroparomamine	0.36	22.1				0
A-497	321.6	308.7	322.114	324.12	176.111	75385.3	2	2	Tier 3 only two-reaction											0	0	4	0
A-498	322.3	309.4	408.17	410.176	174.111	26830.2	1	1	Tier 3 zero-reaction											2	3	63	0
A-499	322.4	309.5	334.116	336.123	200.116	49518.4	2	2	Tier 3 one-reaction											0	11	174	0
A-500	322.5	309.6	461.174	463.18	227.115	32435.3	1	1	Tier 3 one-reaction											0	5	198	0.0179
A-501	323	310.1	438.121	440.128	204.063	10767.1	1	1	Tier 3 one-reaction											0	19	472	0.0036
A-T1507	323	310.1	371.632	373.638	275.148	119445	2	2	Tier 2						AN02339000	HMDB0003869	Epsilon-(Gamma-Glutamyl)-Lysine	0.38	20.5				0
A-502	323.2	310.3	442.106	444.112	208.048	6124.51	1	1	Tier 3 one-reaction											0	6	196	0
A-503	323.3	310.4	371.632	373.638	275.147	106224	2	2	Tier 2						AN02339003		gamma-Glutamyllysine	1.12	1.2				0
A-T1513	323.4	310.5	373.132	375.137	139.075	9758	1	1	Tier 2						AN00493001	C01279	4-Amino-5-Hydroxymethyl-2-Methylpyrimidine	0.44	20.1				0.1107
A-504	323.4	310.5	401.065	403.07	167.007	31097.4	1	1	Tier 3 one-reaction											0	2	50	0.0036
A-505	323.4	310.5	365.152	367.159	131.094	21853.8	1	1	Tier 2						AN00410003	C01933	L-Norleucine	3.19	1.3				0
A-506	323.6	310.7	470.19	472.197	236.132	99561.7	1	1	Tier 3 only two-reaction											0	0	46	0
A-507	323.7	310.8	470.692	472.698	236.633	42888.3	1	1	Unidentified														0
A-508	324.1	311.2	458.072	460.078	224.013	15668.3	1	1	Tier 3 one-reaction											0	3	36	0
A-509	324.1	311.2	470.19	472.197	472.264	73204.8	2	2	Tier 3 one-reaction											0	25	434	0
A-510	324.2	311.3	434.174	436.179	200.115	6516.32	1	1	Tier 3 one-reaction											0	11	174	0
A-511	324.6	311.7	388.137	390.144	308.157	1.25203e+06	2	2	Tier 3 one-reaction											0	12	212	0
A-512	324.6	311.7	312.103	314.109	156.089	8179.22	2	2	Tier 3 one-reaction											0	7	221	0.0036
A-513	324.8	311.8	480.161	482.168	246.103	6539.53	1	1	Tier 1	AN01904001	HMDB0029023	Prolyl-Methionine	1.58	2.5									0.0321
A-514	325.1	312.2	400.084	402.09	166.026	43279.4	1	1	Tier 2						BM00818003	C14100	4-Formylsalicylic acid	1.55	25.2				0
A-515	325.1	312.2	380.131	382.137	292.146	13229.8	2	2	Tier 3 one-reaction											0	2	96	0
[truncated: 907 more rows]
