# Supplementary material for: Plasma metabolome analysis for predicting antiviral treatment efficacy in chronic hepatitis B: diagnostic biomarkers and therapeutic insights
Source: Front Immunol. 2024 Jul 12;15:1414476. doi: 10.3389/fimmu.2024.1414476 (PMC11272971; doi:10.3389/fimmu.2024.1414476)
Supplement: Supplementary file 3 [file Table_2.xlsx]

## Sheet: Supplemental Table S2
Supplemental Table S2. Significantly altered metabolites (based on binary comparison results of high-confidence identified tier 1 and tier 2 metabolites) were observed in both the discovery and validation cohorts before the therapy begins. Note that the "Pathway/Panel Information" section lists the information of known pathways from KEGG or metabolite panels. Columns "ID" and "Pathway/Panel Name"…
Pathway/Panel Information			Identification Information					Peak Pair Information			V_LrpT0 vs. V_HrpT0				D_LrpT0 vs. D_HrpT0
ID	Pathway/Panel Name	Compound	Identification Level	NovaMT Library No.	External Identifier	Mass Error (ppm)	RT Error (s)	No	Normalized RT (s)	m/z_light	Fold Change	p-value	q-value	Significance	Fold Change	p-value	q-value	Significance
panel1	Short & Medium-Chain Fatty Acids	3-Methylcrotonic Acid	Tier 1	AN00165006	HMDB0000509	1.57	6.4	C-994	369.2	262.143	1.00773	0.947679	0.548745	Not Significant	0.890481	0.1334	0.187247	Not Significant
panel1	Short & Medium-Chain Fatty Acids	Acetic Acid	Tier 1	AN00031000	C00033	0.61	0.9	C-629	248.7	222.112	0.780527	0.046993	0.117262	Not Significant	0.716942	0.00715422	0.033492	Not Significant
panel1	Short & Medium-Chain Fatty Acids	Caproic Acid	Tier 1	AN00261000	C01585	1.01	5.9	C-1293	442.4	278.175	1.22353	0.405789	0.366689	Not Significant	0.901555	0.668356	0.479424	Not Significant
panel1	Short & Medium-Chain Fatty Acids	Hendecanoic Acid	Tier 1	AN01109004	C17715	1.61	0.4	C-1872	625.9	348.253	1.03768	0.824537	0.513179	Not Significant	0.679493	0.0073487	0.0342129	Not Significant
panel1	Short & Medium-Chain Fatty Acids	Iso-Valeric Acid	Tier 1	AN00180009	C08262	0.62	4.9	C-1128	397.4	264.159	1.10147	0.703729	0.476559	Not Significant	1.23038	0.521183	0.418998	Not Significant
panel1	Short & Medium-Chain Fatty Acids	Isocaproic Acid	Tier 1	BM00269012	C21399	0.8	3.2	C-1268	438.1	278.175	1.25728	0.365374	0.350949	Not Significant	0.926049	0.757725	0.508763	Not Significant
panel1	Short & Medium-Chain Fatty Acids	Trimethylacetic acid	Tier 1	AN00180001	HMDB0041992	0.37	5.6	C-1142	402.5	264.159	0.825325	0.327746	0.329565	Not Significant	0.878647	0.550513	0.430925	Not Significant
panel1	Short & Medium-Chain Fatty Acids	3-Isopropyl-3-butenoic acid	Tier 2	BM00375009	C11950	2.18	18.6	C-1305	443.9	290.175	0.999571	0.997784	0.560835	Not Significant	0.941263	0.693805	0.487458	Not Significant
panel1	Short & Medium-Chain Fatty Acids	5-Dodecenoic acid	Tier 2	AN01274001		6.02	70.5	C-2124	676.3	360.251	0.767439	0.0637566	0.138952	Not Significant	0.804994	0.135024	0.188744	Not Significant
panel1	Short & Medium-Chain Fatty Acids	Propanoic acid	Tier 2	AN00070003	C00163	0.4	9.2	C-780	290	236.128	0.692191	0.00327902	0.0245181	Not Significant	0.676671	0.000423376	0.00549449	Not Significant
panel2	Vitamins & Derivatives	Pantothenic Acid	Tier 1	AN01565000	HMDB0000210	3.17	6.8	C-T969	202	381.202	1.14983	0.259648	0.291479	Not Significant	1.06025	0.414004	0.362963	Not Significant
panel2	Vitamins & Derivatives	Pantothenic Acid	Tier 1	AN01565000	C00864	1.04	8.1	A-T992	237	453.169	1.08295	0.376684	0.356003	Not Significant	0.969583	0.619819	0.461858	Not Significant
panel2	Vitamins & Derivatives	6-Oxo-1,4,5,6-tetrahydronicotinic acid	Tier 2	AN00514001	C04226	8.82	17.8	C-260	165.9	303.131	0.385697	8.58023e-08	9.32385e-06	Significant Decrease	0.439	4.21865e-08	6.02065e-06	Significant Decrease
panel3	Amino Acids & Derivatives	1-Methylhistidine	Tier 1	AN00877001	C01152	0.09	10	A-T95	91.9	403.144	0.845212	0.0383092	0.105125	Not Significant	1.01996	0.806578	0.52412	Not Significant
panel3	Amino Acids & Derivatives	2,4-Diaminobutanoic Acid	Tier 1	AN00284000	C03283	0.69	5.1	A-T2198	374.9	293.095	0.730772	0.00278582	0.0226584	Not Significant	0.844177	0.111793	0.168237	Not Significant
panel3	Amino Acids & Derivatives	2-Aminobutyric acid	Tier 1	AN00189000	C02356	1.52	8.7	A-338	243	337.121	0.984004	0.908941	0.537294	Not Significant	0.875821	0.364305	0.338469	Not Significant
panel3	Amino Acids & Derivatives	2-Phenylglycine	Tier 1	AN00638001	HMDB0002210	0.63	2.1	A-T1619	303.8	385.12	1.00585	0.957886	0.55191	Not Significant	1.11394	0.251781	0.268823	Not Significant
panel3	Amino Acids & Derivatives	3-Methylhistidine	Tier 1	AN00877000	HMDB0000479	6.22	2.9	A-633	345.3	403.141	1.05359	0.683852	0.470527	Not Significant	1.18271	0.0575493	0.113823	Not Significant
panel3	Amino Acids & Derivatives	4-Hydroxyproline	Tier 1	AN00406000	C01157	1.18	1.2	A-155	162.8	365.116	1.12123	0.476749	0.39464	Not Significant	0.885267	0.537465	0.426039	Not Significant
panel3	Amino Acids & Derivatives	5-Hydroxylysine	Tier 1	AN00774001	C16741	0.74	2.9	A-648	348.6	315.108	0.799338	0.0387203	0.105379	Not Significant	0.728072	0.102715	0.160136	Not Significant
panel3	Amino Acids & Derivatives	Acetylglycine	Tier 1	AN00273000		1.28	6.9	C-T707	158.6	279.134	1.06791	0.753181	0.489507	Not Significant	0.975495	0.916219	0.561416	Not Significant
panel3	Amino Acids & Derivatives	Alanine	Tier 1	AN00124000	C00041	1.34	2.1	C-27	89.2	251.139	1.16446	0.229494	0.272451	Not Significant	1.12037	0.26293	0.275948	Not Significant
panel3	Amino Acids & Derivatives	Alanine	Tier 1	AN00124000	C00041	0.77	0.2	A-T900	218.2	323.106	1.03697	0.261885	0.292667	Not Significant	1.08653	0.00401454	0.0239304	Not Significant
panel3	Amino Acids & Derivatives	Allocystathionine	Tier 1	AN01608003	C00542	1.27	2.8	A-T1911	343.4	345.092	0.79763	0.143423	0.210234	Not Significant	1.02916	0.84968	0.539023	Not Significant
panel3	Amino Acids & Derivatives	Aminoadipic Acid	Tier 1	AN00754003	C00956	0.58	0.3	A-T551	170.1	395.127	1.05337	0.371083	0.353042	Not Significant	1.10513	0.186066	0.227574	Not Significant
panel3	Amino Acids & Derivatives	Arginine	Tier 1	AN00945000	C00062	1.17	2.2	A-46	101.5	408.17	0.933031	0.627543	0.452008	Not Significant	0.777523	0.0186514	0.0608511	Not Significant
panel3	Amino Acids & Derivatives	Asparagine	Tier 1	AN00419000	C00152	1.97	5.2	A-T259	116	366.111	1.08546	0.467758	0.391802	Not Significant	1.08387	0.483507	0.398913	Not Significant
panel3	Amino Acids & Derivatives	Aspartic acid	Tier 1	AN00428000	C00049	1.22	1.2	A-124	155.1	367.095	0.884317	0.424161	0.373317	Not Significant	0.809566	0.231866	0.25746	Not Significant
panel3	Amino Acids & Derivatives	Citrulline	Tier 1	AN00958001	C00327	1.18	1.1	A-83	130.5	409.154	1.036	0.656548	0.463078	Not Significant	0.871578	0.124327	0.179123	Not Significant
panel3	Amino Acids & Derivatives	Cystine	Tier 1	AN01818000	C00491	0.34	0.3	A-T2014	350.8	354.07	1.07197	0.608042	0.445244	Not Significant	1.00268	0.977626	0.575675	Not Significant
panel3	Amino Acids & Derivatives	Gamma-Glutamylglutamate	Tier 1	AN02350000	C05282	0.8	7	A-67	115.9	510.154	0.871993	0.628639	0.452198	Not Significant	0.664634	0.109342	0.165432	Not Significant
panel3	Amino Acids & Derivatives	Glutamic acid	Tier 1	AN00583000	C00025	1.74	1	A-125	155.3	381.111	0.959477	0.872619	0.527359	Not Significant	1.38205	0.0520695	0.108843	Not Significant
panel3	Amino Acids & Derivatives	Glycine	Tier 1	AN00076000	C00037	0.53	9.9	C-2	84.3	237.123	0.420812	1.90775e-05	0.000758445	Significant Decrease	0.57492	7.78018e-05	0.00187836	Significant Decrease
panel3	Amino Acids & Derivatives	Glycine	Tier 1	AN00076000	C00037	1.16	2.7	A-T670	192.9	309.09	0.997804	0.967329	0.553189	Not Significant	0.973101	0.582028	0.444862	Not Significant
panel3	Amino Acids & Derivatives	Histidine	Tier 1	AN00684000	HMDB0000177	1.46	8.1	A-896	434.4	389.127	0.702315	0.132699	0.204987	Not Significant	0.644801	0.031393	0.0793507	Not Significant
panel3	Amino Acids & Derivatives	Homoarginine	Tier 1	AN01135000	C01924	0.88	3.2	A-74	121	422.185	0.882472	0.237361	0.278144	Not Significant	0.880916	0.105885	0.163132	Not Significant
panel3	Amino Acids & Derivatives	Homocitrulline	Tier 1	AN01150000	C02427	1.63	5.4	A-112	148.9	423.169	0.814195	0.0251223	0.0856682	Not Significant	1.17919	0.358078	0.335264	Not Significant
panel3	Amino Acids & Derivatives	Homoserine	Tier 1	AN00291001	C00263	1.09	1.7	A-102	142.7	353.116	0.945653	0.301384	0.315717	Not Significant	1.08472	0.285953	0.292417	Not Significant
panel3	Amino Acids & Derivatives	Kynurenine	Tier 1	AN01408003	C00328	1.29	2.1	A-450	294.3	442.142	0.808624	0.00270837	0.0224093	Not Significant	1.03547	0.653851	0.474278	Not Significant
panel3	Amino Acids & Derivatives	L-Glutamine	Tier 1	AN00574000	C00064	1.67	2.1	A-T292	125.3	380.127	0.928561	0.457817	0.388465	Not Significant	0.842963	0.0158572	0.0555178	Not Significant
panel3	Amino Acids & Derivatives	L-Isoglutamine	Tier 1	BM00574006	C16673	1.4	3.5	C-451	212.1	469.244	0.904937	0.39669	0.362446	Not Significant	0.900126	0.28394	0.291354	Not Significant
panel3	Amino Acids & Derivatives	L-Isoglutamine	Tier 1	BM00574006	C16673	1.33	9.3	A-99	142.2	380.127	0.946348	0.599494	0.441457	Not Significant	0.85769	0.0176541	0.0590801	Not Significant
panel3	Amino Acids & Derivatives	L-Isoleucine	Tier 1	AN00410002	C00407	2.19	1	A-T1826	331.7	365.151	0.970044	0.622082	0.450664	Not Significant	0.999702	0.996578	0.581355	Not Significant
panel3	Amino Acids & Derivatives	L-Norvaline	Tier 1	AN00277001	C01799	3.56	6.1	A-491	307.2	351.136	0.979041	0.596107	0.440659	Not Significant	0.995553	0.917474	0.561416	Not Significant
panel3	Amino Acids & Derivatives	L-Threonine	Tier 1	AN00291000	C00188	0.12	3.5	C-20	87.2	281.15	1.14493	0.16061	0.223368	Not Significant	1.22215	0.023249	0.0680507	Not Significant
panel3	Amino Acids & Derivatives	L-Tyrosine	Tier 1	AN01037004	C00082	5.14	6.3	C-515	227.3	504.252	0.562387	0.0071859	0.0393054	Significant Decrease	1.22021	0.208614	0.242749	Not Significant
panel3	Amino Acids & Derivatives	Leucine	Tier 1	AN00410000	C00123	1.06	0.1	A-T1864	336.7	365.152	1.05119	0.192378	0.24691	Not Significant	1.07547	0.0279865	0.0750748	Not Significant
panel3	Amino Acids & Derivatives	Lysine	Tier 1	AN00578000	C00047	0.64	0.7	A-T2357	404.3	307.111	0.986887	0.66358	0.465579	Not Significant	1.02285	0.406142	0.357793	Not Significant
panel3	Amino Acids & Derivatives	Methionine Sulfoxide	Tier 1	AN00810000	C02989	0.71	1.1	A-T337	137.4	399.104	1.0022	0.978574	0.555389	Not Significant	0.995509	0.959277	0.570235	Not Significant
panel3	Amino Acids & Derivatives	N-Acetyl-Alanine	Tier 1	AN00406009		0.45	1.9	C-T934	188.8	293.149	0.972562	0.57021	0.429837	Not Significant	1.03323	0.519419	0.418009	Not Significant
panel3	Amino Acids & Derivatives	N-Alpha-Acetyllysine	Tier 1	AN01133009	HMDB0000446	3.25	9.9	A-T743	206.8	422.174	0.928806	0.183718	0.24156	Not Significant	1.03327	0.725883	0.497705	Not Significant
panel3	Amino Acids & Derivatives	N6-Acetyl-Lysine	Tier 1	AN01133000	C02727	1.06	5.9	A-T537	172.7	422.174	0.924204	0.224958	0.269223	Not Significant	1.01415	0.834443	0.533756	Not Significant
panel3	Amino Acids & Derivatives	Ornithine	Tier 1	AN00423000	C00077	1.34	3.2	A-T2281	385	300.103	0.893082	0.153006	0.218389	Not Significant	1.01113	0.850691	0.539462	Not Significant
panel3	Amino Acids & Derivatives	Phenylacetylglutamine	Tier 1	AN02177000	C04148	4.48	6	C-592	241.8	426.2	0.48359	0.0150165	0.0614997	Not Significant	0.516546	0.0105155	0.0431605	Significant Decrease
panel3	Amino Acids & Derivatives	Phenylalanine	Tier 1	AN00814000	C02265	0.39	8.3	C-882	319.6	488.254	1.23796	0.0799774	0.159813	Not Significant	0.859232	0.245779	0.265306	Not Significant
panel3	Amino Acids & Derivatives	Phenylalanine	Tier 1	AN00814000	C00079	1.64	0.3	A-T1795	328.7	399.136	0.92017	0.121985	0.195968	Not Significant	0.927848	0.106991	0.163829	Not Significant
panel3	Amino Acids & Derivatives	Pipecolic Acid	Tier 1	AN00385000	C00408	1.23	4.2	A-T1778	323	363.137	1.42516	0.190342	0.246236	Not Significant	0.871712	0.614898	0.459203	Not Significant
panel3	Amino Acids & Derivatives	Proline	Tier 1	AN00259000	C00148	1.97	0.1	A-T1402	277.6	349.121	1.12839	0.013769	0.0581438	Not Significant	1.07264	0.0293186	0.0769385	Not Significant
panel3	Amino Acids & Derivatives	Pyroglutamic Acid	Tier 1	AN00380000	HMDB0000267	1.66	4.7	C-T807	172.1	291.133	1.302	0.0180223	0.0686364	Not Significant	1.16962	0.103467	0.161013	Not Significant
panel3	Amino Acids & Derivatives	S-Methyl-L-cysteine sulfoxide	Tier 1	BP00635000	HMDB0029432	1.92	2.6	C-598	242.6	474.207	1.46445	0.137	0.205724	Not Significant	0.768664	0.306863	0.304564	Not Significant
panel3	Amino Acids & Derivatives	Saccharopine	Tier 1	AN02354000	C00449	0.06	0.1	A-T1734	321.9	372.125	0.826082	0.0227613	0.0804793	Not Significant	1.16215	0.134498	0.188202	Not Significant
panel3	Amino Acids & Derivatives	Serine	Tier 1	AN00202000	C00065	1.06	1.1	A-T414	148.8	339.101	0.905491	0.162447	0.224444	Not Significant	0.869775	0.0468799	0.101908	Not Significant
panel3	Amino Acids & Derivatives	Tryptophan	Tier 1	AN01348000	C00078	0.76	0.6	A-T1591	302.4	438.147	0.846064	0.0260865	0.0878534	Not Significant	0.923276	0.213775	0.247417	Not Significant
panel3	Amino Acids & Derivatives	Valine	Tier 1	AN00277003	HMDB0000883	0.07	4.3	C-T1526	281.1	440.254	0.708994	0.0707598	0.148791	Not Significant	0.381765	0.000307528	0.00433102	Significant Decrease
panel3	Amino Acids & Derivatives	Valine	Tier 1	AN00277003	C00183	2.52	0.7	A-T1515	292.1	351.136	1.04785	0.0673035	0.144159	Not Significant	1.07924	0.00420757	0.0244357	Not Significant
panel3	Amino Acids & Derivatives	cis-4-Hydroxy-D-proline	Tier 1	AN00406012	C03440	1.32	7.2	A-224	198.4	365.116	1.06899	0.389925	0.359286	Not Significant	0.986731	0.894113	0.554311	Not Significant
panel3	Amino Acids & Derivatives	o-Tyrosine	Tier 1	AN01037003	HMDB0006050	0.98	6.9	A-315	233	415.132	0.813244	0.0578437	0.132111	Not Significant	0.947446	0.632378	0.466786	Not Significant
panel3	Amino Acids & Derivatives	(2R,3R)-3-Methylornithine	Tier 2	BM00578002	C20277	1.3	41.4	A-T2541	485.2	307.111	0.949407	0.408825	0.367824	Not Significant	0.957182	0.528435	0.422848	Not Significant
panel3	Amino Acids & Derivatives	(2R,3R,4R)-2-Amino-4-hydroxy-3-methylpentanoic acid	Tier 2	EF00587002		1.57	11.6	A-246	208.8	381.147	0.946284	0.366537	0.351341	Not Significant	1.02485	0.600786	0.451658	Not Significant
panel3	Amino Acids & Derivatives	(2R,4S)-2,4-Diaminopentanoic Acid	Tier 2	AN00423002	C03943	0.92	11.8	A-T2337	385	599.198	0.812115	0.0469446	0.117262	Not Significant	0.937154	0.450237	0.380071	Not Significant
panel3	Amino Acids & Derivatives	(2R,5S)-2,5-Diaminohexanoic acid	Tier 2	AN00578003	C05161	2.05	32.6	A-T2288	436.4	307.111	0.83769	0.000845216	0.00970213	Not Significant	0.960563	0.406101	0.357793	Not Significant
panel3	Amino Acids & Derivatives	1-(1,2,3,4,5-Pentahydroxypent-1-yl)-1,2,3,4-tetrahydro-beta-carboline-3-carboxylic acid	Tier 2	AN03582001		0.52	30.4	A-196	179.9	600.201	0.811098	0.00845409	0.0438859	Not Significant	1.04265	0.491466	0.403389	Not Significant
panel3	Amino Acids & Derivatives	2-Amino-3,7-Dideoxy-Threo-Hept-6-Ulosonic Acid	Tier 2	AN01184000	C16850	1.07	47.3	A-T399	194.3	425.138	0.846834	0.151479	0.21669	Not Significant	0.999184	0.993939	0.580312	Not Significant
panel3	Amino Acids & Derivatives	2-Amino-3-Oxobutanoic Acid	Tier 2	AN00273001	C03508	0.92	45	A-T796	248.6	351.1	0.768077	0.0320237	0.0959533	Not Significant	0.795616	0.0731211	0.130538	Not Significant
panel3	Amino Acids & Derivatives	2-Aminoadipate 6-Semialdehyde	Tier 2	AN00561000	C04076	0.89	30.1	A-T825	177.6	379.132	1.06296	0.414959	0.369351	Not Significant	0.945625	0.322896	0.316011	Not Significant
panel3	Amino Acids & Derivatives	2-Methylbutyrylglycine	Tier 2	AN00725002		0.37	19.1	C-808	298.1	321.181	1.30046	0.125708	0.198936	Not Significant	1.14472	0.332542	0.320774	Not Significant
panel3	Amino Acids & Derivatives	3-Amino-2-Piperidone	Tier 2	AN00255000	HMDB0000323	1.16	1.9	A-T1004	232.7	348.137	1.191	0.127186	0.200722	Not Significant	0.760774	0.0114338	0.0452531	Not Significant
panel3	Amino Acids & Derivatives	3-Cyano-Alanine	Tier 2	BM00253000	C02512	0.45	10.4	A-T698	176.3	348.101	1.04277	0.630106	0.452455	Not Significant	1.13796	0.108608	0.164764	Not Significant
panel3	Amino Acids & Derivatives	3-Hydroxy-L-proline	Tier 2	AN00406013	C05147	1.96	70.4	A-T958	295.4	365.117	0.769715	0.0524157	0.125459	Not Significant	0.730031	0.00191365	0.0149784	Not Significant
panel3	Amino Acids & Derivatives	3-Nitrotyrosine	Tier 2	AN01655000		1.42	66	A-330	239.1	460.117	0.883077	0.254364	0.288326	Not Significant	1.12279	0.214333	0.24742	Not Significant
panel3	Amino Acids & Derivatives	3-Phenylpropionylglycine	Tier 2	BM01392003		1.31	71.2	A-820	407.1	441.147	0.863519	0.28739	0.307783	Not Significant	0.730545	0.000931802	0.00906946	Not Significant
panel3	Amino Acids & Derivatives	4-(L-Alanin-3-yl)-2-hydroxy-cis,cis-muconate 6-semialdehyde	Tier 2	AN01694002	C04796	6.36	62.9	A-T2130	433	348.59	0.929896	0.349274	0.341726	Not Significant	1.08544	0.133955	0.187715	Not Significant
panel3	Amino Acids & Derivatives	4-Chloro-L-lysine	Tier 2	BM01026000	C22137	8.8	22	A-160	165.6	414.121	0.60099	0.0310471	0.094601	Not Significant	1.34074	0.340287	0.325091	Not Significant
panel3	Amino Acids & Derivatives	4-Methyl-L-Glutamic Acid	Tier 2	BM00754000	C06234	0.19	13.9	A-T967	213	395.127	1.08	0.415848	0.369794	Not Significant	0.922984	0.45087	0.380414	Not Significant
panel3	Amino Acids & Derivatives	4-Methylene-Glutamine	Tier 2	BM00716001	C01109	2.2	53.2	A-T618	131.1	392.127	1.04592	0.536222	0.417603	Not Significant	0.907476	0.279608	0.287957	Not Significant
panel3	Amino Acids & Derivatives	4-Oxoproline	Tier 2	AN00380006	C01877	1.72	6.7	A-347	247.3	363.1	0.998654	0.995947	0.560776	Not Significant	1.4838	0.0259596	0.0715999	Not Significant
panel3	Amino Acids & Derivatives	5-Hydroxy-L-tryptophan	Tier 2	AN01585002	C00643	0.51	29.2	A-898	434.7	344.101	1.01463	0.862581	0.524825	Not Significant	1.05765	0.566644	0.440086	Not Significant
panel3	Amino Acids & Derivatives	5-Hydroxy-N-Formylkynurenine	Tier 2	AN01992000	C05648	6.24	60.3	A-T2209	320.2	719.188	0.944496	0.748329	0.48907	Not Significant	1.13479	0.488095	0.401206	Not Significant
panel3	Amino Acids & Derivatives	5-Hydroxy-tryptophan O-glucuronide	Tier 2	PR03875000		0.97	5.4	A-T864	219.3	630.173	1.02674	0.676946	0.468177	Not Significant	1.08756	0.149705	0.200225	Not Significant
panel3	Amino Acids & Derivatives	5-Hydroxyindoleacetylglycine	Tier 2	AN01935002	C05832	0.89	40.2	C-618	246.8	410.171	0.917649	0.459035	0.388833	Not Significant	0.86078	0.285739	0.292417	Not Significant
panel3	Amino Acids & Derivatives	5-Hydroxykynurenine	Tier 2	AN01634001	C05651	6.91	51.6	A-T2497	372.3	346.101	1.00926	0.948994	0.549116	Not Significant	1.18653	0.296841	0.300309	Not Significant
panel3	Amino Acids & Derivatives	Allysine	Tier 2	AN00561010	C01475	0.05	40.1	A-190	177.5	379.132	0.998024	0.98017	0.555907	Not Significant	0.980369	0.793517	0.520435	Not Significant
panel3	Amino Acids & Derivatives	Aminomalonic acid	Tier 2	AN00287000	C00872	0.45	73.8	C-731	278.7	442.197	0.593109	0.00144753	0.0144753	Significant Decrease	0.686298	0.020188	0.0634159	Not Significant
panel3	Amino Acids & Derivatives	Arginine	Tier 2	AN00945000	C00062	2.24	9.5	C-223	156.8	336.202	0.889147	0.470735	0.392881	Not Significant	0.741871	0.0566268	0.113254	Not Significant
panel3	Amino Acids & Derivatives	Asymmetric dimethylarginine	Tier 2	AN01326000	C03626	0.84	8.5	A-77	126.8	436.201	0.903521	0.0974387	0.174342	Not Significant	0.918905	0.0767127	0.133792	Not Significant
panel3	Amino Acids & Derivatives	Avenic acid A	Tier 2	EF02995000		1.1	18.9	C-339	190.1	323.161	1.51529	0.118855	0.193494	Not Significant	1.89954	0.000468386	0.0058635	Significant Increase
panel3	Amino Acids & Derivatives	Beta-Alanyl-L-Arginine	Tier 2	AN01891002	C05340	8.5	1.8	A-T1454	281.3	712.261	1.05835	0.412495	0.368824	Not Significant	1.18148	0.0332124	0.0820598	Not Significant
panel3	Amino Acids & Derivatives	Beta-Alanyl-L-Lysine	Tier 2	AN01534003	C05341	1.71	2	A-T2142	370	342.629	0.806035	0.101781	0.178008	Not Significant	0.777443	0.0408656	0.0927018	Not Significant
panel3	Amino Acids & Derivatives	Beta-Ethynylserine	Tier 2	BM00380002		7.83	3.6	C-T1119	211.1	291.132	1.15175	0.428209	0.375663	Not Significant	1.53645	0.150609	0.200646	Not Significant
panel3	Amino Acids & Derivatives	Beta-Ethynylserine	Tier 2	BM00380002	C22141	0.48	28.1	A-T931	247.3	363.1	0.969126	0.897552	0.53414	Not Significant	1.47346	0.0279243	0.0750748	Not Significant
panel3	Amino Acids & Derivatives	Cysteine	Tier 2	AN00304000	C00097	2.11	32.6	A-26	93.1	355.077	0.914771	0.37275	0.354069	Not Significant	1.07135	0.38587	0.348502	Not Significant
panel3	Amino Acids & Derivatives	Dityrosine	Tier 2	AN03523001	HMDB0006045	8.55	45.1	C-T596	189.6	683.313	0.406227	0.00378582	0.0264845	Significant Decrease	0.644258	0.00409721	0.0241334	Significant Decrease
panel3	Amino Acids & Derivatives	Ectoine	Tier 2	AN00528000	C06231	1.41	5.7	A-437	287.9	376.132	0.852675	0.561677	0.4258	Not Significant	0.671573	0.197574	0.234479	Not Significant
panel3	Amino Acids & Derivatives	Hypoglycin A	Tier 2	BP00517000	C08287	0.99	58.5	C-717	273.7	303.17	1.3565	0.112308	0.187757	Not Significant	0.913998	0.64897	0.472537	Not Significant
panel3	Amino Acids & Derivatives	Isobutyrylglycine	Tier 2	AN00561001	HMDB0000730	0.97	14.4	C-T1319	254.8	307.165	2.08177	0.000396151	0.0055666	Significant Increase	1.29594	0.360743	0.336782	Not Significant
panel3	Amino Acids & Derivatives	L-2-Amino-3-methylenehexanoic acid	Tier 2	EF00538001		0.51	53.5	C-838	307.1	305.186	1.26617	0.0175869	0.0677101	Not Significant	0.964178	0.670619	0.480232	Not Significant
panel3	Amino Acids & Derivatives	L-2-Amino-3-methylenehexanoic acid	Tier 2	EF00538001		1.18	48.3	A-667	355.6	377.153	0.824337	0.103021	0.179025	Not Significant	0.747703	0.0375986	0.0881299	Not Significant
panel3	Amino Acids & Derivatives	L-2-Amino-5-hydroxypentanoic acid	Tier 2	EF00433001		2.98	9.2	A-192	178.7	367.131	1.07875	0.269655	0.297203	Not Significant	0.894633	0.329813	0.3196	Not Significant
panel3	Amino Acids & Derivatives	L-2-Aminoadipate Adenylic Acid	Tier 2	BM04579000	C05560	9.15	48.2	A-T532	218	724.185	0.823886	0.0314325	0.0947041	Not Significant	0.910259	0.23014	0.257191	Not Significant
panel3	Amino Acids & Derivatives	L-4-Hydroxyphenylglycine	Tier 2	BM00842002	C12323	5.76	72.7	A-T1279	191.7	401.114	0.700409	0.275348	0.299546	Not Significant	0.814891	0.569144	0.44075	Not Significant
panel3	Amino Acids & Derivatives	L-Allothreonine	Tier 2	AN00291005	C05519	1.49	12.2	A-T556	161	353.116	1.06432	0.498632	0.40356	Not Significant	1.15831	0.0775637	0.134724	Not Significant
panel3	Amino Acids & Derivatives	L-Cysteic acid	Tier 2	AN00868000	C00506	1.17	10.4	A-9	83.1	403.062	0.995884	0.957503	0.55191	Not Significant	1.12429	0.0528018	0.109474	Not Significant
panel3	Amino Acids & Derivatives	L-Glutamate 5-semialdehyde	Tier 2	AN00406004	C01165	0.66	1.2	A-T755	198.8	365.116	1.14821	0.333238	0.332422	Not Significant	0.933807	0.63557	0.468023	Not Significant
panel3	Amino Acids & Derivatives	L-Isoleucine	Tier 2	AN00410002	C00407	1.19	0.3	C-305	179.3	293.186	1.14371	0.162217	0.224444	Not Significant	0.886898	0.232357	0.257664	Not Significant
panel3	Amino Acids & Derivatives	L-Methionine	Tier 2	AN00608000	C00073	0.95	11.4	C-212	155.1	311.142	0.917371	0.297173	0.313522	Not Significant	0.85128	0.144369	0.19597	Not Significant
panel3	Amino Acids & Derivatives	L-Norleucine	Tier 2	AN00410003	C01933	3.19	1.3	A-505	310.5	365.152	0.84184	0.499334	0.403928	Not Significant	0.861033	0.489919	0.402463	Not Significant
panel3	Amino Acids & Derivatives	L-Tyrosine O-sulfate	Tier 2	AN02113000		1.13	72.2	A-13	87.1	495.088	0.904007	0.176875	0.23593	Not Significant	1.02192	0.759807	0.509756	Not Significant
panel3	Amino Acids & Derivatives	L-cis-3-Amino-2-pyrrolidinecarboxylic acid	Tier 2	EF00397000		0.44	37.7	A-848	418.4	299.095	1.23073	0.70517	0.477139	Not Significant	0.596752	0.147029	0.198681	Not Significant
panel3	Amino Acids & Derivatives	L-glycyl-L-hydroxyproline	Tier 2	AN01130001		0.89	14.2	A-128	156.6	422.138	0.883267	0.22145	0.266909	Not Significant	1.10173	0.262568	0.275948	Not Significant
panel3	Amino Acids & Derivatives	L-trans-4-Methyl-2-pyrrolidinecarboxylic acid	Tier 2	ED00385002		1.59	39.4	A-723	370.4	363.137	1.34004	0.119095	0.193544	Not Significant	0.768098	0.0868081	0.14479	Not Significant
panel3	Amino Acids & Derivatives	L-trans-5-Hydroxy-2-piperidinecarboxylic acid	Tier 2	EF00561004		1.48	1.7	A-341	244.4	379.132	0.969753	0.723876	0.481025	Not Significant	1.05148	0.571307	0.441073	Not Significant
panel3	Amino Acids & Derivatives	Lysopine	Tier 2	AN01548006	C04020	4.86	1.3	A-T2428	418.6	343.121	0.890862	0.720893	0.480203	Not Significant	1.01942	0.947337	0.568323	Not Significant
panel3	Amino Acids & Derivatives	N(6)-Methyllysine	Tier 2	AN00744000	C02728	0.74	6.6	A-T2674	452.5	314.119	0.74104	0.417171	0.370181	Not Significant	0.718974	0.23367	0.257955	Not Significant
panel3	Amino Acids & Derivatives	N-Acetyl-(S)-2-Aminobutanoic acid	Tier 2	PR00561005		0.84	11.5	C-657	254.6	307.165	1.22336	0.117519	0.193101	Not Significant	1.32144	0.0228114	0.0676339	Not Significant
panel3	Amino Acids & Derivatives	N-Acetyl-3,4-Dihydroxy-L-phenylalanine	Tier 2	PR01809000		0.94	21.3	A-1030	459	353.598	0.923412	0.501435	0.405024	Not Significant	0.99312	0.956991	0.570092	Not Significant
panel3	Amino Acids & Derivatives	N-Acetyl-Gamma-Glutamyl-2-Aminobutyric Acid	Tier 2	PR02320000		1.3	40.9	C-T1353	208.8	299.149	1.33246	0.200923	0.25329	Not Significant	0.814672	0.266875	0.278751	Not Significant
panel3	Amino Acids & Derivatives	N-Acetylbialaphos	Tier 2	AN03567000		1.81	66.4	C-T462	194.7	527.226	0.835334	0.155596	0.220225	Not Significant	0.985948	0.923625	0.562688	Not Significant
panel3	Amino Acids & Derivatives	N-Acryloylglycine	Tier 2	AN00380003	HMDB0001843	0.94	36.7	C-T1408	221.3	291.134	1.21352	0.0240547	0.0836017	Not Significant	1.21672	0.0305837	0.0786275	Not Significant
panel3	Amino Acids & Derivatives	N-Ethylglycine	Tier 2	AN00189006	C11735	3.44	22.9	A-T1347	293.3	337.12	0.986994	0.799213	0.506079	Not Significant	1.09175	0.2437	0.26426	Not Significant
panel3	Amino Acids & Derivatives	N-Formylmethionine	Tier 2	AN00978002	C03145	1.55	22.1	C-648	253.2	339.137	0.943645	0.460934	0.389085	Not Significant	0.852968	0.0344074	0.0837086	Not Significant
panel3	Amino Acids & Derivatives	N-Methyl-D-aspartic acid	Tier 2	AN00583007	C12269	0.92	58.7	A-397	270.8	381.111	0.853282	0.466974	0.391547	Not Significant	0.754296	0.119121	0.175362	Not Significant
panel3	Amino Acids & Derivatives	N-Nitrosoproline	Tier 2	AN00545000	C19485	6.15	8.8	C-298	178.9	306.143	1.03314	0.922108	0.540466	Not Significant	2.32552	0.223064	0.251902	Not Significant
panel3	Amino Acids & Derivatives	N-Undecanoylglycine	Tier 2	AN01862000		1.22	43.5	C-1159	406.6	405.274	1.09003	0.416555	0.370181	Not Significant	0.824561	0.214247	0.24742	Not Significant
panel3	Amino Acids & Derivatives	N-formylkynurenine	Tier 2	AN01778000	C02700	1.3	32.7	A-386	264.9	470.137	1.14724	0.324258	0.327895	Not Significant	1.01978	0.868294	0.54517	Not Significant
panel3	Amino Acids & Derivatives	N2'-Acetyl-3'-Hydroxy-L-kynurenine	Tier 2	PR02197003		0.8	56.5	A-T1012	172.6	500.148	1.04362	0.281752	0.303913	Not Significant	1.02638	0.238562	0.260971	Not Significant
panel3	Amino Acids & Derivatives	N5-Acetyl-L-Ornithine	Tier 2	PR00943004		1.1	2.4	A-223	198.4	408.158	0.955241	0.682074	0.469502	Not Significant	1.08737	0.54978	0.43055	Not Significant
panel3	Amino Acids & Derivatives	N6-Hydroxy-L-lysine	Tier 2	AN00774000	C01028	0.42	2.5	A-T2083	348.3	315.108	0.784097	0.038725	0.105379	Not Significant	0.726329	0.129518	0.183629	Not Significant
panel3	Amino Acids & Derivatives	O-Acetyl-Homoserine	Tier 2	AN00754002		0.64	55.4	C-T377	168.2	323.16	1.03867	0.806418	0.508842	Not Significant	1.05735	0.649977	0.472863	Not Significant
panel3	Amino Acids & Derivatives	O-Acetyl-Homoserine	Tier 2	AN00754002	C01077	0.23	48.4	A-T681	142.1	395.127	1.08417	0.446627	0.38307	Not Significant	1.15314	0.264007	0.276439	Not Significant
panel3	Amino Acids & Derivatives	O-Methyl-Threonine	Tier 2	AN00433003		1.19	20.3	A-T862	233	367.131	0.835255	0.453262	0.386613	Not Significant	1.23559	0.139423	0.191541	Not Significant
panel3	Amino Acids & Derivatives	O-Succinyl-L-Homoserine	Tier 2	AN01560000	C01118	0.4	14.4	A-T377	128.7	453.132	0.979845	0.909331	0.537294	Not Significant	0.949442	0.788147	0.519084	Not Significant
panel3	Amino Acids & Derivatives	Phenylacetylglycine	Tier 2	AN01210009	C05598	0.73	23.1	C-681	263.6	355.165	0.928268	0.717719	0.479264	Not Significant	0.952006	0.715145	0.493909	Not Significant
panel3	Amino Acids & Derivatives	Phenylbutyrylglutamine	Tier 2	AN02581000		0	54.8	C-463	216.8	454.234	0.693692	0.0105997	0.0490837	Not Significant	0.699919	0.158609	0.207308	Not Significant
panel3	Amino Acids & Derivatives	S-Adenosyl-L-homocysteine	Tier 2	AN03771000	C00021	2.96	12.7	A-458	295.8	426.118	0.787527	0.272073	0.297461	Not Significant	0.905781	0.502775	0.409095	Not Significant
panel3	Amino Acids & Derivatives	S-Glutathionyl-L-cysteine	Tier 2	AN04120000	C05526	1.4	35.9	A-T1701	282.4	447.101	1.00093	0.995483	0.560776	Not Significant	1.43591	0.0119894	0.046687	Not Significant
panel3	Amino Acids & Derivatives	Tabtoxin Biosynthesis Intermediate 3	Tier 2	BM01757000	C20913	0.25	4.2	A-T213	109.2	468.143	1.02838	0.833237	0.515449	Not Significant	1.11881	0.434341	0.372418	Not Significant
panel3	Amino Acids & Derivatives	Tabtoxin biosynthesis intermediate 4	Tier 2	BM01168004	C20914	1	27.1	A-676	357.3	329.106	0.856719	0.206337	0.256827	Not Significant	1.10506	0.361838	0.337336	Not Significant
panel3	Amino Acids & Derivatives	Tabtoxinine-Beta-Lactam	Tier 2	BM01130002	C20918	0.22	7	A-T521	160	422.138	0.819162	0.156021	0.220225	Not Significant	1.09307	0.446669	0.377624	Not Significant
panel3	Amino Acids & Derivatives	Tetrahydropentoxyline	Tier 2	AN03582000	HMDB0029992	0.56	65	A-T1141	179.8	600.201	0.845047	0.0296601	0.0929729	Not Significant	1.07062	0.241195	0.262811	Not Significant
panel3	Amino Acids & Derivatives	Thf-L-Glutamic Acid	Tier 2	AN04966000	C09332	6.49	41.3	A-T879	255.4	808.266	1.12635	0.457583	0.388465	Not Significant	0.819283	0.224037	0.252584	Not Significant
panel3	Amino Acids & Derivatives	Thiocysteine	Tier 2	AN00654000	C01962	1.93	27.7	C-48	94.4	315.083	1.18006	0.353996	0.345104	Not Significant	1.70045	0.00402145	0.0239304	Significant Increase
panel3	Amino Acids & Derivatives	Threo-3-Methylaspartic Acid	Tier 2	AN00583005	C03618	0	69.4	A-T778	271.1	381.111	0.813043	0.382272	0.356681	Not Significant	0.710338	0.0869933	0.144846	Not Significant
panel3	Amino Acids & Derivatives	Trihomomethionine	Tier 2	BP01188000	C17221	1.52	43.7	A-740	373.4	425.156	1.33469	0.288453	0.308719	Not Significant	0.758693	0.381037	0.347552	Not Significant
panel3	Amino Acids & Derivatives	Tryptophan	Tier 2	AN01348000	C00078	0.88	29.7	C-425	207.6	366.181	0.835199	0.102806	0.179025	Not Significant	0.767986	0.0252164	0.0707902	Not Significant
panel3	Amino Acids & Derivatives	Vinylacetylglycine	Tier 2	AN00536000		0.09	45.4	C-512	227	305.15	1.20359	0.184504	0.24156	Not Significant	0.860417	0.386796	0.348632	Not Significant
panel3	Amino Acids & Derivatives	Vulgaxanthin I	Tier 2	EF03242000	C08568	1.31	53.2	C-324	187.4	501.197	0.300475	0.0556314	0.128989	Not Significant	0.58517	0.105181	0.162562	Not Significant
panel3	Amino Acids & Derivatives	cis-3-Hydroxy-L-proline	Tier 2	AN00406001	C19706	1.38	70.6	A-456	295.3	365.116	0.865954	0.0664958	0.142992	Not Significant	0.925275	0.250594	0.26804	Not Significant
panel3	Amino Acids & Derivatives	gamma-Glutamyllysine	Tier 2	AN02339003		1.12	1.2	A-503	310.4	371.632	0.920196	0.659787	0.464599	Not Significant	0.691125	0.083197	0.14096	Not Significant
panel3	Amino Acids & Derivatives	p-Hydroxyphenylacetylglycine	Tier 2	AN01417001	C05596	0.24	19.7	C-522	227.7	371.16	1.19678	0.175089	0.234867	Not Significant	1.2497	0.0787806	0.136413	Not Significant
panel3	Amino Acids & Derivatives	p-Hydroxyphenylacetylglycine	Tier 2	AN01417001	C05596	5.16	30.5	A-567	327.3	443.125	0.850841	0.192152	0.24684	Not Significant	1.09923	0.674721	0.481587	Not Significant
panel3	Amino Acids & Derivatives	trans-S-(1-Propenyl)-L-cysteine	Tier 2	EF00753001		1.14	38.8	A-599	338.3	395.109	1.34872	0.527697	0.414129	Not Significant	0.307723	0.109104	0.16529	Not Significant
panel4	Long-Chain Fatty Acids	Alpha-Linolenic Acid	Tier 1	AN02387000	HMDB0003073	7.58	1.6	C-T2442	754.3	440.313	1.18888	0.257266	0.290768	Not Significant	0.758952	0.0998483	0.15741	Not Significant
panel4	Long-Chain Fatty Acids	Linoleic Acid	Tier 1	AN02413000	HMDB0000673	4.88	1.4	C-T2438	714.5	442.328	1.05565	0.82011	0.512221	Not Significant	0.618511	0.0198534	0.0628319	Not Significant
panel4	Long-Chain Fatty Acids	Palmitoleic Acid	Tier 1	AN02027002	HMDB0003229	2.33	8.6	C-T2434	717.8	416.315	1.01767	0.93967	0.547022	Not Significant	0.679431	0.0922005	0.149538	Not Significant
panel4	Long-Chain Fatty Acids	(9Z,12Z,15Z)-Octadecatrienoic acid	Tier 2	AN02387003	C06427	3.91	27.2	C-2193	705.9	440.314	0.875558	0.192024	0.24684	Not Significant	0.636211	0.000630064	0.00718846	Significant Decrease
panel4	Long-Chain Fatty Acids	Octadecanoic acid	Tier 2	AN02466002	C01530	2.41	52.8	C-2442	797.7	446.362	1.5809	0.0143439	0.05995	Not Significant	0.879829	0.483022	0.398782	Not Significant
panel4	Long-Chain Fatty Acids	Palmitic Acid	Tier 2	AN02055000	HMDB0000220	1.09	14.1	C-T2445	755.3	418.331	1.45286	0.020639	0.0756654	Not Significant	0.861015	0.347333	0.328717	Not Significant
panel5	Bile Acids	12-Epideoxycholic acid	Tier 1	BM03850006	C17646	1.8	0.1	C-1576	534	554.383	0.872212	0.662095	0.465179	Not Significant	0.667916	0.118421	0.174787	Not Significant
panel5	Bile Acids	5alpha-Cholanic Acid-3beta-Ol	Tier 1	AN03702001		2.51	1	C-1930	640.2	538.388	1.00193	0.996144	0.560776	Not Significant	2.33631	0.200112	0.236001	Not Significant
panel5	Bile Acids	5beta-Cholanic Acid-3alpha-Ol-6-One	Tier 1	AN03836006		1.44	5.8	C-1558	525.9	552.368	0.678197	0.169456	0.230562	Not Significant	0.585582	0.107319	0.163829	Not Significant
panel5	Bile Acids	5beta-Cholanic Acid-3beta, 12alpha-Diol	Tier 1	BM03850007	C20865	6.55	5.9	C-1597	537.4	554.38	0.739384	0.121259	0.195501	Not Significant	0.855783	0.392588	0.351087	Not Significant
panel5	Bile Acids	7-Ketodeoxycholic Acid	Tier 1	AN03968004	C04643	1.89	0.3	C-1294	442.8	568.362	0.69427	0.190648	0.246241	Not Significant	0.74393	0.196883	0.23421	Not Significant
panel5	Bile Acids	Allocholic acid	Tier 1	BM03980013	HMDB0000505	1.71	3	C-T2291	485.5	570.377	1.29488	0.727263	0.482278	Not Significant	0.404366	0.160946	0.208763	Not Significant
panel5	Bile Acids	Alpha-Muricholic Acid	Tier 1	BM03980008	C17647	2.97	4.7	C-1278	439.5	570.377	0.414533	0.00125141	0.0131387	Significant Decrease	0.479406	0.0180637	0.0596244	Not Significant
panel5	Bile Acids	Chenodeoxycholic Acid	Tier 1	AN03850013	HMDB0000518	2.57	1.8	C-T2383	576	554.382	4.91411	0.102084	0.178155	Not Significant	0.365876	0.123899	0.178813	Not Significant
panel5	Bile Acids	Cholic Acid	Tier 1	AN03980002	C00695	2.11	3.6	C-1430	485.5	570.378	0.485063	0.105579	0.180397	Not Significant	0.615385	0.204797	0.239985	Not Significant
panel5	Bile Acids	Glycohyodeoxycholic Acid	Tier 1	AN04298001		1.44	3.7	C-1080	378.3	611.405	0.566663	0.467723	0.391802	Not Significant	0.310328	0.163436	0.210524	Not Significant
panel5	Bile Acids	Isolithocholic Acid	Tier 1	BM03702003	C17658	2.31	9.1	C-2011	655.6	538.388	1.20772	0.737464	0.486625	Not Significant	1.05019	0.930023	0.563751	Not Significant
panel5	Bile Acids	Murocholic Acid	Tier 1	BM03850008	C15515	1.47	2.9	C-1453	488.9	554.383	0.755433	0.447353	0.383378	Not Significant	0.532849	0.0469139	0.101908	Not Significant
panel5	Bile Acids	Norcholic Acid	Tier 1	AN03865000		1.22	4.4	C-1341	451	556.364	0.650589	0.0250677	0.0856612	Not Significant	0.699749	0.0193037	0.0618526	Not Significant
panel5	Bile Acids	3Alpha,7Alpha-Dihydroxy-5Beta-Cholestanic Acid	Tier 2	AN04196001		3.83	10.1	C-T2394	591	596.428	0.845423	0.180208	0.238038	Not Significant	0.773198	0.0313466	0.0793507	Not Significant
panel5	Bile Acids	3Beta,7Alpha-Dihydroxy-5-Cholestenoic Acid	Tier 2	AN04180003	HMDB0012454	3.14	34.9	C-T2385	625.7	594.413	1.28823	0.25353	0.287782	Not Significant	0.638723	0.038639	0.0894931	Not Significant
panel5	Bile Acids	3alpha,7alpha,12alpha-Trihydroxy-5beta-cholestanoic acid	Tier 2	AN04305000	C04722	3.77	4.7	C-1598	538.3	612.424	0.817562	0.176096	0.235662	Not Significant	0.837056	0.299296	0.301462	Not Significant
panel5	Bile Acids	3beta-Hydroxy-delta5-cholenic acid	Tier 2	AN03682004		1.89	5.1	C-1803	608.6	536.372	0.7802	0.0707572	0.148791	Not Significant	0.574659	0.000218164	0.0035114	Significant Decrease
panel5	Bile Acids	5-Beta-Cholanic Acid-3, 7-Dione	Tier 2	AN03819001		4.47	57.8	C-T2364	620.8	550.35	0.640362	0.00215037	0.0191298	Significant Decrease	0.831168	0.112572	0.169258	Not Significant
panel5	Bile Acids	5alpha-Cholanic acid-3-one	Tier 2	AN03682003		1.5	1.1	C-T2427	672.8	536.37	0.826957	0.103838	0.17953	Not Significant	1.0193	0.855222	0.540915	Not Significant
panel5	Bile Acids	5beta-Cholanic acid-12alpha-ol-3-one	Tier 2	AN03836002	HMDB0062742	5.29	72	C-T2379	655.3	552.364	0.826245	0.281912	0.303913	Not Significant	0.880636	0.416838	0.364815	Not Significant
panel5	Bile Acids	5beta-Cholanic acid-3, 6-dione	Tier 2	AN03819000		0.5	26.4	C-T2358	513	550.352	1.52492	0.0309543	0.094601	Not Significant	0.757099	0.210614	0.244631	Not Significant
panel5	Bile Acids	7Alpha-Hydroxy-3-Oxo-4-Cholestenoic Acid	Tier 2	AN04160000	HMDB0012458	2.43	12.2	C-T2401	608.9	592.398	1.75202	0.00336935	0.0245181	Significant Increase	0.575583	0.00554136	0.0290835	Significant Decrease
panel5	Bile Acids	9(11), (5beta)-Cholenic acid-3alpha-ol-12-one	Tier 2	AN03819002		1.49	25.8	C-1515	512.6	550.352	0.86895	0.299622	0.31481	Not Significant	0.715825	0.0194646	0.0620663	Not Significant
panel5	Bile Acids	Allochenodeoxycholic acid/Isochenodeoxycholic acid/Isoursodeoxycholic acid	Tier 2	BM03850010		2.69	52.3	C-T2326	564.7	554.382	2.93893	0.143341	0.210234	Not Significant	0.34552	0.125875	0.180036	Not Significant
panel5	Bile Acids	Allodeoxycholic acid	Tier 2	BM03850000	C17687	1.89	10	C-1674	564.6	554.383	0.749554	0.494774	0.401926	Not Significant	0.511495	0.158774	0.207363	Not Significant
panel5	Bile Acids	Dehydrolithocholic acid	Tier 2	AN03682000	C03070	2.94	70.6	C-2320	744.1	536.372	0.872312	0.324616	0.327895	Not Significant	0.839606	0.217891	0.249623	Not Significant
panel5	Bile Acids	Isodeoxycholic acid	Tier 2	AN03850004	C17661	3.4	47.4	C-2103	673.1	554.382	0.839874	0.087755	0.166714	Not Significant	0.990505	0.916749	0.561416	Not Significant
panel5	Bile Acids	Norursodeoxycholic acid	Tier 2	AN03717001		0.13	22.1	C-1578	534.3	540.368	1.54816	0.546692	0.421527	Not Significant	8.09842	0.0254466	0.071318	Not Significant
panel7	Dipeptides & Tripeptides	Alanyl-Alanine	Tier 1	AN00738000	HMDB0028680	2.92	2.8	A-T671	193.4	394.142	0.951228	0.738966	0.486927	Not Significant	0.748492	0.00253466	0.0180741	Not Significant
panel7	Dipeptides & Tripeptides	Alanyl-Aspartic Acid	Tier 1	AN01346002	HMDB0028683	1.62	0.4	A-T424	148.3	438.132	1.68916	0.0591259	0.133669	Not Significant	1.18362	0.445414	0.376751	Not Significant
panel7	Dipeptides & Tripeptides	Alanyl-Glycine	Tier 1	AN00574007	HMDB0006899	0.51	1.3	A-T530	168.1	380.127	1.08658	0.47543	0.394076	Not Significant	0.8364	0.136358	0.189667	Not Significant
panel7	Dipeptides & Tripeptides	Alanyl-Methionine	Tier 1	AN01586000	HMDB0028693	9.68	8.9	A-387	265.3	454.142	0.989332	0.819507	0.512221	Not Significant	1.03514	0.577075	0.443267	Not Significant
panel7	Dipeptides & Tripeptides	Alanyl-Valine	Tier 1	AN01133002	HMDB0028700	2.4	9.4	C-500	225.1	256.15	1.12561	0.248399	0.284735	Not Significant	1.29678	0.0572224	0.113737	Not Significant
panel7	Dipeptides & Tripeptides	Alanyl-Valine	Tier 1	AN01133002	HMDB0028700	4.4	1.3	A-T1340	270.1	422.172	0.939576	0.490492	0.400753	Not Significant	0.866431	0.136126	0.189605	Not Significant
panel7	Dipeptides & Tripeptides	Arginyl-Glycine	Tier 1	AN01721000	HMDB0028709	4.81	0.3	A-T1397	277.6	698.239	1.36022	0.091984	0.168661	Not Significant	0.808866	0.136195	0.189605	Not Significant
panel7	Dipeptides & Tripeptides	Arginyl-Proline	Tier 1	AN02275000	HMDB0028717	0.66	5.8	A-T1624	312.8	369.64	1.13747	0.585144	0.435916	Not Significant	0.527361	0.00113897	0.0105184	Significant Decrease
panel7	Dipeptides & Tripeptides	Aspartyl-Isoleucine	Tier 1	AN01906003	HMDB0028756	5.14	6.2	A-T1197	246.9	480.181	1.08058	0.636069	0.455483	Not Significant	1.05901	0.596596	0.450575	Not Significant
panel7	Dipeptides & Tripeptides	Aspartyl-Tyrosine	Tier 1	AN02641000	HMDB0028765	0.54	0.7	A-T2492	431.3	382.109	0.815949	0.116065	0.191872	Not Significant	0.907719	0.513564	0.414481	Not Significant
panel7	Dipeptides & Tripeptides	Glutaminyl-Glutamate	Tier 1	AN02336002	HMDB0028796	0.28	9.3	A-T202	102.3	509.17	1.06007	0.740241	0.487315	Not Significant	0.777842	0.197647	0.234479	Not Significant
panel7	Dipeptides & Tripeptides	Glutaminyl-Lysine	Tier 1	AN02323000	HMDB0028802	1.95	6.2	A-T1708	324.6	371.139	0.851753	0.0527223	0.126008	Not Significant	0.779244	0.00279108	0.0194112	Not Significant
panel7	Dipeptides & Tripeptides	Glutamyl-Alanine	Tier 1	AN01544000	HMDB0003764	1.27	6.1	A-121	152.8	452.148	0.9268	0.604989	0.444004	Not Significant	0.780047	0.168984	0.215534	Not Significant
panel7	Dipeptides & Tripeptides	Glutamyl-Isoleucine	Tier 1	AN02110005	HMDB0028822	0.7	4.4	A-T1262	254.3	494.194	0.988524	0.932755	0.543773	Not Significant	0.823423	0.0696868	0.126908	Not Significant
panel7	Dipeptides & Tripeptides	Glutamyl-Methionine	Tier 1	AN02376000	HMDB0028825	1.16	0.6	A-264	214.6	512.151	0.742581	0.113898	0.189636	Not Significant	0.654245	0.0356895	0.0856751	Not Significant
panel7	Dipeptides & Tripeptides	Glutamyl-Tyrosine	Tier 1	AN02849001	HMDB0062553;HMDB28831;HMDB62553	0.05	1	A-T2483	431	389.117	0.741624	0.0116296	0.0520777	Not Significant	0.765834	0.0311184	0.0790829	Not Significant
panel7	Dipeptides & Tripeptides	Glutamyl-Valine	Tier 1	AN01906005	HMDB0059717;HMDB28832;HMDB59717	0.86	7.6	A-T803	214.7	480.179	0.927172	0.669677	0.466484	Not Significant	0.753718	0.0802067	0.137894	Not Significant
panel7	Dipeptides & Tripeptides	Glutamyl-argining	Tier 1	AN02758001	HMDB0028813	1.74	3.6	A-350	247.7	385.635	0.915307	0.600303	0.441558	Not Significant	0.838385	0.16891	0.215534	Not Significant
panel7	Dipeptides & Tripeptides	Glutamylthreonine	Tier 1	AN01936000	HMDB0028829	1.12	7.7	A-T355	131	482.159	0.818832	0.213935	0.261085	Not Significant	1.2628	0.099027	0.156847	Not Significant
panel7	Dipeptides & Tripeptides	Gly-Norvaline	Tier 1	AN00943007	HMDB0094702	3.63	5.2	A-T2732	460.8	321.108	0.980133	0.895554	0.533903	Not Significant	1.08911	0.589529	0.448381	Not Significant
panel7	Dipeptides & Tripeptides	Glycyl-Alanine	Tier 1	AN00574005	HMDB0252875	2.42	0.3	A-T622	183.3	380.13	0.996511	0.947402	0.548745	Not Significant	0.898895	0.182421	0.225195	Not Significant
panel7	Dipeptides & Tripeptides	Glycyl-Cysteine (S-S 2 charges)	Tier 1	AN00992001	HMDB0028838	2.5	0.2	A-486	305.3	411.091	0.901513	0.715197	0.478363	Not Significant	1.4679	0.212034	0.245942	Not Significant
panel7	Dipeptides & Tripeptides	Glycyl-Glycine	Tier 1	AN00419004	C02037	1.3	0.5	A-T470	156	366.112	1.00896	0.889424	0.5319	Not Significant	1.05567	0.331303	0.320127	Not Significant
panel7	Dipeptides & Tripeptides	Glycyl-Histidine	Tier 1	AN01460000	HMDB0028843	0.31	0.1	A-T423	148.8	340.103	0.91001	0.141396	0.209579	Not Significant	0.907559	0.107338	0.163829	Not Significant
panel7	Dipeptides & Tripeptides	Glycyl-Phenylalanine	Tier 1	AN01612000	HMDB0028848	6.9	0.9	A-474	302	456.156	1.35726	0.346814	0.340341	Not Significant	0.769432	0.279092	0.287777	Not Significant
panel7	Dipeptides & Tripeptides	Isoleucyl-Alanine	Tier 1	AN01324002	HMDB0028900	3.07	2.8	A-T1343	272.3	436.189	0.772981	0.45215	0.386268	Not Significant	1.00643	0.963595	0.571195	Not Significant
panel7	Dipeptides & Tripeptides	Isoleucyl-Lysine	Tier 1	AN02095000	HMDB0028912	0.84	0.4	A-T2509	433.3	363.653	0.849311	0.0656891	0.14167	Not Significant	0.822506	0.0635001	0.119905	Not Significant
panel7	Dipeptides & Tripeptides	Isoleucyl-Valine	Tier 1	AN01714000	HMDB0028920	2.63	0.1	A-585	333.4	464.22	1.07443	0.786476	0.503123	Not Significant	0.717929	0.23511	0.25885	Not Significant
panel7	Dipeptides & Tripeptides	Leucyl-Alanine	Tier 1	AN01324003	HMDB0028922	4.26	1.4	A-T1274	261.9	436.189	0.804579	0.33264	0.332029	Not Significant	0.833518	0.400492	0.355666	Not Significant
panel7	Dipeptides & Tripeptides	Leucyl-Aspartate	Tier 1	AN01906007	HMDB0028925	2.7	5.7	A-T1068	242	480.182	0.953788	0.709583	0.477942	Not Significant	1.11245	0.366964	0.339727	Not Significant
panel7	Dipeptides & Tripeptides	Leucyl-Leucine	Tier 1	AN01878003	HMDB0028933	0.18	4.1	A-T2159	374.4	478.236	0.862719	0.545134	0.420781	Not Significant	0.936835	0.582269	0.444862	Not Significant
panel7	Dipeptides & Tripeptides	Lysyl-Alanine	Tier 1	AN01534001	HMDB0028944	1.43	2	A-731	371.8	342.629	0.808258	0.169319	0.230562	Not Significant	0.73799	0.0113648	0.0450857	Not Significant
panel7	Dipeptides & Tripeptides	Lysyl-Glutamate	Tier 1	AN02339002	HMDB0028950	0	1.8	A-T1822	329.8	371.632	0.848211	0.297815	0.313793	Not Significant	0.697483	0.0504519	0.106627	Not Significant
panel7	Dipeptides & Tripeptides	Lysyl-Glycine	Tier 1	AN01338001	HMDB0028951	0.77	4.1	A-T2054	346.9	335.621	0.860487	0.316467	0.324958	Not Significant	0.990081	0.947196	0.568323	Not Significant
panel7	Dipeptides & Tripeptides	Lysyl-Proline	Tier 1	AN01861000	HMDB0028959	0.76	3.1	A-T2313	400.9	355.637	0.961312	0.758975	0.491119	Not Significant	0.730813	0.0247386	0.0702617	Not Significant
panel7	Dipeptides & Tripeptides	Lysyl-Valine	Tier 1	AN01892000	HMDB0028964	0.78	1.4	A-T2444	421.4	356.644	0.90935	0.25741	0.290768	Not Significant	0.849172	0.104489	0.162005	Not Significant
panel7	Dipeptides & Tripeptides	Methionyl-Alanine	Tier 1	AN01586003	HMDB0028966	8.53	8.3	A-337	242.9	454.143	0.98953	0.85602	0.522002	Not Significant	0.979266	0.777895	0.515063	Not Significant
panel7	Dipeptides & Tripeptides	Methionyl-Arginine	Tier 1	AN02783001	HMDB0028967	7.34	5	A-T1845	339.5	386.637	0.974557	0.906749	0.536973	Not Significant	1.05484	0.767565	0.511508	Not Significant
panel7	Dipeptides & Tripeptides	Prolyl-Alanine	Tier 1	AN01106001	HMDB0029010	0.55	4.4	A-T1139	248.6	420.158	1.06729	0.674863	0.467781	Not Significant	0.799529	0.047703	0.102961	Not Significant
panel7	Dipeptides & Tripeptides	Prolyl-Asparagine/Asparaginyl-Proline	Tier 1	AN01698001	HMDB0029012	0.11	6.6	A-T550	176.4	463.166	1.09546	0.346131	0.34008	Not Significant	0.893333	0.219073	0.249767	Not Significant
panel7	Dipeptides & Tripeptides	Prolyl-Aspartate	Tier 1	AN01708001	HMDB0029013	0.98	8.4	A-T726	203.5	464.148	0.928079	0.387446	0.358828	Not Significant	1.22212	0.01902	0.0614126	Not Significant
panel7	Dipeptides & Tripeptides	Prolyl-Glutamate	Tier 1	AN01874002	HMDB0029016	1.14	1	A-248	209.1	478.164	1.1134	0.693574	0.472826	Not Significant	1.04493	0.765676	0.51109	Not Significant
panel7	Dipeptides & Tripeptides	Prolyl-Glycine	Tier 1	AN00914001	HMDB0011178	1.47	5.7	A-T936	226.9	406.142	1.0313	0.826142	0.513835	Not Significant	0.714592	0.0101705	0.0425803	Not Significant
panel7	Dipeptides & Tripeptides	Prolyl-Isoleucine	Tier 1	AN01688002		0.66	2.5	A-T2114	369.2	462.205	1.09758	0.410584	0.368333	Not Significant	0.783196	0.0521388	0.108843	Not Significant
panel7	Dipeptides & Tripeptides	Prolyl-Leucine	Tier 1	AN01688003		1.35	2.6	A-659	352.8	462.205	1.11233	0.344434	0.339027	Not Significant	0.813687	0.0587412	0.115032	Not Significant
panel7	Dipeptides & Tripeptides	Prolyl-Lysine	Tier 1	AN01861001	HMDB0029022	0.11	5.6	A-T2425	425.4	355.637	0.99096	0.946891	0.548745	Not Significant	0.717322	0.0132306	0.0493591	Not Significant
panel7	Dipeptides & Tripeptides	Prolyl-Methionine	Tier 1	AN01904001	HMDB0029023	1.58	2.5	A-513	311.8	480.161	0.949346	0.678102	0.468467	Not Significant	0.834171	0.176508	0.220961	Not Significant
panel7	Dipeptides & Tripeptides	Prolyl-Serine	Tier 1	AN01320002	HMDB0029026	1.52	3	A-228	199.6	436.153	1.00759	0.945931	0.548745	Not Significant	0.754803	0.00387771	0.0238351	Not Significant
panel7	Dipeptides & Tripeptides	Prolyl-Threonine	Tier 1	AN01516001	HMDB0029027	0.01	4.3	A-T965	221.6	450.169	0.997146	0.978556	0.555389	Not Significant	0.789118	0.0214911	0.0654413	Not Significant
panel7	Dipeptides & Tripeptides	Prolyl-Tryptophan	Tier 1	AN02725000	HMDB0029028	1.6	1	A-607	340.1	535.2	0.95153	0.665071	0.465579	Not Significant	0.774317	0.0440942	0.0977943	Not Significant
panel7	Dipeptides & Tripeptides	Prolyl-Tyrosine	Tier 1	AN02380001	HMDB0029029	1.54	2	A-T2898	508.3	373.122	0.883095	0.361341	0.348512	Not Significant	0.70837	0.0118591	0.0463933	Not Significant
panel7	Dipeptides & Tripeptides	Prolylphenylalanine	Tier 1	AN02141001	HMDB0011179	0.58	8.8	A-T2135	372.2	496.189	0.996702	0.970259	0.553441	Not Significant	0.808679	0.0279529	0.0750748	Not Significant
panel7	Dipeptides & Tripeptides	Threoninyl-Glutamate	Tier 1	AN01936001	HMDB0029060	1.03	3.5	A-82	129.9	482.159	0.902918	0.274294	0.299063	Not Significant	0.971133	0.700229	0.48936	Not Significant
panel7	Dipeptides & Tripeptides	Threoninyl-Tyrosine	Tier 1	AN02430000	HMDB0029073	8.59	3.8	A-T2653	450.8	375.116	0.761668	0.0127086	0.0555363	Not Significant	0.952148	0.632785	0.466786	Not Significant
panel7	Dipeptides & Tripeptides	Tyrosyl-Glycine	Tier 1	AN01801001	HMDB0029105	3.81	6.6	A-T2567	448.8	353.107	1.00357	0.972502	0.553441	Not Significant	0.76359	0.0166422	0.0566105	Not Significant
panel7	Dipeptides & Tripeptides	Valyl-Alanine	Tier 1	AN01133006	HMDB0029120	2.61	1	A-T1065	237.4	422.174	0.960475	0.641629	0.456905	Not Significant	0.897764	0.238219	0.260971	Not Significant
panel7	Dipeptides & Tripeptides	Valyl-Aspartate	Tier 1	AN01730004	HMDB0029123	3.37	7.4	A-T683	198.4	466.166	0.795856	0.271088	0.297203	Not Significant	1.21333	0.0656485	0.122114	Not Significant
panel7	Dipeptides & Tripeptides	Valyl-Glutamate	Tier 1	AN01906008	HMDB0029126	3.73	6.6	A-T740	203.7	480.181	1.12514	0.222664	0.267814	Not Significant	1.0645	0.43693	0.373059	Not Significant
panel7	Dipeptides & Tripeptides	Valyl-Threonine	Tier 1	AN01548005	HMDB0029137	2.67	1.2	A-T798	206.4	452.183	0.887648	0.51568	0.409782	Not Significant	0.812838	0.0826581	0.140586	Not Significant
panel7	Dipeptides & Tripeptides	prolyl-proline	Tier 1	AN01464000	HMDB0011180	1.77	5.1	A-389	266.2	446.174	1.20754	0.201354	0.253324	Not Significant	0.775269	0.107399	0.163829	Not Significant
panel7	Dipeptides & Tripeptides	Alanyl-Methionine	Tier 2	AN01586000	HMDB0028693	6.91	17.8	C-T579	159.6	382.178	1.15368	0.509641	0.407613	Not Significant	1.28984	0.173854	0.218496	Not Significant
panel7	Dipeptides & Tripeptides	Arginyl-Glutamic acid	Tier 2	AN02758000		1.56	11.7	A-17	88.6	537.212	0.88054	0.315719	0.324478	Not Significant	0.778068	0.0798466	0.137575	Not Significant
panel7	Dipeptides & Tripeptides	Beta-Aspartyl-Threonine	Tier 2	AN01757004	HMDB0028763	0.69	6.3	C-T1051	210.4	279.133	0.707834	0.141875	0.2099	Not Significant	1.18492	0.377263	0.345766	Not Significant
panel7	Dipeptides & Tripeptides	Gamma-glutamyl-ornithine	Tier 2	AN02121000	HMDB0002248	1.25	7	A-T1637	316.6	364.624	0.806801	0.29112	0.310477	Not Significant	0.640358	0.022555	0.0672275	Not Significant
panel7	Dipeptides & Tripeptides	Glutamyl-Isoleucine	Tier 2	AN02110000	HMDB0028823	0.83	53.3	C-T1232	172.5	583.312	1.42004	0.103583	0.17953	Not Significant	0.956066	0.805766	0.52412	Not Significant
panel7	Dipeptides & Tripeptides	Glutamyl-Phenylalanine	Tier 2	AN02608004		1.74	5.3	A-375	257.7	528.179	0.919492	0.274662	0.299265	Not Significant	0.903262	0.20765	0.242252	Not Significant
panel7	Dipeptides & Tripeptides	Glycyl-Asparagine	Tier 2	AN01146001		0.98	0.5	C-4	84.3	351.166	0.442965	0.000665853	0.00822227	Significant Decrease	0.694381	0.0209838	0.0645949	Not Significant
panel7	Dipeptides & Tripeptides	Histidinyl-Asparagine	Tier 2	AN02236001		8.7	21.7	C-149	135.7	431.207	0.932594	0.472878	0.393713	Not Significant	0.957254	0.676965	0.48212	Not Significant
panel7	Dipeptides & Tripeptides	Hydroxyprolyl-Alanine	Tier 2	AN01320001	HMDB0028856	2.46	5.9	A-T712	199.6	436.153	1.01657	0.893763	0.533112	Not Significant	0.676593	0.00122278	0.010976	Not Significant
panel7	Dipeptides & Tripeptides	Hydroxyprolyl-Methionine	Tier 2	AN02138000		8.21	27.4	A-399	272.2	496.153	0.971749	0.752792	0.489507	Not Significant	1.09573	0.298937	0.301434	Not Significant
panel7	Dipeptides & Tripeptides	Hydroxyprolyl-Serine	Tier 2	AN01544003	HMDB0028872	0.5	3.3	A-T436	153.6	452.148	1.02066	0.903713	0.536195	Not Significant	0.767517	0.197443	0.234479	Not Significant
panel7	Dipeptides & Tripeptides	Hydroxyprolyl-Valine	Tier 2	AN01711000	HMDB0028876	0.15	15	A-T1147	260.8	464.184	1.21237	0.379665	0.356003	Not Significant	0.856188	0.427724	0.370504	Not Significant
panel7	Dipeptides & Tripeptides	L-Cysteinylglycine disulfide	Tier 2	AN02654000	HMDB0000709	2.59	1.8	A-T1765	328	382.58	0.970942	0.876792	0.528735	Not Significant	1.25596	0.208706	0.242749	Not Significant
panel7	Dipeptides & Tripeptides	L-alpha-Aspartyl-L-hydroxyproline	Tier 2	AN01900001	HMDB0011160	3.25	45	A-T438	196.1	480.142	0.937457	0.241307	0.280218	Not Significant	1.09868	0.0827711	0.140586	Not Significant
panel7	Dipeptides & Tripeptides	L-beta-aspartyl-L-glycine	Tier 2	AN01163000		1.24	19.2	A-41	100.2	424.117	0.923884	0.21775	0.264003	Not Significant	0.992412	0.928779	0.563738	Not Significant
panel7	Dipeptides & Tripeptides	Lysyl-Aspartic acid	Tier 2	AN02121003		1.25	2	A-531	316.7	364.624	0.849467	0.180083	0.238038	Not Significant	0.793321	0.0177636	0.059212	Not Significant
panel7	Dipeptides & Tripeptides	Lysyl-Hydroxyproline	Tier 2	AN02092007	HMDB0028952	9.66	12.2	A-T1855	322.9	726.269	1.33807	0.402305	0.366345	Not Significant	0.970052	0.937278	0.565886	Not Significant
panel7	Dipeptides & Tripeptides	Methionyl-Asparagine	Tier 2	AN02153001		9.98	27	A-150	161.5	497.157	1.02872	0.738768	0.486927	Not Significant	1.17104	0.114069	0.170751	Not Significant
panel7	Dipeptides & Tripeptides	Methionyl-Hydroxyproline	Tier 2	AN02138001	HMDB0028974	1.83	51.3	A-T1099	192.3	496.157	1.40193	0.0150839	0.061621	Not Significant	0.984326	0.876482	0.548105	Not Significant
panel7	Dipeptides & Tripeptides	Prolyl-Arginine	Tier 2	AN02275001		0.77	27.4	A-143	158.9	505.222	1.0601	0.747588	0.48882	Not Significant	0.672552	0.00926674	0.0401142	Not Significant
panel7	Dipeptides & Tripeptides	Prolyl-Gamma-glutamic acid	Tier 2	AN01860002		0.75	51.5	A-806	403	355.619	1.02217	0.934963	0.544671	Not Significant	0.574544	0.0166482	0.0566105	Not Significant
panel7	Dipeptides & Tripeptides	Prolyl-Glutamine	Tier 2	AN01860001		0.1	3.5	A-195	179.2	477.18	1.06693	0.650083	0.460911	Not Significant	0.710348	0.00375754	0.0234326	Not Significant
panel7	Dipeptides & Tripeptides	Prolyl-Hydroxyproline	Tier 2	AN01684000		4.59	16.6	A-470	300.9	462.167	0.906512	0.538008	0.418194	Not Significant	0.959761	0.835247	0.533874	Not Significant
panel7	Dipeptides & Tripeptides	Prolyl-Leucine	Tier 2	AN01688003		0.01	5.3	C-T688	157	390.238	1.09271	0.674982	0.467781	Not Significant	1.22582	0.0225543	0.0672275	Not Significant
panel7	Dipeptides & Tripeptides	Prolyl-Valine	Tier 2	AN01489000	HMDB0029030	0.97	14	A-T1602	317.7	448.189	1.08412	0.431844	0.37743	Not Significant	0.784282	0.0627922	0.119296	Not Significant
panel7	Dipeptides & Tripeptides	Seryl-Aspartic acid	Tier 2	AN01583002		1.18	23.8	A-95	137.4	454.127	1.00389	0.971637	0.553441	Not Significant	1.05737	0.614695	0.459203	Not Significant
panel7	Dipeptides & Tripeptides	Seryl-Leucine	Tier 2	AN01548003		1.03	28.1	A-390	266.3	452.185	0.893691	0.510992	0.408013	Not Significant	0.992725	0.968018	0.572673	Not Significant
panel7	Dipeptides & Tripeptides	Tabtoxin Biosynthesis Intermediate 5	Tier 2	BM02567000	C20915	8.87	24.8	A-T1786	369.1	379.633	0.826972	0.168577	0.229943	Not Significant	1.06085	0.692755	0.487206	Not Significant
panel7	Dipeptides & Tripeptides	Tyrosyl-Alanine	Tier 2	AN01996003	HMDB0029098	1.29	0.3	A-T2661	456.5	360.112	0.794495	0.123534	0.197113	Not Significant	0.825692	0.0631867	0.119581	Not Significant
panel7	Dipeptides & Tripeptides	Valyl-Hydroxyproline	Tier 2	AN01711001	HMDB0029128	4.22	28.4	A-T1001	204.3	464.184	1.00821	0.959347	0.552233	Not Significant	0.798607	0.0731944	0.130538	Not Significant
panel7	Dipeptides & Tripeptides	Valyl-Lysine	Tier 2	AN01892001		1.68	7.8	A-784	391.9	356.645	0.786134	0.00441156	0.0285446	Not Significant	0.822519	0.115959	0.172617	Not Significant
panel7	Dipeptides & Tripeptides	gamma-Glutamyl-Glycine	Tier 2	AN01346001		1.84	27.8	A-38	99.4	438.132	1.00639	0.953716	0.550715	Not Significant	1.00466	0.958362	0.570092	Not Significant
panel8	Alkaloid	1H-Indole-3-methanamine	Tier 2	BP00576001		0.87	23.4	A-804	401.8	380.142	1.04793	0.676397	0.468164	Not Significant	1.07105	0.433851	0.372406	Not Significant
panel8	Alkaloid	Calystegin A3	Tier 2	BP00725001	C10850	1.54	11.1	A-400	273.2	393.147	1.01646	0.831659	0.515243	Not Significant	1.07564	0.388956	0.34909	Not Significant
panel8	Alkaloid	Slaframine	Tier 2	BP01272000	C06185	1.41	11.2	A-457	295.7	432.195	1.04935	0.667046	0.466046	Not Significant	0.794448	0.0655469	0.122114	Not Significant
panel9	Terpene	(3S)-3-Isopropenyl-6-oxoheptanoic acid	Tier 2	BM01083000	C11419	0.56	17.7	C-1247	435.5	346.201	0.942306	0.639183	0.456348	Not Significant	1.04599	0.796314	0.521617	Not Significant
panel9	Terpene	Palustric acid	Tier 2	BP02746005	C12077	1.7	27.2	C-1773	601	464.315	0.942246	0.798927	0.506079	Not Significant	0.919758	0.657797	0.476422	Not Significant
panel9	Terpene	Pisiferic acid	Tier 2	BP02931005	C09163	6.79	3.8	C-1866	624.4	478.292	1.38758	0.15155	0.21669	Not Significant	1.06951	0.790335	0.519807	Not Significant
panel10	Polyamine	1,4-Diaminobutane	Tier 1	AN00122000	C00134	0.11	6.4	A-T2694	453.9	278.108	0.746738	0.0987103	0.17527	Not Significant	1.14754	0.348642	0.328981	Not Significant
panel10	Polyamine	N1-Acetylspermidine	Tier 2	AN01117000	C00612	0.96	62.9	A-T2010	431.4	327.642	0.883132	0.310114	0.32013	Not Significant	0.85291	0.424055	0.368786	Not Significant
panel10	Polyamine	N8-Acetyl-spermidine	Tier 2	AN01117001	C01029	1.19	25	A-885	431.7	327.642	0.874385	0.233046	0.275101	Not Significant	0.841525	0.382358	0.348032	Not Significant
panel10	Polyamine	Spermidine	Tier 2	AN00565000	C00315	0.84	51.3	A-551	322	306.637	0.922309	0.72486	0.481272	Not Significant	1.46673	0.05932	0.115788	Not Significant
panel11	Neurotransmitter	Gamma-Aminobutyric Acid	Tier 1	AN00189003	C00334	0.81	6.9	A-T790	211.9	337.122	1.0319	0.663657	0.465579	Not Significant	1.07575	0.293399	0.297983	Not Significant
panel11	Neurotransmitter	Serotonin	Tier 1	AN00975002	C00780	0.77	0	A-1222	533	322.106	0.88178	0.835977	0.515762	Not Significant	2.01014	0.140905	0.192661	Not Significant
panel11	Neurotransmitter	Tyramine	Tier 1	AN00469000	C00483	7.26	9.2	A-T1681	324.7	371.14	0.881893	0.190022	0.246236	Not Significant	0.790774	0.00782891	0.0355668	Not Significant
panel11	Neurotransmitter	Norepinephrine	Tier 2	AN00876002	C00547	6.78	27.8	A-T2514	453.8	318.593	0.787417	0.0802323	0.159813	Not Significant	0.841661	0.281576	0.289278	Not Significant
panel11	Neurotransmitter	Octopamine	Tier 2	AN00662000	C04227	8.3	74.4	A-T1263	335.7	387.134	1.072	0.527289	0.414008	Not Significant	1.04401	0.645294	0.471079	Not Significant
panel12	Phytohormone	Indoleacetic Acid	Tier 1	AN00956003	C00954	0.8	0.4	C-1009	369.9	337.154	0.748061	0.0582098	0.132517	Not Significant	0.53243	0.0370385	0.0876501	Not Significant
panel12	Phytohormone	Salicylic acid	Tier 1	AN00477006	C00805	0.86	6	A-693	359.5	372.09	0.924897	0.818362	0.512221	Not Significant	1.09557	0.679205	0.4822	Not Significant
panel12	Phytohormone	Abscisic acid	Tier 2	BP02179000	C06082	1.86	12	C-1238	434.2	426.227	0.846362	0.210979	0.25961	Not Significant	0.891541	0.448104	0.378648	Not Significant
panel12	Phytohormone	Jasmonic acid	Tier 2	AN01440000	C08491	1.25	63.6	C-1589	535.8	372.216	1.64298	0.0726026	0.151139	Not Significant	1.07136	0.642627	0.47022	Not Significant
panel12	Phytohormone	Phenylacetic acid	Tier 2	AN00460002	C07086	0.74	12.9	C-1079	377.7	298.144	0.457898	0.0274898	0.0896168	Not Significant	0.350106	0.00320505	0.0214092	Significant Decrease
panel15	Phenol and Quinone	1,6,7,8-Tetrahydroxy-2-Methylanthraquinone	Tier 2	BP02469001		0.29	8.1	A-708	367.8	519.098	1.84037	0.037441	0.104921	Not Significant	0.799226	0.314718	0.310182	Not Significant
panel15	Phenol and Quinone	Robustaquinone D	Tier 2	BP02452003		2.03	19.7	A-1335	588.1	376.092	1.00603	0.970885	0.553441	Not Significant	1.05018	0.755248	0.507909	Not Significant
panel16	Flavonoid	2'-Hydroxygenistein	Tier 2	BP02469000		0.67	6.1	A-626	344.3	519.098	1.76258	0.03194	0.0958789	Not Significant	0.780387	0.23858	0.260971	Not Significant
panel16	Flavonoid	Echinatin	Tier 2	BP02253004		0.66	12.1	A-1382	620.5	369.103	0.704194	0.0013939	0.0142438	Not Significant	0.582519	0.00197433	0.0152357	Significant Decrease
panel16	Flavonoid	Isoformononetin	Tier 2	BP02218000		1.18	1	A-1117	486.1	502.131	0.850588	0.136861	0.205724	Not Significant	0.837625	0.124491	0.179123	Not Significant
panel20	Phenylpropanoid	Caffeic acid	Tier 1	BP01019000	C01197	1.82	5.8	A-627	344.4	414.1	0.739814	0.0136278	0.0577668	Not Significant	0.679142	0.00595311	0.0302125	Not Significant
panel20	Phenylpropanoid	Vanillin	Tier 1	AN00647006	C00755	1.41	1.7	A-1039	462.6	386.105	1.13278	0.0325689	0.0961726	Not Significant	1.08333	0.100571	0.157667	Not Significant
panel20	Phenylpropanoid	4-Hydroxybenzalacetone	Tier 2	BP00771000		1.2	27.6	A-1105	485.5	396.126	0.733698	0.00437159	0.0285446	Not Significant	0.841961	0.17056	0.216858	Not Significant
panel20	Phenylpropanoid	4-Hydroxyphenylglyoxylic Acid	Tier 2	BM00818005	C03590	1.01	73.6	A-T2202	306.4	400.084	0.970539	0.610311	0.446102	Not Significant	1.05416	0.431234	0.371946	Not Significant
panel20	Phenylpropanoid	4-Hydroxystyrene	Tier 2	BP00299004	C05627	1.7	62.9	A-1254	543.1	354.115	0.894098	0.109199	0.184229	Not Significant	0.824334	0.000164155	0.00308247	Not Significant
panel20	Phenylpropanoid	Caffeic aldehyde	Tier 2	BP00793005	C10945	7.82	57	A-1167	499.4	316.084	1.2049	0.194026	0.247661	Not Significant	1.44395	0.0547667	0.111513	Not Significant
panel20	Phenylpropanoid	Gallic Acid	Tier 2	BM00887000	C01424	9.13	2.9	A-T2800	487.3	319.072	0.869401	0.713958	0.478262	Not Significant	0.716313	0.219053	0.249767	Not Significant
panel20	Phenylpropanoid	Lariciresinol	Tier 2	BP03525000	C10646	5.03	30.6	A-T1156	279.6	594.217	1.12174	0.0716457	0.149913	Not Significant	1.09888	0.10473	0.162124	Not Significant
panel27	Steroid	2-Hydroxyestrone	Tier 2	AN02493001	C05298	6.61	39.5	A-1317	577.6	377.134	0.86505	0.336461	0.334003	Not Significant	0.662638	0.0626945	0.119296	Not Significant
panel28	Lipid	Hexadecanedioic Acid	Tier 1	AN02496000	C19615	0.68	4.1	C-2010	655.6	305.198	0.925659	0.679121	0.468799	Not Significant	0.623281	0.0444585	0.0979595	Not Significant
panel28	Lipid	Traumatic Acid	Tier 1	AN01687000	HMDB0000933	0.81	1.7	C-T2133	419.8	390.227	1.28427	0.144206	0.211191	Not Significant	0.977023	0.915532	0.561416	Not Significant
panel28	Lipid	(7S,8S)-DiHODE	Tier 2	AN02882006	C07354	1.11	37.2	C-1508	509.6	474.321	1.50624	0.106321	0.18128	Not Significant	0.974105	0.928995	0.563738	Not Significant
panel28	Lipid	(9Z,12Z)-(11S)-11-Hydroperoxyoctadeca-9,12-dienoic acid	Tier 2	AN02882005	C07338	5.24	27.9	C-2073	668.1	474.319	0.919767	0.333927	0.332906	Not Significant	0.989203	0.877841	0.548245	Not Significant
panel28	Lipid	11,12-EET	Tier 2	AN02975008	HMDB0004673	6.63	35.1	C-T2432	662.8	482.323	0.829264	0.0896899	0.1674	Not Significant	0.876887	0.465581	0.388751	Not Significant
panel28	Lipid	12(R/S)-HETE	Tier 2	AN02975000		2.78	4.1	C-T2373	575.7	482.324	1.611	0.012991	0.0558716	Not Significant	1.06946	0.673332	0.481187	Not Significant
panel28	Lipid	12,13-Epoxy-9-hydroxy-10-octadecenoic acid	Tier 2	AN02882001	C14832	1.95	14.7	C-1726	584	474.32	0.799011	0.0671583	0.144037	Not Significant	0.913205	0.538643	0.42606	Not Significant
panel28	Lipid	13(S)-HPOT	Tier 2	AN02857002	C04785	2.87	45.6	C-1642	555.1	472.304	0.854044	0.252364	0.287312	Not Significant	1.02054	0.91727	0.561416	Not Significant
panel28	Lipid	15-Deoxy-Delta12,14-PGJ2	Tier 2	AN02931006	HMDB0005079	6.96	10.5	C-T2421	658.9	478.292	0.746049	0.124539	0.197854	Not Significant	0.966245	0.892025	0.553219	Not Significant
panel28	Lipid	16(R)-HETE	Tier 2	AN02975010	HMDB0004680	2.78	0.4	C-T2381	575.7	482.324	1.611	0.012991	0.0558716	Not Significant	1.06946	0.673332	0.481187	Not Significant
panel28	Lipid	16-Hydroxypalmitic acid	Tier 2	BP02291000	C18218	1.93	25.2	C-1740	590.1	434.326	1.19928	0.134993	0.20533	Not Significant	0.725565	0.0947293	0.152179	Not Significant
panel28	Lipid	16-Oxopalmitic acid	Tier 2	BP02261000	C19614	3.08	23.8	C-1809	609.8	432.31	0.985315	0.893677	0.533112	Not Significant	0.719258	0.00620953	0.0307745	Not Significant
panel28	Lipid	18-Oxooleic acid	Tier 2	BP02650004	C19617	2.82	55.3	C-1978	650.2	458.325	1.42426	0.100218	0.17641	Not Significant	0.942373	0.829945	0.531881	Not Significant
panel28	Lipid	2(R)-Hot	Tier 2	AN02615005		5.35	17.8	C-T2396	591.5	456.308	1.26221	0.0502418	0.122107	Not Significant	0.806079	0.171197	0.21721	Not Significant
panel28	Lipid	5,6-Epoxytetraene	Tier 2	AN03167000		4.97	0.9	C-T2363	551.5	496.303	1.16899	0.413073	0.368887	Not Significant	0.931614	0.834744	0.533756	Not Significant
panel28	Lipid	8,9-EET	Tier 2	AN02975007	HMDB0002232	7.29	5.8	C-T2433	686.8	482.322	1.08055	0.717161	0.479087	Not Significant	0.809085	0.236491	0.260032	Not Significant
panel28	Lipid	8-[(1R,2R)-3-Oxo-2-{(Z)-pent-2-enyl}cyclopentyl]octanoic acid	Tier 2	AN02615003	C04780	3.62	21.2	C-2020	659.9	456.309	0.730006	0.00133779	0.0138891	Not Significant	0.84339	0.105233	0.162562	Not Significant
panel28	Lipid	9,10-12,13-Diepoxyoctadecanoic acid	Tier 2	AN02882007	C14836	3.9	17.5	C-1787	604.3	474.32	0.790184	0.0378756	0.105125	Not Significant	0.953016	0.603725	0.452898	Not Significant
panel28	Lipid	9,10-Epoxy-18-hydroxystearic acid	Tier 2	BP02912001	C19620	4.55	53.4	C-1623	546.7	476.335	0.977494	0.916556	0.539765	Not Significant	0.653268	0.0386525	0.0894931	Not Significant
panel28	Lipid	9-OxoODE	Tier 2	AN02615000	C14766	3.58	3.2	C-1833	615.8	456.309	1.38463	0.15554	0.220225	Not Significant	1.16416	0.569476	0.44075	Not Significant
panel28	Lipid	9-Oxononanoic acid	Tier 2	AN00918000	C16322	0.85	2.7	C-1114	392.6	334.201	2.44908	0.000565112	0.00731057	Significant Increase	1.96933	0.0474333	0.102698	Not Significant
panel28	Lipid	Docosanedioic acid	Tier 2	BP03642000	C19625	4.45	7.4	C-2415	785.6	532.397	1.74773	0.070444	0.148543	Not Significant	1.09641	0.596081	0.450526	Not Significant
panel28	Lipid	Etherolenic Acid	Tier 2	AN02585003		2.95	1.5	C-T2382	574.1	454.293	1.28702	0.135835	0.205589	Not Significant	0.648534	0.012667	0.0482497	Significant Decrease
panel28	Lipid	Hepoxilin A3	Tier 2	AN03196003	HMDB0004688	7.81	3.3	C-T2377	577.1	498.318	0.723679	0.0313402	0.094601	Not Significant	0.936613	0.628782	0.464991	Not Significant
panel28	Lipid	Hepoxilin B3	Tier 2	AN03196002	C14810	8.8	10.4	C-1741	591	498.317	0.778481	0.00334707	0.0245181	Not Significant	0.953079	0.520031	0.418302	Not Significant
panel28	Lipid	Octadec-9-ene-1,18-dioic-acid	Tier 2	BP02882010	C19618	2.46	13.6	C-1621	545.3	474.32	1.34375	0.202421	0.253805	Not Significant	1.06094	0.768788	0.511718	Not Significant
panel28	Lipid	Prostaglandin B2	Tier 2	AN03167006	HMDB0004236	3.24	30.9	C-T2332	546.5	496.303	1.38636	0.193254	0.247231	Not Significant	0.681463	0.131473	0.185313	Not Significant
panel28	Lipid	Prostaglandin J2	Tier 2	AN03167001	HMDB0002710	3.24	14.9	C-T2344	546.5	496.303	1.3867	0.193719	0.247462	Not Significant	0.841155	0.442947	0.375729	Not Significant
panel28	Lipid	Traumatin	Tier 2	AN01465000	C16309	6.85	70.6	C-1584	535.1	374.23	1.23329	0.158436	0.221153	Not Significant	0.830517	0.362088	0.337336	Not Significant
panel28	Lipid	cis-9,10-Epoxystearic acid	Tier 2	BP02679000	C19418	7.82	70.2	C-2183	701.8	460.339	1.18083	0.0767515	0.156002	Not Significant	0.954361	0.568636	0.44075	Not Significant
10	Glycolysis / Gluconeogenesis	Acetic Acid	Tier 1	AN00031000	C00033	0.61	0.9	C-629	248.7	222.112	0.780527	0.046993	0.117262	Not Significant	0.716942	0.00715422	0.033492	Not Significant
10	Glycolysis / Gluconeogenesis	Lactic Acid	Tier 1	AN00130001	C00186	0.55	3.2	C-356	195.5	252.123	0.814148	0.0820405	0.161486	Not Significant	0.967763	0.814548	0.527226	Not Significant
20	Citrate cycle (TCA cycle)	Succinic Acid	Tier 1	AN00281002	C00042	1.93	7.8	C-1045	373	221.104	0.68439	0.0381602	0.105125	Not Significant	0.645135	8.76824e-06	0.000435833	Significant Decrease
30	Pentose phosphate pathway	Glyceric Acid	Tier 1	AN00207000	C00258	1.18	5.7	C-148	135.7	268.118	1.07608	0.504194	0.405845	Not Significant	1.06558	0.684958	0.483986	Not Significant
52	Galactose metabolism	D-(+)-Galactosamine	Tier 1	AN01009004	C02262	1.06	9.7	A-34	96.1	413.137	0.989132	0.906925	0.536973	Not Significant	1.10847	0.323117	0.316011	Not Significant
61	Fatty acid biosynthesis	Palmitoleic Acid	Tier 1	AN02027002	HMDB0003229	2.33	8.6	C-T2434	717.8	416.315	1.01767	0.93967	0.547022	Not Significant	0.679431	0.0922005	0.149538	Not Significant
61	Fatty acid biosynthesis	Octadecanoic acid	Tier 2	AN02466002	C01530	2.41	52.8	C-2442	797.7	446.362	1.5809	0.0143439	0.05995	Not Significant	0.879829	0.483022	0.398782	Not Significant
61	Fatty acid biosynthesis	Palmitic Acid	Tier 2	AN02055000	HMDB0000220	1.09	14.1	C-T2445	755.3	418.331	1.45286	0.020639	0.0756654	Not Significant	0.861015	0.347333	0.328717	Not Significant
73	Cutin, suberine and wax biosynthesis	Hexadecanedioic Acid	Tier 1	AN02496000	C19615	0.68	4.1	C-2010	655.6	305.198	0.925659	0.679121	0.468799	Not Significant	0.623281	0.0444585	0.0979595	Not Significant
73	Cutin, suberine and wax biosynthesis	16-Hydroxypalmitic acid	Tier 2	BP02291000	C18218	1.93	25.2	C-1740	590.1	434.326	1.19928	0.134993	0.20533	Not Significant	0.725565	0.0947293	0.152179	Not Significant
73	Cutin, suberine and wax biosynthesis	16-Oxopalmitic acid	Tier 2	BP02261000	C19614	3.08	23.8	C-1809	609.8	432.31	0.985315	0.893677	0.533112	Not Significant	0.719258	0.00620953	0.0307745	Not Significant
73	Cutin, suberine and wax biosynthesis	18-Oxooleic acid	Tier 2	BP02650004	C19617	2.82	55.3	C-1978	650.2	458.325	1.42426	0.100218	0.17641	Not Significant	0.942373	0.829945	0.531881	Not Significant
73	Cutin, suberine and wax biosynthesis	9,10-Dihydroxystearic acid	Tier 2	BP02933000	C19622	2.12	39.9	C-1666	561.8	478.352	1.0718	0.642908	0.457017	Not Significant	0.841412	0.366408	0.339727	Not Significant
73	Cutin, suberine and wax biosynthesis	9,10-Epoxy-18-hydroxystearic acid	Tier 2	BP02912001	C19620	4.55	53.4	C-1623	546.7	476.335	0.977494	0.916556	0.539765	Not Significant	0.653268	0.0386525	0.0894931	Not Significant
73	Cutin, suberine and wax biosynthesis	Docosanedioic acid	Tier 2	BP03642000	C19625	4.45	7.4	C-2415	785.6	532.397	1.74773	0.070444	0.148543	Not Significant	1.09641	0.596081	0.450526	Not Significant
73	Cutin, suberine and wax biosynthesis	Octadec-9-ene-1,18-dioic-acid	Tier 2	BP02882010	C19618	2.46	13.6	C-1621	545.3	474.32	1.34375	0.202421	0.253805	Not Significant	1.06094	0.768788	0.511718	Not Significant
73	Cutin, suberine and wax biosynthesis	cis-9,10-Epoxystearic acid	Tier 2	BP02679000	C19418	7.82	70.2	C-2183	701.8	460.339	1.18083	0.0767515	0.156002	Not Significant	0.954361	0.568636	0.44075	Not Significant
120	Primary bile acid biosynthesis	Acetylglycine	Tier 1	AN00273000		1.28	6.9	C-T707	158.6	279.134	1.06791	0.753181	0.489507	Not Significant	0.975495	0.916219	0.561416	Not Significant
120	Primary bile acid biosynthesis	Chenodeoxycholic Acid	Tier 1	AN03850013	HMDB0000518	2.57	1.8	C-T2383	576	554.382	4.91411	0.102084	0.178155	Not Significant	0.365876	0.123899	0.178813	Not Significant
120	Primary bile acid biosynthesis	Cholic Acid	Tier 1	AN03980002	C00695	2.11	3.6	C-1430	485.5	570.378	0.485063	0.105579	0.180397	Not Significant	0.615385	0.204797	0.239985	Not Significant
120	Primary bile acid biosynthesis	Glycine	Tier 1	AN00076000	C00037	0.53	9.9	C-2	84.3	237.123	0.420812	1.90775e-05	0.000758445	Significant Decrease	0.57492	7.78018e-05	0.00187836	Significant Decrease
120	Primary bile acid biosynthesis	Glycine	Tier 1	AN00076000	C00037	1.16	2.7	A-T670	192.9	309.09	0.997804	0.967329	0.553189	Not Significant	0.973101	0.582028	0.444862	Not Significant
120	Primary bile acid biosynthesis	Taurine	Tier 1	AN00329000	C00245	1.39	6.7	A-29	94.8	359.072	0.868594	0.540666	0.41966	Not Significant	1.41	0.130945	0.184722	Not Significant
120	Primary bile acid biosynthesis	3Alpha,7Alpha-Dihydroxy-5Beta-Cholestanic Acid	Tier 2	AN04196001		3.83	10.1	C-T2394	591	596.428	0.845423	0.180208	0.238038	Not Significant	0.773198	0.0313466	0.0793507	Not Significant
120	Primary bile acid biosynthesis	3Beta,7Alpha-Dihydroxy-5-Cholestenoic Acid	Tier 2	AN04180003	HMDB0012454	3.14	34.9	C-T2385	625.7	594.413	1.28823	0.25353	0.287782	Not Significant	0.638723	0.038639	0.0894931	Not Significant
120	Primary bile acid biosynthesis	3alpha,7alpha,12alpha-Trihydroxy-5beta-cholestanoic acid	Tier 2	AN04305000	C04722	3.77	4.7	C-1598	538.3	612.424	0.817562	0.176096	0.235662	Not Significant	0.837056	0.299296	0.301462	Not Significant
120	Primary bile acid biosynthesis	7Alpha-Hydroxy-3-Oxo-4-Cholestenoic Acid	Tier 2	AN04160000	HMDB0012458	2.43	12.2	C-T2401	608.9	592.398	1.75202	0.00336935	0.0245181	Significant Increase	0.575583	0.00554136	0.0290835	Significant Decrease
121	Secondary bile acid biosynthesis	12-Epideoxycholic acid	Tier 1	BM03850006	C17646	1.8	0.1	C-1576	534	554.383	0.872212	0.662095	0.465179	Not Significant	0.667916	0.118421	0.174787	Not Significant
121	Secondary bile acid biosynthesis	5beta-Cholanic Acid-3beta, 12alpha-Diol	Tier 1	BM03850007	C20865	6.55	5.9	C-1597	537.4	554.38	0.739384	0.121259	0.195501	Not Significant	0.855783	0.392588	0.351087	Not Significant
121	Secondary bile acid biosynthesis	Allocholic acid	Tier 1	BM03980013	HMDB0000505	1.71	3	C-T2291	485.5	570.377	1.29488	0.727263	0.482278	Not Significant	0.404366	0.160946	0.208763	Not Significant
121	Secondary bile acid biosynthesis	Alpha-Muricholic Acid	Tier 1	BM03980008	C17647	2.97	4.7	C-1278	439.5	570.377	0.414533	0.00125141	0.0131387	Significant Decrease	0.479406	0.0180637	0.0596244	Not Significant
121	Secondary bile acid biosynthesis	Isolithocholic Acid	Tier 1	BM03702003	C17658	2.31	9.1	C-2011	655.6	538.388	1.20772	0.737464	0.486625	Not Significant	1.05019	0.930023	0.563751	Not Significant
121	Secondary bile acid biosynthesis	Murocholic Acid	Tier 1	BM03850008	C15515	1.47	2.9	C-1453	488.9	554.383	0.755433	0.447353	0.383378	Not Significant	0.532849	0.0469139	0.101908	Not Significant
121	Secondary bile acid biosynthesis	Allochenodeoxycholic acid/Isochenodeoxycholic acid/Isoursodeoxycholic acid	Tier 2	BM03850010		2.69	52.3	C-T2326	564.7	554.382	2.93893	0.143341	0.210234	Not Significant	0.34552	0.125875	0.180036	Not Significant
121	Secondary bile acid biosynthesis	Allodeoxycholic acid	Tier 2	BM03850000	C17687	1.89	10	C-1674	564.6	554.383	0.749554	0.494774	0.401926	Not Significant	0.511495	0.158774	0.207363	Not Significant
130	Ubiquinone and other terpenoid-quinone biosynthesis	4-Hydroxybenzoic acid	Tier 1	AN00477004	C00156	1.53	1.5	A-801	399.7	372.089	0.85302	0.0908589	0.168166	Not Significant	1.1066	0.285325	0.292329	Not Significant
130	Ubiquinone and other terpenoid-quinone biosynthesis	L-Tyrosine	Tier 1	AN01037004	C00082	5.14	6.3	C-515	227.3	504.252	0.562387	0.0071859	0.0393054	Significant Decrease	1.22021	0.208614	0.242749	Not Significant
130	Ubiquinone and other terpenoid-quinone biosynthesis	4-Hydroxyphenylpyruvate	Tier 2	AN01019001	C01179	0.78	4.8	A-T1992	344.7	414.1	0.73071	0.00971154	0.0478242	Not Significant	0.69101	0.00627143	0.0309001	Not Significant
130	Ubiquinone and other terpenoid-quinone biosynthesis	Beta-Tocotrienol	Tier 2	AN03997000	C14154	3.3	66.8	A-T1984	282	644.378	1.17252	0.298806	0.314431	Not Significant	1.28321	0.0944516	0.152035	Not Significant
130	Ubiquinone and other terpenoid-quinone biosynthesis	L-Tyrosine O-sulfate	Tier 2	AN02113000		1.13	72.2	A-13	87.1	495.088	0.904007	0.176875	0.23593	Not Significant	1.02192	0.759807	0.509756	Not Significant
140	Steroid hormone biosynthesis	2-Hydroxyestrone	Tier 2	AN02493001	C05298	6.61	39.5	A-1317	577.6	377.134	0.86505	0.336461	0.334003	Not Significant	0.662638	0.0626945	0.119296	Not Significant
220	Arginine biosynthesis	Arginine	Tier 1	AN00945000	C00062	1.17	2.2	A-46	101.5	408.17	0.933031	0.627543	0.452008	Not Significant	0.777523	0.0186514	0.0608511	Not Significant
220	Arginine biosynthesis	Aspartic acid	Tier 1	AN00428000	C00049	1.22	1.2	A-124	155.1	367.095	0.884317	0.424161	0.373317	Not Significant	0.809566	0.231866	0.25746	Not Significant
220	Arginine biosynthesis	Citrulline	Tier 1	AN00958001	C00327	1.18	1.1	A-83	130.5	409.154	1.036	0.656548	0.463078	Not Significant	0.871578	0.124327	0.179123	Not Significant
220	Arginine biosynthesis	Glutamic acid	Tier 1	AN00583000	C00025	1.74	1	A-125	155.3	381.111	0.959477	0.872619	0.527359	Not Significant	1.38205	0.0520695	0.108843	Not Significant
220	Arginine biosynthesis	L-Glutamine	Tier 1	AN00574000	C00064	1.67	2.1	A-T292	125.3	380.127	0.928561	0.457817	0.388465	Not Significant	0.842963	0.0158572	0.0555178	Not Significant
220	Arginine biosynthesis	Ornithine	Tier 1	AN00423000	C00077	1.34	3.2	A-T2281	385	300.103	0.893082	0.153006	0.218389	Not Significant	1.01113	0.850691	0.539462	Not Significant
220	Arginine biosynthesis	Arginine	Tier 2	AN00945000	C00062	2.24	9.5	C-223	156.8	336.202	0.889147	0.470735	0.392881	Not Significant	0.741871	0.0566268	0.113254	Not Significant
220	Arginine biosynthesis	N5-Acetyl-L-Ornithine	Tier 2	PR00943004		1.1	2.4	A-223	198.4	408.158	0.955241	0.682074	0.469502	Not Significant	1.08737	0.54978	0.43055	Not Significant
230	Purine metabolism	Hypoxanthine	Tier 1	AN00459000	C00262	0.69	0.7	A-T1252	258.9	370.096	1.12507	0.693087	0.472738	Not Significant	0.873482	0.682291	0.483265	Not Significant
230	Purine metabolism	Uric acid	Tier 1	AN00855000	C00366	0.04	0.9	A-T2806	487.3	318.072	0.99782	0.988153	0.559073	Not Significant	0.874156	0.0854797	0.143457	Not Significant
230	Purine metabolism	Xanthine	Tier 1	AN00646000	C00385	0.13	0.2	A-T1106	240.2	386.091	0.654358	0.099542	0.175789	Not Significant	0.908192	0.753176	0.50741	Not Significant
240	Pyrimidine metabolism	3-Aminoisobutanoic acid	Tier 1	AN00189001	C05145	0.9	2.4	A-T1190	254.7	337.121	1.11676	0.414373	0.369351	Not Significant	0.800997	0.0730701	0.130538	Not Significant
240	Pyrimidine metabolism	Beta-Alanine	Tier 1	AN00124003	C00099	2.15	0.5	A-T805	208.4	323.105	0.876445	0.383096	0.35692	Not Significant	1.29743	0.0518288	0.108808	Not Significant
240	Pyrimidine metabolism	Thymine	Tier 1	AN00345001	C00178	0.68	6.5	A-T1809	324.1	360.101	1.08531	0.833711	0.515518	Not Significant	1.08841	0.773371	0.513433	Not Significant
240	Pyrimidine metabolism	Uracil	Tier 1	AN00240000	C00106	1.34	6.2	A-436	287.8	346.085	0.766171	0.0881299	0.167037	Not Significant	0.855758	0.30293	0.302393	Not Significant
240	Pyrimidine metabolism	Uridine	Tier 1	AN01868000	C00299	1.5	4.7	A-275	218.4	478.127	0.80348	0.0446406	0.114657	Not Significant	0.989778	0.87897	0.548271	Not Significant
240	Pyrimidine metabolism	(Z)-3-Peroxyaminoacrylic acid	Tier 2	AN00184002	C20249	1.18	6.5	A-278	219.3	337.085	0.936949	0.323078	0.327895	Not Significant	0.989713	0.854576	0.540797	Not Significant
240	Pyrimidine metabolism	3-Hydroxypropanoic acid	Tier 2	AN00130007	C01013	0.74	16	C-275	170.7	252.123	0.714771	0.0113649	0.0516012	Not Significant	1.08389	0.512255	0.41382	Not Significant
240	Pyrimidine metabolism	Aminoacrylic acid	Tier 2	AN00113000	C20253	1.24	12.7	A-342	246.1	321.09	0.963435	0.586654	0.436443	Not Significant	0.929593	0.346684	0.328601	Not Significant
240	Pyrimidine metabolism	Malonic acid	Tier 2	AN00193001	C00383	0.87	55.9	C-1196	420.7	427.186	0.649835	0.0431192	0.112997	Not Significant	0.626231	0.0577158	0.113948	Not Significant
240	Pyrimidine metabolism	Ureidoacrylic Acid	Tier 2	AN00393000		0.83	20.9	C-T583	162.2	292.13	0.896928	0.692971	0.472738	Not Significant	1.65734	0.177988	0.221828	Not Significant
250	Alanine, aspartate and glutamate metabolism	Alanine	Tier 1	AN00124000	C00041	1.34	2.1	C-27	89.2	251.139	1.16446	0.229494	0.272451	Not Significant	1.12037	0.26293	0.275948	Not Significant
250	Alanine, aspartate and glutamate metabolism	Alanine	Tier 1	AN00124000	C00041	0.77	0.2	A-T900	218.2	323.106	1.03697	0.261885	0.292667	Not Significant	1.08653	0.00401454	0.0239304	Not Significant
250	Alanine, aspartate and glutamate metabolism	Asparagine	Tier 1	AN00419000	C00152	1.97	5.2	A-T259	116	366.111	1.08546	0.467758	0.391802	Not Significant	1.08387	0.483507	0.398913	Not Significant
250	Alanine, aspartate and glutamate metabolism	Gamma-Aminobutyric Acid	Tier 1	AN00189003	C00334	0.81	6.9	A-T790	211.9	337.122	1.0319	0.663657	0.465579	Not Significant	1.07575	0.293399	0.297983	Not Significant
250	Alanine, aspartate and glutamate metabolism	N-Acetyl-Alanine	Tier 1	AN00406009		0.45	1.9	C-T934	188.8	293.149	0.972562	0.57021	0.429837	Not Significant	1.03323	0.519419	0.418009	Not Significant
250	Alanine, aspartate and glutamate metabolism	1-Pyrroline-5-carboxylic acid	Tier 2	AN00247000	C03912	3.7	13.1	C-442	211	275.138	0.868712	0.291429	0.310477	Not Significant	0.76952	0.00605316	0.0303556	Not Significant
250	Alanine, aspartate and glutamate metabolism	2-Oxoglutaramic acid	Tier 2	AN00557000	C00940	0.4	59.8	C-620	246.9	307.129	1.16252	0.320564	0.326574	Not Significant	0.878394	0.388637	0.34909	Not Significant
260	Glycine, serine and threonine metabolism	2,4-Diaminobutanoic Acid	Tier 1	AN00284000	C03283	0.69	5.1	A-T2198	374.9	293.095	0.730772	0.00278582	0.0226584	Not Significant	0.844177	0.111793	0.168237	Not Significant
260	Glycine, serine and threonine metabolism	Homoserine	Tier 1	AN00291001	C00263	1.09	1.7	A-102	142.7	353.116	0.945653	0.301384	0.315717	Not Significant	1.08472	0.285953	0.292417	Not Significant
260	Glycine, serine and threonine metabolism	L-Threonine	Tier 1	AN00291000	C00188	0.12	3.5	C-20	87.2	281.15	1.14493	0.16061	0.223368	Not Significant	1.22215	0.023249	0.0680507	Not Significant
260	Glycine, serine and threonine metabolism	Sarcosine	Tier 1	AN00124004	C00213	2.11	3.4	A-367	253.4	323.105	0.814991	0.0585403	0.132898	Not Significant	0.916854	0.426831	0.37011	Not Significant
260	Glycine, serine and threonine metabolism	Serine	Tier 1	AN00202000	C00065	1.06	1.1	A-T414	148.8	339.101	0.905491	0.162447	0.224444	Not Significant	0.869775	0.0468799	0.101908	Not Significant
260	Glycine, serine and threonine metabolism	Tryptophan	Tier 1	AN01348000	C00078	0.76	0.6	A-T1591	302.4	438.147	0.846064	0.0260865	0.0878534	Not Significant	0.923276	0.213775	0.247417	Not Significant
260	Glycine, serine and threonine metabolism	(R)-1-Aminopropan-2-Ol	Tier 2	AN00077000	C03194	3.82	14.7	A-T817	223.1	309.126	0.980263	0.887519	0.531468	Not Significant	1.18628	0.1392	0.191449	Not Significant
260	Glycine, serine and threonine metabolism	2-Amino-3-Oxobutanoic Acid	Tier 2	AN00273001	C03508	0.92	45	A-T796	248.6	351.1	0.768077	0.0320237	0.0959533	Not Significant	0.795616	0.0731211	0.130538	Not Significant
260	Glycine, serine and threonine metabolism	Aminoacetone	Tier 2	AN00065000	C01888	1.32	45.6	A-T1289	308.4	307.11	1.0091	0.832338	0.515351	Not Significant	1.0736	0.0904432	0.148397	Not Significant
260	Glycine, serine and threonine metabolism	Cysteine	Tier 2	AN00304000	C00097	2.11	32.6	A-26	93.1	355.077	0.914771	0.37275	0.354069	Not Significant	1.07135	0.38587	0.348502	Not Significant
260	Glycine, serine and threonine metabolism	Ectoine	Tier 2	AN00528000	C06231	1.41	5.7	A-437	287.9	376.132	0.852675	0.561677	0.4258	Not Significant	0.671573	0.197574	0.234479	Not Significant
260	Glycine, serine and threonine metabolism	Hydroxypyruvic acid	Tier 2	AN00193002	C00168	0.41	34.1	C-525	228.4	266.102	0.639489	0.0263845	0.0883097	Not Significant	1.05297	0.771444	0.512795	Not Significant
260	Glycine, serine and threonine metabolism	L-Allothreonine	Tier 2	AN00291005	C05519	1.49	12.2	A-T556	161	353.116	1.06432	0.498632	0.40356	Not Significant	1.15831	0.0775637	0.134724	Not Significant
260	Glycine, serine and threonine metabolism	Tetrahydrofolic Acid	Tier 2	AN04262000	C00101	8.42	1.4	A-T662	186.2	679.234	1.01759	0.824468	0.513179	Not Significant	0.898857	0.121083	0.177147	Not Significant
260	Glycine, serine and threonine metabolism	Tryptophan	Tier 2	AN01348000	C00078	0.88	29.7	C-425	207.6	366.181	0.835199	0.102806	0.179025	Not Significant	0.767986	0.0252164	0.0707902	Not Significant
261	Monobactam biosynthesis	4-Hydroxyphenylglyoxylic Acid	Tier 2	BM00818005	C03590	1.01	73.6	A-T2202	306.4	400.084	0.970539	0.610311	0.446102	Not Significant	1.05416	0.431234	0.371946	Not Significant
261	Monobactam biosynthesis	L-4-Hydroxyphenylglycine	Tier 2	BM00842002	C12323	5.76	72.7	A-T1279	191.7	401.114	0.700409	0.275348	0.299546	Not Significant	0.814891	0.569144	0.44075	Not Significant
261	Monobactam biosynthesis	Tabtoxin Biosynthesis Intermediate 3	Tier 2	BM01757000	C20913	0.25	4.2	A-T213	109.2	468.143	1.02838	0.833237	0.515449	Not Significant	1.11881	0.434341	0.372418	Not Significant
261	Monobactam biosynthesis	Tabtoxin Biosynthesis Intermediate 5	Tier 2	BM02567000	C20915	8.87	24.8	A-T1786	369.1	379.633	0.826972	0.168577	0.229943	Not Significant	1.06085	0.692755	0.487206	Not Significant
261	Monobactam biosynthesis	Tabtoxin biosynthesis intermediate 4	Tier 2	BM01168004	C20914	1	27.1	A-676	357.3	329.106	0.856719	0.206337	0.256827	Not Significant	1.10506	0.361838	0.337336	Not Significant
261	Monobactam biosynthesis	Tabtoxinine-Beta-Lactam	Tier 2	BM01130002	C20918	0.22	7	A-T521	160	422.138	0.819162	0.156021	0.220225	Not Significant	1.09307	0.446669	0.377624	Not Significant
270	Cysteine and methionine metabolism	2-Aminobutyric acid	Tier 1	AN00189000	C02356	1.52	8.7	A-338	243	337.121	0.984004	0.908941	0.537294	Not Significant	0.875821	0.364305	0.338469	Not Significant
270	Cysteine and methionine metabolism	Cystine	Tier 1	AN01818000	C00491	0.34	0.3	A-T2014	350.8	354.07	1.07197	0.608042	0.445244	Not Significant	1.00268	0.977626	0.575675	Not Significant
270	Cysteine and methionine metabolism	Methionine Sulfoxide	Tier 1	AN00810000	C02989	0.71	1.1	A-T337	137.4	399.104	1.0022	0.978574	0.555389	Not Significant	0.995509	0.959277	0.570235	Not Significant
270	Cysteine and methionine metabolism	1-Aminocyclopropane-1-Carboxylic Acid	Tier 2	AN00171002	C01234	0.33	12.5	A-T884	228.9	335.106	0.886639	0.652808	0.461639	Not Significant	1.1851	0.515527	0.415668	Not Significant
270	Cysteine and methionine metabolism	L-Cysteic acid	Tier 2	AN00868000	C00506	1.17	10.4	A-9	83.1	403.062	0.995884	0.957503	0.55191	Not Significant	1.12429	0.0528018	0.109474	Not Significant
270	Cysteine and methionine metabolism	L-Methionine	Tier 2	AN00608000	C00073	0.95	11.4	C-212	155.1	311.142	0.917371	0.297173	0.313522	Not Significant	0.85128	0.144369	0.19597	Not Significant
270	Cysteine and methionine metabolism	N-Acetyl-(S)-2-Aminobutanoic acid	Tier 2	PR00561005		0.84	11.5	C-657	254.6	307.165	1.22336	0.117519	0.193101	Not Significant	1.32144	0.0228114	0.0676339	Not Significant
270	Cysteine and methionine metabolism	N-Acetyl-Dehydroalanine	Tier 2	PR00381000		0.04	33.2	C-T1486	303.4	291.134	0.823086	0.270526	0.297203	Not Significant	0.934009	0.704525	0.490339	Not Significant
270	Cysteine and methionine metabolism	N-Acetyl-Gamma-Glutamyl-2-Aminobutyric Acid	Tier 2	PR02320000		1.3	40.9	C-T1353	208.8	299.149	1.33246	0.200923	0.25329	Not Significant	0.814672	0.266875	0.278751	Not Significant
270	Cysteine and methionine metabolism	N-Formylmethionine	Tier 2	AN00978002	C03145	1.55	22.1	C-648	253.2	339.137	0.943645	0.460934	0.389085	Not Significant	0.852968	0.0344074	0.0837086	Not Significant
270	Cysteine and methionine metabolism	O-Acetyl-Homoserine	Tier 2	AN00754002		0.64	55.4	C-T377	168.2	323.16	1.03867	0.806418	0.508842	Not Significant	1.05735	0.649977	0.472863	Not Significant
270	Cysteine and methionine metabolism	O-Acetyl-Homoserine	Tier 2	AN00754002	C01077	0.23	48.4	A-T681	142.1	395.127	1.08417	0.446627	0.38307	Not Significant	1.15314	0.264007	0.276439	Not Significant
270	Cysteine and methionine metabolism	O-Succinyl-L-Homoserine	Tier 2	AN01560000	C01118	0.4	14.4	A-T377	128.7	453.132	0.979845	0.909331	0.537294	Not Significant	0.949442	0.788147	0.519084	Not Significant
270	Cysteine and methionine metabolism	S-Adenosyl-L-homocysteine	Tier 2	AN03771000	C00021	2.96	12.7	A-458	295.8	426.118	0.787527	0.272073	0.297461	Not Significant	0.905781	0.502775	0.409095	Not Significant
270	Cysteine and methionine metabolism	S-Glutathionyl-L-cysteine	Tier 2	AN04120000	C05526	1.4	35.9	A-T1701	282.4	447.101	1.00093	0.995483	0.560776	Not Significant	1.43591	0.0119894	0.046687	Not Significant
270	Cysteine and methionine metabolism	Thiocysteine	Tier 2	AN00654000	C01962	1.93	27.7	C-48	94.4	315.083	1.18006	0.353996	0.345104	Not Significant	1.70045	0.00402145	0.0239304	Significant Increase
280	Valine, leucine and isoleucine degradation	3-Hydroxyisobutyric acid	Tier 1	AN00197000	C06001	0.12	4.4	C-478	220.3	266.139	1.3804	0.0888854	0.16721	Not Significant	0.920681	0.701527	0.489707	Not Significant
280	Valine, leucine and isoleucine degradation	3-Hydroxyisovaleric Acid	Tier 1	AN00283004	HMDB0000754	2.57	7.7	C-T1395	244.8	280.154	1.12487	0.431551	0.377376	Not Significant	0.92675	0.403182	0.357116	Not Significant
280	Valine, leucine and isoleucine degradation	A-Ketoisovaleric Acid	Tier 1	AN00266001	C00141	0.26	4.1	C-1012	370.4	278.139	0.649946	6.71961e-08	7.82354e-06	Significant Decrease	0.606963	4.00337e-07	4.83264e-05	Significant Decrease
280	Valine, leucine and isoleucine degradation	Ketoleucine	Tier 1	AN00396012	HMDB0000695	0.89	0.7	C-T2104	415.6	292.154	0.604059	2.58732e-06	0.000162205	Significant Decrease	0.665928	0.000105834	0.0023534	Significant Decrease
280	Valine, leucine and isoleucine degradation	L-Isoleucine	Tier 1	AN00410002	C00407	2.19	1	A-T1826	331.7	365.151	0.970044	0.622082	0.450664	Not Significant	0.999702	0.996578	0.581355	Not Significant
280	Valine, leucine and isoleucine degradation	Leucine	Tier 1	AN00410000	C00123	1.06	0.1	A-T1864	336.7	365.152	1.05119	0.192378	0.24691	Not Significant	1.07547	0.0279865	0.0750748	Not Significant
280	Valine, leucine and isoleucine degradation	Valine	Tier 1	AN00277003	HMDB0000883	0.07	4.3	C-T1526	281.1	440.254	0.708994	0.0707598	0.148791	Not Significant	0.381765	0.000307528	0.00433102	Significant Decrease
280	Valine, leucine and isoleucine degradation	Valine	Tier 1	AN00277003	C00183	2.52	0.7	A-T1515	292.1	351.136	1.04785	0.0673035	0.144159	Not Significant	1.07924	0.00420757	0.0244357	Not Significant
280	Valine, leucine and isoleucine degradation	3-Methyl-1-hydroxybutyl-ThPP	Tier 2	AN04687000	C15974	1.31	68.2	A-T116	158	745.175	0.984825	0.76812	0.495267	Not Significant	1.00224	0.962418	0.571053	Not Significant
280	Valine, leucine and isoleucine degradation	L-Isoleucine	Tier 2	AN00410002	C00407	1.19	0.3	C-305	179.3	293.186	1.14371	0.162217	0.224444	Not Significant	0.886898	0.232357	0.257664	Not Significant
290	Valine, leucine and isoleucine biosynthesis	(R)-2,3-Dihydroxy-3-Methylpentanoic Acid	Tier 2	AN00598000	HMDB0012140	5.63	42.2	C-T1330	286.9	310.163	0.549622	0.0043305	0.0285446	Significant Decrease	0.616982	0.00552058	0.0290648	Significant Decrease
300	Lysine biosynthesis	Lysine	Tier 1	AN00578000	C00047	0.64	0.7	A-T2357	404.3	307.111	0.986887	0.66358	0.465579	Not Significant	1.02285	0.406142	0.357793	Not Significant
300	Lysine biosynthesis	(2R,3R)-3-Methylornithine	Tier 2	BM00578002	C20277	1.3	41.4	A-T2541	485.2	307.111	0.949407	0.408825	0.367824	Not Significant	0.957182	0.528435	0.422848	Not Significant
300	Lysine biosynthesis	L-2-Aminoadipate Adenylic Acid	Tier 2	BM04579000	C05560	9.15	48.2	A-T532	218	724.185	0.823886	0.0314325	0.0947041	Not Significant	0.910259	0.23014	0.257191	Not Significant
310	Lysine degradation	5-Aminovaleric Acid	Tier 1	AN00277004	C00431	1.01	0.2	A-T1138	244.3	351.137	0.885997	0.193386	0.247231	Not Significant	0.97134	0.713604	0.493301	Not Significant
310	Lysine degradation	5-Hydroxylysine	Tier 1	AN00774001	C16741	0.74	2.9	A-648	348.6	315.108	0.799338	0.0387203	0.105379	Not Significant	0.728072	0.102715	0.160136	Not Significant
310	Lysine degradation	Aminoadipic Acid	Tier 1	AN00754003	C00956	0.58	0.3	A-T551	170.1	395.127	1.05337	0.371083	0.353042	Not Significant	1.10513	0.186066	0.227574	Not Significant
310	Lysine degradation	Carnitine	Tier 1	AN00757000	C00487	1.07	2.2	C-56	96.4	323.196	0.90767	0.545862	0.421086	Not Significant	1.13047	0.342671	0.32598	Not Significant
310	Lysine degradation	N-Alpha-Acetyllysine	Tier 1	AN01133009	HMDB0000446	3.25	9.9	A-T743	206.8	422.174	0.928806	0.183718	0.24156	Not Significant	1.03327	0.725883	0.497705	Not Significant
310	Lysine degradation	N6-Acetyl-Lysine	Tier 1	AN01133000	C02727	1.06	5.9	A-T537	172.7	422.174	0.924204	0.224958	0.269223	Not Significant	1.01415	0.834443	0.533756	Not Significant
310	Lysine degradation	Pipecolic Acid	Tier 1	AN00385000	C00408	1.23	4.2	A-T1778	323	363.137	1.42516	0.190342	0.246236	Not Significant	0.871712	0.614898	0.459203	Not Significant
310	Lysine degradation	Saccharopine	Tier 1	AN02354000	C00449	0.06	0.1	A-T1734	321.9	372.125	0.826082	0.0227613	0.0804793	Not Significant	1.16215	0.134498	0.188202	Not Significant
310	Lysine degradation	(2R,5S)-2,5-Diaminohexanoic acid	Tier 2	AN00578003	C05161	2.05	32.6	A-T2288	436.4	307.111	0.83769	0.000845216	0.00970213	Not Significant	0.960563	0.406101	0.357793	Not Significant
310	Lysine degradation	(3S)-3,6-Diaminohexanoic acid	Tier 2	AN00578004	C01142	0.8	53.3	A-T2200	325.9	307.11	0.96116	0.620907	0.450213	Not Significant	1.07751	0.349859	0.329945	Not Significant
310	Lysine degradation	(3S,5S)-3,5-Diaminohexanoic acid	Tier 2	AN00578005	C01186	0.69	33.1	A-T2340	442	307.111	0.888161	0.0983119	0.175135	Not Significant	0.96336	0.640178	0.469434	Not Significant
310	Lysine degradation	(S)-2,3,4,5-Tetrahydropyridine-2-carboxylic acid	Tier 2	AN00360000	C00450	1.21	21.2	C-614	245.1	289.154	1.45877	0.0331233	0.0969317	Not Significant	0.839536	0.152882	0.202476	Not Significant
310	Lysine degradation	(S)-5-Amino-3-oxohexanoic acid	Tier 2	AN00561008	C03656	1.31	74.2	A-568	327.4	379.132	0.831645	0.0146943	0.0607672	Not Significant	0.87868	0.0367688	0.0875202	Not Significant
310	Lysine degradation	2-Aminoadipate 6-Semialdehyde	Tier 2	AN00561000	C04076	0.89	30.1	A-T825	177.6	379.132	1.06296	0.414959	0.369351	Not Significant	0.945625	0.322896	0.316011	Not Significant
310	Lysine degradation	5-Aminopentanamide	Tier 2	AN00270000	C00990	1.23	28.6	A-T917	194.1	350.153	1.08019	0.336462	0.334003	Not Significant	1.02738	0.701271	0.489707	Not Significant
310	Lysine degradation	5-Oxopentanoic acid	Tier 2	AN00266002	C03273	0.18	18.9	C-603	243.2	278.139	0.764031	0.0209158	0.0762701	Not Significant	0.974459	0.792352	0.520286	Not Significant
310	Lysine degradation	6-Amino-2-Oxohexanoic Acid	Tier 2	AN00561007	C03239	0.88	0.8	A-T1002	229.8	379.131	1.01357	0.907267	0.536981	Not Significant	0.80112	0.305588	0.304154	Not Significant
310	Lysine degradation	Delta1-Piperideine-2-Carboxylic Acid	Tier 2	AN00360001	HMDB0001084	0.48	16.2	C-T1443	245.3	289.154	1.84874	0.00297396	0.023194	Significant Increase	1.10838	0.460839	0.386127	Not Significant
310	Lysine degradation	Lysopine	Tier 2	AN01548006	C04020	4.86	1.3	A-T2428	418.6	343.121	0.890862	0.720893	0.480203	Not Significant	1.01942	0.947337	0.568323	Not Significant
310	Lysine degradation	N6-Hydroxy-L-lysine	Tier 2	AN00774000	C01028	0.42	2.5	A-T2083	348.3	315.108	0.784097	0.038725	0.105379	Not Significant	0.726329	0.129518	0.183629	Not Significant
330	Arginine and proline metabolism	1,4-Diaminobutane	Tier 1	AN00122000	C00134	0.11	6.4	A-T2694	453.9	278.108	0.746738	0.0987103	0.17527	Not Significant	1.14754	0.348642	0.328981	Not Significant
330	Arginine and proline metabolism	4-(Acetylamino)butanoic acid	Tier 1	AN00561009	HMDB0003681	4.89	3.6	C-T987	194.2	307.164	0.984398	0.896713	0.533903	Not Significant	1.13997	0.348558	0.328981	Not Significant
330	Arginine and proline metabolism	4-Hydroxyproline	Tier 1	AN00406000	C01157	1.18	1.2	A-155	162.8	365.116	1.12123	0.476749	0.39464	Not Significant	0.885267	0.537465	0.426039	Not Significant
330	Arginine and proline metabolism	N-Acetylputrescine	Tier 1	AN00400000	C02714	0.4	7.3	A-T809	215.6	364.169	0.727878	0.00081567	0.00946412	Not Significant	0.994736	0.953831	0.570005	Not Significant
330	Arginine and proline metabolism	Proline	Tier 1	AN00259000	C00148	1.97	0.1	A-T1402	277.6	349.121	1.12839	0.013769	0.0581438	Not Significant	1.07264	0.0293186	0.0769385	Not Significant
330	Arginine and proline metabolism	cis-4-Hydroxy-D-proline	Tier 1	AN00406012	C03440	1.32	7.2	A-224	198.4	365.116	1.06899	0.389925	0.359286	Not Significant	0.986731	0.894113	0.554311	Not Significant
330	Arginine and proline metabolism	1-Pyrroline-4-Hydroxy-2-Carboxylic Acid	Tier 2	AN00380007	HMDB0002234	0.16	23.6	C-T782	202.5	291.134	1.92163	0.0100174	0.047969	Significant Increase	1.42113	0.0648557	0.121649	Not Significant
330	Arginine and proline metabolism	2-Oxo-4-hydroxy-5-aminovaleric acid	Tier 2	AN00583003	C05941	0.23	1.9	A-173	170.2	381.112	1.00353	0.961874	0.55262	Not Significant	1.18898	0.0181669	0.0598481	Not Significant
330	Arginine and proline metabolism	3-Hydroxy-L-proline	Tier 2	AN00406013	C05147	1.96	70.4	A-T958	295.4	365.117	0.769715	0.0524157	0.125459	Not Significant	0.730031	0.00191365	0.0149784	Not Significant
330	Arginine and proline metabolism	4-Aminobutyraldehyde	Tier 2	AN00115001	C00555	0.85	11.1	A-T1293	274.8	321.126	0.881818	0.20007	0.253098	Not Significant	0.975338	0.786875	0.518587	Not Significant
330	Arginine and proline metabolism	4-Guanidinobutanal	Tier 2	AN00386000	C02647	1.45	2.9	A-T674	185.3	363.148	1.05635	0.691707	0.472738	Not Significant	0.891966	0.269809	0.28112	Not Significant
330	Arginine and proline metabolism	4-Guanidinobutanoic acid	Tier 2	AN00562000	C01035	1.21	32	A-603	339.6	306.601	0.884645	0.371235	0.353042	Not Significant	0.78997	0.184205	0.22657	Not Significant
330	Arginine and proline metabolism	4-Oxoproline	Tier 2	AN00380006	C01877	1.72	6.7	A-347	247.3	363.1	0.998654	0.995947	0.560776	Not Significant	1.4838	0.0259596	0.0715999	Not Significant
330	Arginine and proline metabolism	L-Glutamate 5-semialdehyde	Tier 2	AN00406004	C01165	0.66	1.2	A-T755	198.8	365.116	1.14821	0.333238	0.332422	Not Significant	0.933807	0.63557	0.468023	Not Significant
330	Arginine and proline metabolism	Spermidine	Tier 2	AN00565000	C00315	0.84	51.3	A-551	322	306.637	0.922309	0.72486	0.481272	Not Significant	1.46673	0.05932	0.115788	Not Significant
330	Arginine and proline metabolism	p-Coumaroylagmatine	Tier 2	AN02356000	C04498	8.32	23	A-931	441	372.141	1.4116	0.269589	0.297203	Not Significant	0.794306	0.265012	0.277319	Not Significant
332	Carbapenem biosynthesis	(5R)-Carbapen-2-Em-3-Carboxylic Acid	Tier 2	BM00657001		7.91	29.8	C-T1148	190.5	315.132	1.16723	0.055517	0.128989	Not Significant	1.06407	0.327738	0.318686	Not Significant
332	Carbapenem biosynthesis	Carbapenem Biosynthesis Intermediate 2	Tier 2	BM01872001	C20818	6.7	22.6	A-T1533	317.2	478.143	0.932701	0.792195	0.504209	Not Significant	1.10965	0.678786	0.4822	Not Significant
332	Carbapenem biosynthesis	Deacetylepithienamycin F	Tier 2	BM03411000	C20816	6.82	50	A-T1053	285.4	586.102	0.854842	0.232281	0.274856	Not Significant	0.977101	0.864434	0.5445	Not Significant
340	Histidine metabolism	1-Methylhistidine	Tier 1	AN00877001	C01152	0.09	10	A-T95	91.9	403.144	0.845212	0.0383092	0.105125	Not Significant	1.01996	0.806578	0.52412	Not Significant
340	Histidine metabolism	3-Methylhistidine	Tier 1	AN00877000	HMDB0000479	6.22	2.9	A-633	345.3	403.141	1.05359	0.683852	0.470527	Not Significant	1.18271	0.0575493	0.113823	Not Significant
340	Histidine metabolism	Histidine	Tier 1	AN00684000	HMDB0000177	1.46	8.1	A-896	434.4	389.127	0.702315	0.132699	0.204987	Not Significant	0.644801	0.031393	0.0793507	Not Significant
340	Histidine metabolism	Urocanic Acid	Tier 1	AN00478002	HMDB0000301	3.87	10	C-T1533	287.4	461.219	1.98698	0.268947	0.297203	Not Significant	0.892812	0.863085	0.543853	Not Significant
340	Histidine metabolism	Urocanic acid	Tier 1	AN00478002	C00785	2.44	0.8	A-578	329.5	372.1	1.01223	0.960817	0.552233	Not Significant	0.889489	0.501329	0.408705	Not Significant
340	Histidine metabolism	Dihydrourocanic acid	Tier 2	AN00505003	C20522	0.52	28.2	C-414	205.2	302.15	0.995921	0.971001	0.553441	Not Significant	0.770345	0.0106355	0.0434155	Not Significant
340	Histidine metabolism	L-Histidinal	Tier 2	AN00493000	C01929	0.98	12.9	A-T1292	248.6	373.132	1.0996	0.386965	0.358586	Not Significant	0.810924	0.0594037	0.115793	Not Significant
340	Histidine metabolism	N-Formimino-L-aspartic acid	Tier 2	AN00734001	C03409	5.23	20.2	A-T465	134.6	394.109	1.25912	0.105039	0.180265	Not Significant	1.06522	0.689656	0.485961	Not Significant
350	Tyrosine metabolism	3,4-Dihydroxybenzeneacetic Acid	Tier 1	AN00856002	C01161	2.69	0.2	A-T1761	325.1	402.1	0.895029	0.0801218	0.159813	Not Significant	1.00964	0.900258	0.555674	Not Significant
350	Tyrosine metabolism	3,4-Dihydroxymandelic Acid	Tier 1	AN01076000	C05580	6.04	2	A-T1080	239.6	418.093	0.938361	0.577771	0.433125	Not Significant	1.32414	0.084808	0.142771	Not Significant
350	Tyrosine metabolism	3-Hydroxyphenylacetic Acid	Tier 1	AN00647003	C05593	0.55	8.7	A-T2250	375.3	386.105	1.06575	0.640008	0.456348	Not Significant	0.906858	0.313149	0.309125	Not Significant
350	Tyrosine metabolism	Homovanillic Acid	Tier 1	AN01052009	C05582	3.44	5.4	A-T2221	375.4	416.115	0.908349	0.508039	0.407212	Not Significant	1.20854	0.083818	0.141652	Not Significant
350	Tyrosine metabolism	Hydroxyphenyllactici acid	Tier 1	AN01052008	C03672	1.79	2.2	A-645	347.9	416.115	0.761934	0.00754839	0.0407413	Not Significant	0.935361	0.433549	0.372406	Not Significant
350	Tyrosine metabolism	Parahydroxyphenylacetic Acid	Tier 1	AN00647002	C00642	1.37	8.1	C-757	283.9	314.138	0.815955	0.0907991	0.168166	Not Significant	0.607132	0.0628247	0.119296	Not Significant
350	Tyrosine metabolism	Phenol	Tier 1	AN00145000	C00146	2.59	5.5	A-T2884	496	328.101	1.39245	0.19165	0.24684	Not Significant	1.05649	0.733754	0.500826	Not Significant
350	Tyrosine metabolism	Tyramine	Tier 1	AN00469000	C00483	7.26	9.2	A-T1681	324.7	371.14	0.881893	0.190022	0.246236	Not Significant	0.790774	0.00782891	0.0355668	Not Significant
350	Tyrosine metabolism	Vanillylmandelic acid	Tier 1	AN01266002	C05584	1.26	1.2	A-548	320.9	432.111	0.92099	0.413244	0.368887	Not Significant	1.05689	0.374639	0.344285	Not Significant
350	Tyrosine metabolism	2-Hydroxy-3-(4-Hydroxyphenyl)Propenoic Acid	Tier 2	AN01019002	C05350	0.05	57.6	A-T1996	420.9	414.1	0.663497	0.00234137	0.0203002	Significant Decrease	0.568069	0.00465892	0.0259854	Significant Decrease
350	Tyrosine metabolism	2-Hydroxy-3-(4-hydroxyphenyl)propenoate O-sulfate	Tier 2	PR02098001		2.96	29	C-T883	157	422.089	0.849813	0.195421	0.249246	Not Significant	0.972703	0.852746	0.540158	Not Significant
350	Tyrosine metabolism	3-(3,4-Dihydroxyphenyl)lactic acid	Tier 2	AN01266003	C01207	1.22	48.9	A-T1360	320.7	432.111	0.888816	0.205476	0.256255	Not Significant	1.07395	0.258786	0.273172	Not Significant
350	Tyrosine metabolism	3-Methoxy-4-hydroxyphenylacetaldehyde	Tier 2	AN00823014	C05581	4.01	11.5	A-T2365	425.2	400.12	1.77951	0.343136	0.337953	Not Significant	0.596228	0.241407	0.262873	Not Significant
350	Tyrosine metabolism	3-Methoxy-4-hydroxyphenylethyleneglycol	Tier 2	AN01079002	C05594	1.29	5.9	A-552	322.3	418.131	0.971666	0.739053	0.486927	Not Significant	0.93142	0.481449	0.397907	Not Significant
350	Tyrosine metabolism	3-Methoxy-4-hydroxyphenylglycolaldehyde	Tier 2	AN01052010	C05583	2.26	0.1	A-T1983	347.8	416.115	0.732842	0.00403126	0.027379	Not Significant	0.939569	0.481491	0.397907	Not Significant
350	Tyrosine metabolism	3-Methoxytyramine O-glucuronide	Tier 2	PR03302000		0.2	64.2	A-T1370	210.1	577.184	0.759386	0.0282947	0.0912676	Not Significant	0.924806	0.52175	0.418998	Not Significant
350	Tyrosine metabolism	4-(L-Alanin-3-yl)-2-hydroxy-cis,cis-muconate 6-semialdehyde	Tier 2	AN01694002	C04796	6.36	62.9	A-T2130	433	348.59	0.929896	0.349274	0.341726	Not Significant	1.08544	0.133955	0.187715	Not Significant
350	Tyrosine metabolism	4-Hydroxyphenylacetaldehyde	Tier 2	AN00460001	C03765	1.07	4.9	A-830	411.2	370.111	0.740054	0.0678376	0.144776	Not Significant	0.911687	0.390425	0.349665	Not Significant
350	Tyrosine metabolism	4-Hydroxyphenylethanol	Tier 2	AN00481000	C06044	5.92	43	A-T2248	341.5	372.125	0.91426	0.144354	0.211191	Not Significant	1.08319	0.20749	0.242252	Not Significant
350	Tyrosine metabolism	Hydroxyphenyllactici acid	Tier 2	AN01037005	C04368	0.38	13.8	A-T2775	488.1	648.183	0.746639	0.000454428	0.00612163	Not Significant	0.84678	0.0428931	0.0958853	Not Significant
350	Tyrosine metabolism	N-Acetyl-3,4-Dihydroxy-L-phenylalanine	Tier 2	PR01809000		0.94	21.3	A-1030	459	353.598	0.923412	0.501435	0.405024	Not Significant	0.99312	0.956991	0.570092	Not Significant
350	Tyrosine metabolism	N-Acetyl-3-Methoxytyramine	Tier 2	PR01420000		0.86	28.5	A-T2155	338.1	443.163	1.27123	0.119758	0.194369	Not Significant	1.12355	0.552844	0.431733	Not Significant
350	Tyrosine metabolism	N-Acetyl-L-Noradrenaline	Tier 2	PR01449002		1.65	10.3	A-T2719	484.7	339.6	0.755542	0.00220934	0.0194661	Not Significant	0.83548	0.0213538	0.0652583	Not Significant
350	Tyrosine metabolism	Norepinephrine	Tier 2	AN00876002	C00547	6.78	27.8	A-T2514	453.8	318.593	0.787417	0.0802323	0.159813	Not Significant	0.841661	0.281576	0.289278	Not Significant
350	Tyrosine metabolism	p-Hydroxyphenylacetylglycine	Tier 2	AN01417001	C05596	0.24	19.7	C-522	227.7	371.16	1.19678	0.175089	0.234867	Not Significant	1.2497	0.0787806	0.136413	Not Significant
350	Tyrosine metabolism	p-Hydroxyphenylacetylglycine	Tier 2	AN01417001	C05596	5.16	30.5	A-567	327.3	443.125	0.850841	0.192152	0.24684	Not Significant	1.09923	0.674721	0.481587	Not Significant
360	Phenylalanine metabolism	2-Hydroxyphenylacetic Acid	Tier 1	AN00647005	C05852	0.03	0.2	A-T2223	382	386.105	0.855193	0.173036	0.23338	Not Significant	0.871569	0.551805	0.431337	Not Significant
360	Phenylalanine metabolism	3-(3-Hydroxyphenyl)propionic Acid	Tier 1	BM00823019	C11457	0.68	1.3	C-920	329.3	328.154	0.838238	0.138432	0.206894	Not Significant	0.803654	0.0653318	0.121866	Not Significant
360	Phenylalanine metabolism	Hippuric Acid	Tier 1	AN01006000	C01586	0.86	8.4	C-715	273.2	341.149	0.819794	0.248656	0.284828	Not Significant	1.21488	0.188103	0.228535	Not Significant
360	Phenylalanine metabolism	Hydrocinnamic Acid/3-Methylphenylacetic Acid	Tier 1	AN00626000	C05629	0.8	1.5	C-1209	425.3	312.159	0.317546	0.022429	0.0800326	Not Significant	0.582578	0.319611	0.313966	Not Significant
360	Phenylalanine metabolism	Phenylacetylglutamine	Tier 1	AN02177000	C04148	4.48	6	C-592	241.8	426.2	0.48359	0.0150165	0.0614997	Not Significant	0.516546	0.0105155	0.0431605	Significant Decrease
360	Phenylalanine metabolism	Phenylalanine	Tier 1	AN00814000	C02265	0.39	8.3	C-882	319.6	488.254	1.23796	0.0799774	0.159813	Not Significant	0.859232	0.245779	0.265306	Not Significant
360	Phenylalanine metabolism	Phenylalanine	Tier 1	AN00814000	C00079	1.64	0.3	A-T1795	328.7	399.136	0.92017	0.121985	0.195968	Not Significant	0.927848	0.106991	0.163829	Not Significant
360	Phenylalanine metabolism	Phenylpyruvate	Tier 1	AN00793004	HMDB0000205	0.73	0.5	C-T2101	414.3	326.139	0.808418	0.0102707	0.047969	Not Significant	0.780388	0.00590306	0.0301395	Not Significant
360	Phenylalanine metabolism	Salicylic acid	Tier 1	AN00477006	C00805	0.86	6	A-693	359.5	372.09	0.924897	0.818362	0.512221	Not Significant	1.09557	0.679205	0.4822	Not Significant
360	Phenylalanine metabolism	Vanillin	Tier 1	AN00647006	C00755	1.41	1.7	A-1039	462.6	386.105	1.13278	0.0325689	0.0961726	Not Significant	1.08333	0.100571	0.157667	Not Significant
360	Phenylalanine metabolism	N-Acetyl-Vanillylamine	Tier 2	PR01234001		6.1	59.3	A-T2106	424.5	429.145	0.869583	0.269407	0.297203	Not Significant	0.79196	0.0228076	0.0676339	Not Significant
360	Phenylalanine metabolism	Phenylacetic acid	Tier 2	AN00460002	C07086	0.74	12.9	C-1079	377.7	298.144	0.457898	0.0274898	0.0896168	Not Significant	0.350106	0.00320505	0.0214092	Significant Decrease
360	Phenylalanine metabolism	Phenylacetylglycine	Tier 2	AN01210009	C05598	0.73	23.1	C-681	263.6	355.165	0.928268	0.717719	0.479264	Not Significant	0.952006	0.715145	0.493909	Not Significant
360	Phenylalanine metabolism	Trans-2,3-Dihydroxycinnamic Acid	Tier 2	AN01019003	C12623	0.38	10.2	A-T1798	340.2	414.1	0.947984	0.696419	0.473972	Not Significant	0.536424	0.000944793	0.00912401	Significant Decrease
361	Chlorocyclohexane and chlorobenzene degradation	2-Hydroxymuconate Semialdehyde	Tier 2	BM00525004	C00682	0.22	31.2	A-T1487	251.7	376.084	0.890198	0.248401	0.284735	Not Significant	1.05797	0.624352	0.463397	Not Significant
361	Chlorocyclohexane and chlorobenzene degradation	4-Chloroaniline	Tier 2	BM00354000	C14450	2.63	61	A-T2537	372.2	361.078	0.988655	0.960155	0.552233	Not Significant	0.791893	0.398077	0.354265	Not Significant
361	Chlorocyclohexane and chlorobenzene degradation	Chlorohydroquinone	Tier 2	BM00541001	C06601	1.12	41.8	A-1283	558	611.106	1.06632	0.325286	0.328286	Not Significant	1.15997	0.106037	0.163208	Not Significant
361	Chlorocyclohexane and chlorobenzene degradation	Cis,Cis-4-Hydroxymuconic Semialdehyde	Tier 2	BM00525003		6.9	66	C-T1247	164.2	304.116	1.16005	0.515469	0.409782	Not Significant	0.975892	0.881169	0.549106	Not Significant
362	Benzoate degradation	3-Hydroxy-Cis,Cis-Muconic Acid	Tier 2	BM00711001	C03676	3.02	1.8	A-T1282	259	392.079	1.12951	0.769714	0.496099	Not Significant	0.931561	0.877401	0.548245	Not Significant
362	Benzoate degradation	3-Sulfocatechol	Tier 2	BM01157000	C06336	1.09	61.9	A-T772	260.6	424.051	0.7275	0.348226	0.341111	Not Significant	1.66578	0.133154	0.187057	Not Significant
362	Benzoate degradation	Resorcinol	Tier 2	BM00227001	C01751	4.53	29.7	A-T2392	374.3	344.093	1.10314	0.323482	0.327895	Not Significant	1.13692	0.159303	0.207733	Not Significant
364	Fluorobenzoate degradation	4-Chlorobenzoic acid	Tier 2	BM00692000	C02370	0.85	12.3	C-1235	433.7	318.089	1.20155	0.175358	0.234867	Not Significant	0.887203	0.396296	0.353611	Not Significant
380	Tryptophan metabolism	5-Hydroxyindole- 3-Acetic Acid	Tier 1	AN01180000	C05635	1.54	2	A-T1997	348.2	425.116	0.953926	0.441453	0.381313	Not Significant	0.980034	0.706644	0.490846	Not Significant
380	Tryptophan metabolism	Indoleacetic Acid	Tier 1	AN00956003	C00954	0.8	0.4	C-1009	369.9	337.154	0.748061	0.0582098	0.132517	Not Significant	0.53243	0.0370385	0.0876501	Not Significant
380	Tryptophan metabolism	Indolelactic Acid	Tier 1	AN01360002	C02043	0.55	7.7	C-858	313.7	367.165	0.901727	0.404995	0.366689	Not Significant	0.815004	0.137465	0.190749	Not Significant
380	Tryptophan metabolism	Kynurenine	Tier 1	AN01408003	C00328	1.29	2.1	A-450	294.3	442.142	0.808624	0.00270837	0.0224093	Not Significant	1.03547	0.653851	0.474278	Not Significant
380	Tryptophan metabolism	Serotonin	Tier 1	AN00975002	C00780	0.77	0	A-1222	533	322.106	0.88178	0.835977	0.515762	Not Significant	2.01014	0.140905	0.192661	Not Significant
380	Tryptophan metabolism	2-Amino-3-Carboxymuconate Semialdehyde	Tier 2	AN01089000	C04409	4.63	73.5	A-T913	293.5	419.092	1.4145	0.133905	0.204987	Not Significant	1.22559	0.210576	0.244631	Not Significant
380	Tryptophan metabolism	2-Aminomuconate Semialdehyde	Tier 2	AN00514000	HMDB0001280	0.14	4.2	C-T1063	211.1	303.134	0.868058	0.170099	0.231051	Not Significant	0.735392	0.00330509	0.0218187	Not Significant
380	Tryptophan metabolism	2-Aminomuconate Semialdehyde	Tier 2	AN00514000	C03824	6.05	74.2	A-T1312	193.8	375.098	0.925374	0.293779	0.31254	Not Significant	1.09597	0.352732	0.331729	Not Significant
380	Tryptophan metabolism	2-Aminomuconic acid	Tier 2	AN00707000	C02220	0.89	19.9	C-998	369.3	480.212	0.910679	0.275472	0.299546	Not Significant	0.896591	0.218079	0.249623	Not Significant
380	Tryptophan metabolism	4,6-Dihydroxyquinoline	Tier 2	AN00751003	C05639	8.07	55	A-T2181	322.6	395.109	1.32862	0.563631	0.426319	Not Significant	0.382459	0.096389	0.154003	Not Significant
380	Tryptophan metabolism	4,8-Dihydroxyquinoline	Tier 2	AN00751004	C05637	1.46	71.5	A-1071	479.9	395.105	0.99433	0.941236	0.54718	Not Significant	1.02424	0.708897	0.491603	Not Significant
380	Tryptophan metabolism	5-(3'-Carboxy-3'-Oxopropenyl)-4,6-Dihydroxypicolinic Acid	Tier 2	AN02003000		8.68	52	C-T564	194.8	415.117	0.96099	0.753135	0.489507	Not Significant	0.955157	0.732627	0.500461	Not Significant
380	Tryptophan metabolism	5-Hydroxy-L-tryptophan	Tier 2	AN01585002	C00643	0.51	29.2	A-898	434.7	344.101	1.01463	0.862581	0.524825	Not Significant	1.05765	0.566644	0.440086	Not Significant
380	Tryptophan metabolism	5-Hydroxy-N-Formylkynurenine	Tier 2	AN01992000	C05648	6.24	60.3	A-T2209	320.2	719.188	0.944496	0.748329	0.48907	Not Significant	1.13479	0.488095	0.401206	Not Significant
380	Tryptophan metabolism	5-Hydroxy-tryptophan O-glucuronide	Tier 2	PR03875000		0.97	5.4	A-T864	219.3	630.173	1.02674	0.676946	0.468177	Not Significant	1.08756	0.149705	0.200225	Not Significant
380	Tryptophan metabolism	5-Hydroxyindoleacetylglycine	Tier 2	AN01935002	C05832	0.89	40.2	C-618	246.8	410.171	0.917649	0.459035	0.388833	Not Significant	0.86078	0.285739	0.292417	Not Significant
380	Tryptophan metabolism	5-Hydroxykynurenine	Tier 2	AN01634001	C05651	6.91	51.6	A-T2497	372.3	346.101	1.00926	0.948994	0.549116	Not Significant	1.18653	0.296841	0.300309	Not Significant
380	Tryptophan metabolism	Anthranilic acid	Tier 2	AN00468006	C00108	0.94	31.6	A-737	373	371.106	0.968666	0.607563	0.445244	Not Significant	1.1181	0.0374759	0.0880865	Not Significant
380	Tryptophan metabolism	Formyl-5-hydroxykynurenamine	Tier 2	AN01408002	C05647	0.68	32.2	A-1064	475.4	338.101	0.830787	0.0327026	0.0962619	Not Significant	1.06554	0.403527	0.357235	Not Significant
380	Tryptophan metabolism	Formyl-5-hydroxykynurenamine O-glucuronide	Tier 2	PR03769000		1.36	2.2	A-T718	192.9	618.174	0.902031	0.286286	0.307004	Not Significant	0.871028	0.265921	0.278098	Not Significant
380	Tryptophan metabolism	N-Acetyl-2-Aminomuconate semialdehyde	Tier 2	PR01065002		0.72	45.2	C-680	263.6	345.144	0.933994	0.474944	0.394076	Not Significant	1.06446	0.523111	0.419581	Not Significant
380	Tryptophan metabolism	N-Acetyl-3-Hydroxyanthranilic acid	Tier 2	PR01229010		0.91	5.3	A-T1735	327	429.111	0.545871	0.14834	0.214808	Not Significant	1.23663	0.472141	0.392676	Not Significant
380	Tryptophan metabolism	N-Acetylindoxyl	Tier 2	AN00956000	C02298	0.57	4.5	A-T2529	434.9	409.122	0.907816	0.355585	0.345385	Not Significant	0.937988	0.429344	0.370868	Not Significant
380	Tryptophan metabolism	N-Methylserotonin O-glucuronide	Tier 2	PR03583000		1.82	9.5	A-T1322	276.4	600.2	0.923546	0.479766	0.395597	Not Significant	1.06904	0.586357	0.446947	Not Significant
380	Tryptophan metabolism	N-formylkynurenine	Tier 2	AN01778000	C02700	1.3	32.7	A-386	264.9	470.137	1.14724	0.324258	0.327895	Not Significant	1.01978	0.868294	0.54517	Not Significant
380	Tryptophan metabolism	N2'-Acetyl-3'-Hydroxy-L-kynurenine	Tier 2	PR02197003		0.8	56.5	A-T1012	172.6	500.148	1.04362	0.281752	0.303913	Not Significant	1.02638	0.238562	0.260971	Not Significant
380	Tryptophan metabolism	N2'-Acetyl-3'-Hydroxykynurenamine	Tier 2	PR01612005		0.73	4.3	A-1139	488.4	345.108	0.858126	0.0290312	0.0918975	Not Significant	0.841194	0.0251704	0.0707787	Not Significant
400	Phenylalanine, tyrosine and tryptophan biosynthesis	3-Hydroxybenzoic Acid	Tier 1	AN00477007	HMDB0002466	1.39	2.8	C-T1711	315	300.123	1.37149	0.0224376	0.0800326	Not Significant	1.14252	0.378458	0.346288	Not Significant
400	Phenylalanine, tyrosine and tryptophan biosynthesis	2-Amino-3,7-Dideoxy-Threo-Hept-6-Ulosonic Acid	Tier 2	AN01184000	C16850	1.07	47.3	A-T399	194.3	425.138	0.846834	0.151479	0.21669	Not Significant	0.999184	0.993939	0.580312	Not Significant
410	beta-Alanine metabolism	Pantothenic Acid	Tier 1	AN01565000	HMDB0000210	3.17	6.8	C-T969	202	381.202	1.14983	0.259648	0.291479	Not Significant	1.06025	0.414004	0.362963	Not Significant
410	beta-Alanine metabolism	Pantothenic Acid	Tier 1	AN01565000	C00864	1.04	8.1	A-T992	237	453.169	1.08295	0.376684	0.356003	Not Significant	0.969583	0.619819	0.461858	Not Significant
410	beta-Alanine metabolism	3-Aminopropanal	Tier 2	AN00065001	C05665	4.61	7.1	A-T1260	250.9	307.11	0.825556	0.270263	0.297203	Not Significant	0.869599	0.403847	0.357331	Not Significant
410	beta-Alanine metabolism	Beta-Alanyl-L-Arginine	Tier 2	AN01891002	C05340	8.5	1.8	A-T1454	281.3	712.261	1.05835	0.412495	0.368824	Not Significant	1.18148	0.0332124	0.0820598	Not Significant
410	beta-Alanine metabolism	Beta-Alanyl-L-Lysine	Tier 2	AN01534003	C05341	1.71	2	A-T2142	370	342.629	0.806035	0.101781	0.178008	Not Significant	0.777443	0.0408656	0.0927018	Not Significant
430	Taurine and hypotaurine metabolism	Guanidinoethyl sulfonate	Tier 1	AN00837000	C01959	6.72	5.4	A-T1704	323.6	401.092	1.38256	0.137887	0.206412	Not Significant	1.22633	0.441753	0.375534	Not Significant
430	Taurine and hypotaurine metabolism	Aminoacetaldehyde	Tier 2	AN00028000	C06735	4.86	27.6	A-T1206	227.7	293.096	1.11265	0.29309	0.312042	Not Significant	1.21304	0.0314116	0.0793507	Not Significant
440	Phosphonate and phosphinate metabolism	N-Acetylbialaphos	Tier 2	AN03567000		1.81	66.4	C-T462	194.7	527.226	0.835334	0.155596	0.220225	Not Significant	0.985948	0.923625	0.562688	Not Significant
460	Cyanoamino acid metabolism	(E)-4-Hydroxyphenylacetaldehyde Oxime	Tier 2	BM00638000	C04350	5.79	17.3	A-T1905	323.1	385.119	1.33703	0.228416	0.272285	Not Significant	0.897991	0.599116	0.450806	Not Significant
460	Cyanoamino acid metabolism	3-Cyano-Alanine	Tier 2	BM00253000	C02512	0.45	10.4	A-T698	176.3	348.101	1.04277	0.630106	0.452455	Not Significant	1.13796	0.108608	0.164764	Not Significant
460	Cyanoamino acid metabolism	Gamma-Amino-Gamma-Cyanobutanoic Acid	Tier 2	BM00373003	C05715	0.22	26.2	A-T985	204.3	362.116	1.06795	0.692083	0.472738	Not Significant	0.930692	0.443316	0.375729	Not Significant
460	Cyanoamino acid metabolism	N-Hydroxy-L-Isoleucine	Tier 2	BM00587000	C20310	2.71	72.1	A-T2029	279.8	381.147	1.164	0.539272	0.418977	Not Significant	0.929981	0.746272	0.504278	Not Significant
460	Cyanoamino acid metabolism	N-Hydroxy-L-Phenylalanine	Tier 2	BM01037000		0.18	26.8	C-T1604	264.5	343.165	3.1481	6.43615e-06	0.000338417	Significant Increase	1.68061	0.0386568	0.0894931	Not Significant
460	Cyanoamino acid metabolism	N-Hydroxy-L-Phenylalanine	Tier 2	BM01037000	C19712	0.71	0.7	A-T1932	344.4	415.132	1.0965	0.378217	0.356003	Not Significant	1.15799	0.0334907	0.0824124	Not Significant
460	Cyanoamino acid metabolism	N-Hydroxy-L-tyrosine	Tier 2	BM01257000	C03004	1.29	34.3	A-536	318.8	431.127	0.713238	0.0268341	0.0891309	Not Significant	0.871401	0.315263	0.310306	Not Significant
520	Amino sugar and nucleotide sugar metabolism	alpha-D-Glucosamine 1-phosphate	Tier 2	AN02087003	C06156	5.5	18.6	A-55	108.8	493.101	1.22943	0.0901124	0.16751	Not Significant	1.16747	0.33386	0.321328	Not Significant
564	Glycerophospholipid metabolism	Diethanolamine	Tier 1	AN00204000	C06772	1.93	5.1	A-T630	191.6	339.135	0.961046	0.89295	0.533112	Not Significant	1.31933	0.274277	0.284547	Not Significant
564	Glycerophospholipid metabolism	Ethanolamine	Tier 1	AN00037000	C00189	1.89	4.2	A-T616	187.7	295.11	1.11012	0.389747	0.359286	Not Significant	0.93801	0.350732	0.330399	Not Significant
564	Glycerophospholipid metabolism	sn-Glycero-3-phosphoethanolamine	Tier 2	AN01496000	C01233	0.98	38.4	A-5	79.7	449.114	0.977142	0.870027	0.526257	Not Significant	1.21755	0.0652968	0.121866	Not Significant
590	Arachidonic acid metabolism	11,12-EET	Tier 2	AN02975008	HMDB0004673	6.63	35.1	C-T2432	662.8	482.323	0.829264	0.0896899	0.1674	Not Significant	0.876887	0.465581	0.388751	Not Significant
590	Arachidonic acid metabolism	12(R/S)-HETE	Tier 2	AN02975000		2.78	4.1	C-T2373	575.7	482.324	1.611	0.012991	0.0558716	Not Significant	1.06946	0.673332	0.481187	Not Significant
590	Arachidonic acid metabolism	15-Deoxy-Delta12,14-PGJ2	Tier 2	AN02931006	HMDB0005079	6.96	10.5	C-T2421	658.9	478.292	0.746049	0.124539	0.197854	Not Significant	0.966245	0.892025	0.553219	Not Significant
590	Arachidonic acid metabolism	16(R)-HETE	Tier 2	AN02975010	HMDB0004680	2.78	0.4	C-T2381	575.7	482.324	1.611	0.012991	0.0558716	Not Significant	1.06946	0.673332	0.481187	Not Significant
590	Arachidonic acid metabolism	5,6-Epoxytetraene	Tier 2	AN03167000		4.97	0.9	C-T2363	551.5	496.303	1.16899	0.413073	0.368887	Not Significant	0.931614	0.834744	0.533756	Not Significant
590	Arachidonic acid metabolism	8,9-EET	Tier 2	AN02975007	HMDB0002232	7.29	5.8	C-T2433	686.8	482.322	1.08055	0.717161	0.479087	Not Significant	0.809085	0.236491	0.260032	Not Significant
590	Arachidonic acid metabolism	Hepoxilin A3	Tier 2	AN03196003	HMDB0004688	7.81	3.3	C-T2377	577.1	498.318	0.723679	0.0313402	0.094601	Not Significant	0.936613	0.628782	0.464991	Not Significant
590	Arachidonic acid metabolism	Hepoxilin B3	Tier 2	AN03196002	C14810	8.8	10.4	C-1741	591	498.317	0.778481	0.00334707	0.0245181	Not Significant	0.953079	0.520031	0.418302	Not Significant
590	Arachidonic acid metabolism	Leukotriene D4	Tier 2	AN04614000	C05951	8.39	58.9	C-1279	439.7	410.225	0.806802	0.188702	0.245478	Not Significant	0.716348	0.0363166	0.0866879	Not Significant
590	Arachidonic acid metabolism	Leukotriene E4	Tier 2	AN04221000	C05952	9.36	43.4	C-1117	393.6	381.715	0.431777	0.000203671	0.00342251	Significant Decrease	0.307297	4.91518e-05	0.00143218	Significant Decrease
590	Arachidonic acid metabolism	Prostaglandin B2	Tier 2	AN03167006	HMDB0004236	3.24	30.9	C-T2332	546.5	496.303	1.38636	0.193254	0.247231	Not Significant	0.681463	0.131473	0.185313	Not Significant
590	Arachidonic acid metabolism	Prostaglandin J2	Tier 2	AN03167001	HMDB0002710	3.24	14.9	C-T2344	546.5	496.303	1.3867	0.193719	0.247462	Not Significant	0.841155	0.442947	0.375729	Not Significant
591	Linoleic acid metabolism	Alpha-Linolenic Acid	Tier 1	AN02387000	HMDB0003073	7.58	1.6	C-T2442	754.3	440.313	1.18888	0.257266	0.290768	Not Significant	0.758952	0.0998483	0.15741	Not Significant
591	Linoleic acid metabolism	Linoleic Acid	Tier 1	AN02413000	HMDB0000673	4.88	1.4	C-T2438	714.5	442.328	1.05565	0.82011	0.512221	Not Significant	0.618511	0.0198534	0.0628319	Not Significant
591	Linoleic acid metabolism	(7S,8S)-DiHODE	Tier 2	AN02882006	C07354	1.11	37.2	C-1508	509.6	474.321	1.50624	0.106321	0.18128	Not Significant	0.974105	0.928995	0.563738	Not Significant
591	Linoleic acid metabolism	(9Z,12Z)-(11S)-11-Hydroperoxyoctadeca-9,12-dienoic acid	Tier 2	AN02882005	C07338	5.24	27.9	C-2073	668.1	474.319	0.919767	0.333927	0.332906	Not Significant	0.989203	0.877841	0.548245	Not Significant
591	Linoleic acid metabolism	12,13-Epoxy-9-hydroxy-10-octadecenoic acid	Tier 2	AN02882001	C14832	1.95	14.7	C-1726	584	474.32	0.799011	0.0671583	0.144037	Not Significant	0.913205	0.538643	0.42606	Not Significant
591	Linoleic acid metabolism	9,10-12,13-Diepoxyoctadecanoic acid	Tier 2	AN02882007	C14836	3.9	17.5	C-1787	604.3	474.32	0.790184	0.0378756	0.105125	Not Significant	0.953016	0.603725	0.452898	Not Significant
591	Linoleic acid metabolism	9-OxoODE	Tier 2	AN02615000	C14766	3.58	3.2	C-1833	615.8	456.309	1.38463	0.15554	0.220225	Not Significant	1.16416	0.569476	0.44075	Not Significant
591	Linoleic acid metabolism	9-cis,11-trans-Octadecadienoic acid	Tier 2	AN02413001	C04056	2.31	73.9	C-1938	642.3	442.331	1.14403	0.457344	0.388465	Not Significant	1.05936	0.847997	0.53836	Not Significant
591	Linoleic acid metabolism	Crepenynic acid	Tier 2	AN02387002	C07289	2.41	2.6	C-1781	602.2	440.315	1.40138	0.213994	0.261085	Not Significant	1.12417	0.760933	0.510106	Not Significant
592	alpha-Linolenic acid metabolism	Traumatic Acid	Tier 1	AN01687000	HMDB0000933	0.81	1.7	C-T2133	419.8	390.227	1.28427	0.144206	0.211191	Not Significant	0.977023	0.915532	0.561416	Not Significant
592	alpha-Linolenic acid metabolism	(9Z,12Z,15Z)-Octadecatrienoic acid	Tier 2	AN02387003	C06427	3.91	27.2	C-2193	705.9	440.314	0.875558	0.192024	0.24684	Not Significant	0.636211	0.000630064	0.00718846	Significant Decrease
592	alpha-Linolenic acid metabolism	13(S)-HPOT	Tier 2	AN02857002	C04785	2.87	45.6	C-1642	555.1	472.304	0.854044	0.252364	0.287312	Not Significant	1.02054	0.91727	0.561416	Not Significant
592	alpha-Linolenic acid metabolism	2(R)-Hot	Tier 2	AN02615005		5.35	17.8	C-T2396	591.5	456.308	1.26221	0.0502418	0.122107	Not Significant	0.806079	0.171197	0.21721	Not Significant
592	alpha-Linolenic acid metabolism	8-[(1R,2R)-3-Oxo-2-{(Z)-pent-2-enyl}cyclopentyl]octanoic acid	Tier 2	AN02615003	C04780	3.62	21.2	C-2020	659.9	456.309	0.730006	0.00133779	0.0138891	Not Significant	0.84339	0.105233	0.162562	Not Significant
592	alpha-Linolenic acid metabolism	9-Oxononanoic acid	Tier 2	AN00918000	C16322	0.85	2.7	C-1114	392.6	334.201	2.44908	0.000565112	0.00731057	Significant Increase	1.96933	0.0474333	0.102698	Not Significant
592	alpha-Linolenic acid metabolism	Etherolenic Acid	Tier 2	AN02585003		2.95	1.5	C-T2382	574.1	454.293	1.28702	0.135835	0.205589	Not Significant	0.648534	0.012667	0.0482497	Significant Decrease
592	alpha-Linolenic acid metabolism	Jasmonic acid	Tier 2	AN01440000	C08491	1.25	63.6	C-1589	535.8	372.216	1.64298	0.0726026	0.151139	Not Significant	1.07136	0.642627	0.47022	Not Significant
592	alpha-Linolenic acid metabolism	Traumatin	Tier 2	AN01465000	C16309	6.85	70.6	C-1584	535.1	374.23	1.23329	0.158436	0.221153	Not Significant	0.830517	0.362088	0.337336	Not Significant
600	Sphingolipid metabolism	Sphingosine 1-phosphate	Tier 2	AN03724000	C06124	7.58	33.6	A-317	233.5	613.303	1.21035	0.0970967	0.174304	Not Significant	0.775385	0.0111391	0.0445035	Not Significant
622	Xylene degradation	Cis-1,2-Dihydroxy-4-Methylcyclohexa-3,5-Diene-1-Carboxylic Acid	Tier 2	BM00892002		4.77	26.9	C-T1331	218.2	332.147	0.401436	2.21231e-05	0.000801349	Significant Decrease	0.617615	0.000230087	0.00361159	Significant Decrease
623	Toluene degradation	4-Hydroxybenzaldehyde/3-Hydroxybenzaldehyde	Tier 1	BM00311001	C00633	3.64	6.2	A-1053	470.4	356.096	0.990781	0.872425	0.527359	Not Significant	1.07528	0.230792	0.257191	Not Significant
623	Toluene degradation	O-Cresol	Tier 1	BM00216002	C01542	0.35	1.3	A-T3010	535.7	342.115	0.798339	0.337667	0.334791	Not Significant	0.924108	0.729797	0.499335	Not Significant
623	Toluene degradation	3-Hydroxybenzaldehyde	Tier 2	BM00311000	C03067	1.27	32.3	A-1013	454	356.095	0.932509	0.27279	0.298021	Not Significant	1.01667	0.820345	0.529761	Not Significant
626	Naphthalene degradation	1,2-Dihydroxynaphthalene-6-sulfonic acid	Tier 2	BM01817000	C16196	1.37	39	A-1085	484.3	354.062	1.00432	0.963604	0.552888	Not Significant	1.15355	0.0400394	0.0916891	Not Significant
626	Naphthalene degradation	3-Methylsalicylaldehyde	Tier 2	BM00460007	C14087	0.98	1.2	A-928	440.3	370.11	0.722558	0.0451666	0.115079	Not Significant	0.918436	0.500249	0.408232	Not Significant
626	Naphthalene degradation	4-Formylsalicylic acid	Tier 2	BM00818003	C14100	1.55	25.2	A-514	312.2	400.084	0.978433	0.707987	0.477488	Not Significant	1.06249	0.323737	0.316394	Not Significant
627	Aminobenzoate degradation	4-Aminophenol	Tier 1	BM00219000	C02372	7.24	7.9	A-T1441	273.9	343.108	1.04219	0.743731	0.488233	Not Significant	0.952157	0.724239	0.497498	Not Significant
627	Aminobenzoate degradation	4-Nitrophenol	Tier 1	BM00487001	C00870	0.88	4.3	A-T2878	497	373.085	1.10889	0.477442	0.39464	Not Significant	1.51785	0.00130123	0.0113999	Significant Increase
627	Aminobenzoate degradation	Aniline	Tier 1	BM00139000	C00292	3.32	7.6	A-T2335	389.6	327.114	1.15353	0.405598	0.366689	Not Significant	1.16507	0.213932	0.247417	Not Significant
627	Aminobenzoate degradation	Guaiacol	Tier 1	BM00326004	C01502	1.84	2	A-1093	484.9	358.11	0.845081	0.323767	0.327895	Not Significant	1.33664	0.0552304	0.111613	Not Significant
627	Aminobenzoate degradation	Vanillic Acid	Tier 1	BM00856008	C06672	0.82	1.8	A-T2321	395.2	402.1	1.06477	0.733661	0.48533	Not Significant	1.34059	0.634178	0.467246	Not Significant
627	Aminobenzoate degradation	1,2,3-Trihydroxybenzene	Tier 2	BM00344003	C01108	0.56	3.3	A-T2096	369.5	360.09	0.812509	0.235259	0.276875	Not Significant	1.42136	0.207899	0.242309	Not Significant
627	Aminobenzoate degradation	3-Nitrophenol	Tier 2	BM00487002	C14418	0.13	35.6	A-T2899	464.3	373.085	1.5389	0.314509	0.323847	Not Significant	1.15499	0.700451	0.48936	Not Significant
627	Aminobenzoate degradation	3-O-Methylgallic Acid	Tier 2	BM01076001	C05616	0.56	64.7	A-T1978	428.5	418.095	0.712077	0.452384	0.386268	Not Significant	0.910602	0.781931	0.516197	Not Significant
627	Aminobenzoate degradation	4-Aminocatechol	Tier 2	BM00333000	C18351	7.01	70.9	A-T1768	253.6	359.103	1.15459	0.321742	0.327347	Not Significant	0.811912	0.0868742	0.14479	Not Significant
627	Aminobenzoate degradation	Aminohydroquinone	Tier 2	BM00333001	C14604	7.32	74.3	A-T1829	256.8	359.103	1.13666	0.534017	0.416684	Not Significant	0.939432	0.744594	0.503547	Not Significant
627	Aminobenzoate degradation	Gallic Acid	Tier 2	BM00887000	C01424	9.13	2.9	A-T2800	487.3	319.072	0.869401	0.713958	0.478262	Not Significant	0.716313	0.219053	0.249767	Not Significant
627	Aminobenzoate degradation	O-Hydroxylaminobenzoic Acid	Tier 2	BM00657000	C16235	3.47	15.1	A-T1926	370.6	387.101	1.11128	0.808009	0.509266	Not Significant	0.97386	0.948306	0.568323	Not Significant
630	Glyoxylate and dicarboxylate metabolism	Glycolic Acid	Tier 1	AN00080000	C00160	0.15	6.9	C-240	159.1	238.107	1.15878	0.200256	0.253098	Not Significant	1.26461	0.103748	0.161302	Not Significant
630	Glyoxylate and dicarboxylate metabolism	Threo-3-Methylaspartic Acid	Tier 2	AN00583005	C03618	0	69.4	A-T778	271.1	381.111	0.813043	0.382272	0.356681	Not Significant	0.710338	0.0869933	0.144846	Not Significant
633	Nitrotoluene degradation	2,6-Diamino-4-nitrotoluene	Tier 2	BM00843001	C16397	0.83	66	A-1011	453.8	317.593	0.975273	0.826235	0.513835	Not Significant	1.05641	0.582141	0.444862	Not Significant
640	Propanoate metabolism	2-Hydroxybutyric Acid	Tier 1	AN00197004	C05984	1.24	5.7	C-556	236.2	266.138	1.38614	0.0982043	0.175135	Not Significant	0.773383	0.081285	0.139322	Not Significant
640	Propanoate metabolism	Propanoic acid	Tier 2	AN00070003	C00163	0.4	9.2	C-780	290	236.128	0.692191	0.00327902	0.0245181	Not Significant	0.676671	0.000423376	0.00549449	Not Significant
650	Butanoate metabolism	4-Hydroxybutanoic acid	Tier 2	AN00197005	HMDB0000710	0.92	4.9	C-T1181	220.2	266.139	1.15695	0.350661	0.342673	Not Significant	0.912539	0.336143	0.322746	Not Significant
660	C5-Branched dibasic acid metabolism	4-Methyl-L-Glutamic Acid	Tier 2	BM00754000	C06234	0.19	13.9	A-T967	213	395.127	1.08	0.415848	0.369794	Not Significant	0.922984	0.45087	0.380414	Not Significant
660	C5-Branched dibasic acid metabolism	4-Methylene-Glutamine	Tier 2	BM00716001	C01109	2.2	53.2	A-T618	131.1	392.127	1.04592	0.536222	0.417603	Not Significant	0.907476	0.279608	0.287957	Not Significant
670	One carbon pool by folate	N-Acetyl-5-Formiminotetrahydrofolic Acid	Tier 2	PR04702001		2.55	20.3	A-T1596	323	748.252	1.38155	0.143367	0.210234	Not Significant	0.845968	0.430031	0.37117	Not Significant
670	One carbon pool by folate	N-Acetyl-5-Methyltetrahydrofolic Acid	Tier 2	PR04643000		4.35	11.2	A-T1327	278.8	735.258	1.08927	0.30841	0.31918	Not Significant	0.963966	0.425299	0.368971	Not Significant
670	One carbon pool by folate	N-Acetyl-Dihydrofolic Acid	Tier 2	PR04560000		8.3	9.9	A-T1497	277.8	719.218	0.777981	0.112238	0.187757	Not Significant	1.08544	0.627971	0.464991	Not Significant
680	Methane metabolism	Methylamine	Tier 1	BM00008000	C00218	3.3	4	A-T1426	283.6	265.1	0.933025	0.649006	0.460348	Not Significant	1.37572	0.165761	0.213098	Not Significant
680	Methane metabolism	2-Oxosuberic Acid	Tier 2	BM01129000		6.23	37.1	C-T1534	314.3	350.158	1.31063	0.00903353	0.0460146	Not Significant	1.09229	0.433705	0.372406	Not Significant
730	Thiamine metabolism	4-Amino-5-Hydroxymethyl-2-Methylpyrimidine	Tier 2	AN00493001	C01279	0.44	20.1	A-T1513	310.5	373.132	1.17795	0.198439	0.251882	Not Significant	1.12014	0.27408	0.284547	Not Significant
750	Vitamin B6 metabolism	3-Hydroxy-2-methylpyridine-4,5-dicarboxylic acid	Tier 2	AN01252000	C04604	5.45	50	C-1000	369.3	520.205	0.918612	0.595234	0.440214	Not Significant	0.639848	0.00837285	0.0372372	Significant Decrease
760	Nicotinate and nicotinamide metabolism	6-Oxo-1,4,5,6-tetrahydronicotinic acid	Tier 2	AN00514001	C04226	8.82	17.8	C-260	165.9	303.131	0.385697	8.58023e-08	9.32385e-06	Significant Decrease	0.439	4.21865e-08	6.02065e-06	Significant Decrease
780	Biotin metabolism	7,8-Diaminononanoic acid	Tier 2	AN01138001	C01037	1.86	17.9	A-974	447.5	328.134	0.96354	0.707397	0.477488	Not Significant	0.920126	0.333877	0.321328	Not Significant
790	Folate biosynthesis	4-Amino-4-Deoxychorismic Acid	Tier 2	AN01643000	C11355	2.7	26.8	A-T1234	230.3	459.12	1.05387	0.647342	0.459568	Not Significant	1.31223	0.0911514	0.149057	Not Significant
790	Folate biosynthesis	6-Pyruvoyltetrahydropterin	Tier 2	AN01790002	C03684	1.85	74.2	A-T2691	375.7	352.6	0.90685	0.494503	0.401926	Not Significant	0.985527	0.941557	0.567082	Not Significant
790	Folate biosynthesis	7-Aminomethyl-7-Carbaguanine	Tier 2	AN01011000	C16675	3.59	71.9	A-T574	106.7	413.137	1.00838	0.941143	0.54718	Not Significant	1.10589	0.45866	0.384924	Not Significant
790	Folate biosynthesis	N-Acetyl-6-(1'-Hydroxy-2'-Oxopropyl)-Tetrahydropterin	Tier 2	PR02417003		0.05	28.6	A-T2802	450.7	374.615	0.866539	0.0113249	0.0515629	Not Significant	1.09185	0.11472	0.171573	Not Significant
790	Folate biosynthesis	N-Acetyl-6-Lactoyl-5,6,7,8-tetrahydropterin	Tier 2	PR02417000		0.19	34.8	A-993	450.8	374.614	0.856863	0.00788364	0.0418451	Not Significant	1.12002	0.0743931	0.131649	Not Significant
790	Folate biosynthesis	N-Acetyl-6-Pyruvoyltetrahydropterin	Tier 2	PR02392000		3.73	73.5	A-164	167.4	513.153	0.964372	0.698986	0.47509	Not Significant	1.08525	0.293088	0.297846	Not Significant
790	Folate biosynthesis	Pyrimidodiazepine	Tier 2	AN01599000	C02587	6.85	69.2	A-T1662	243.1	455.148	1.00837	0.917942	0.540226	Not Significant	1.03915	0.73521	0.501414	Not Significant
790	Folate biosynthesis	Thf-L-Glutamic Acid	Tier 2	AN04966000	C09332	6.49	41.3	A-T879	255.4	808.266	1.12635	0.457583	0.388465	Not Significant	0.819283	0.224037	0.252584	Not Significant
791	Atrazine degradation	Ammeline	Tier 2	BY00358000	C08733	2.61	67.2	A-427	285.4	361.109	1.34392	0.0488043	0.120152	Not Significant	1.22969	0.10537	0.162625	Not Significant
830	Retinol metabolism	Retinoic acid	Tier 2	AN02714000	C00777	1.81	33.4	C-2079	669.3	462.3	0.853062	0.308405	0.31918	Not Significant	0.781981	0.369014	0.340863	Not Significant
830	Retinol metabolism	all-trans-4-Oxoretinoic acid	Tier 2	AN02909000	C16678	1.74	20.6	C-1765	599	476.279	0.746308	0.0238608	0.0832828	Not Significant	0.938383	0.573158	0.441896	Not Significant
860	Porphyrin metabolism	(3Z)-Phycocyanobilin	Tier 2	AN05016000	C05786	0.05	30.9	C-533	230.3	455.231	0.629169	0.00302399	0.0234132	Significant Decrease	0.831717	0.0955057	0.15299	Not Significant
860	Porphyrin metabolism	Sirohydrochlorin	Tier 2	AN05611000	C05778	3.54	24.9	C-507	226.3	593.235	1.3863	0.366788	0.351341	Not Significant	3.32324	0.00558143	0.0291806	Significant Increase
901	Indole alkaloid biosynthesis	4-Hydroxy-L-tryptophan	Tier 2	BP01585000	C21777	2.61	16.7	A-425	284.2	454.142	0.911693	0.155778	0.220225	Not Significant	1.03001	0.628993	0.464991	Not Significant
903	Limonene degradation	(3S)-3-Isopropenyl-6-oxoheptanoic acid	Tier 2	BM01083000	C11419	0.56	17.7	C-1247	435.5	346.201	0.942306	0.639183	0.456348	Not Significant	1.04599	0.796314	0.521617	Not Significant
903	Limonene degradation	3-Isopropyl-3-butenoic acid	Tier 2	BM00375009	C11950	2.18	18.6	C-1305	443.9	290.175	0.999571	0.997784	0.560835	Not Significant	0.941263	0.693805	0.487458	Not Significant
904	Diterpenoid biosynthesis	Palustric acid	Tier 2	BP02746005	C12077	1.7	27.2	C-1773	601	464.315	0.942246	0.798927	0.506079	Not Significant	0.919758	0.657797	0.476422	Not Significant
904	Diterpenoid biosynthesis	Pisiferic acid	Tier 2	BP02931005	C09163	6.79	3.8	C-1866	624.4	478.292	1.38758	0.15155	0.21669	Not Significant	1.06951	0.790335	0.519807	Not Significant
906	Carotenoid biosynthesis	Abscisic acid	Tier 2	BP02179000	C06082	1.86	12	C-1238	434.2	426.227	0.846362	0.210979	0.25961	Not Significant	0.891541	0.448104	0.378648	Not Significant
930	Caprolactam degradation	Adipate semialdehyde	Tier 2	BM00396001	C06102	0.77	23.2	C-703	271.4	292.154	0.657503	0.00534543	0.0327558	Significant Decrease	1.09134	0.621104	0.462408	Not Significant
940	Phenylpropanoid biosynthesis	Caffeic acid	Tier 1	BP01019000	C01197	1.82	5.8	A-627	344.4	414.1	0.739814	0.0136278	0.0577668	Not Significant	0.679142	0.00595311	0.0302125	Not Significant
940	Phenylpropanoid biosynthesis	3,4-Dihydroxystyrene	Tier 2	BP00460008	C06224	1.61	36.2	A-1406	635.9	302.084	0.743322	0.000189901	0.00332838	Not Significant	0.762485	0.000638029	0.00718846	Not Significant
940	Phenylpropanoid biosynthesis	4-Hydroxystyrene	Tier 2	BP00299004	C05627	1.7	62.9	A-1254	543.1	354.115	0.894098	0.109199	0.184229	Not Significant	0.824334	0.000164155	0.00308247	Not Significant
940	Phenylpropanoid biosynthesis	Caffeic aldehyde	Tier 2	BP00793005	C10945	7.82	57	A-1167	499.4	316.084	1.2049	0.194026	0.247661	Not Significant	1.44395	0.0547667	0.111513	Not Significant
946	Degradation of flavonoids	3-(4-Hydroxyphenyl)Propionic Acid	Tier 1	BM00823005	C01744	1.42	7.9	C-849	309.3	328.154	0.959427	0.891701	0.532602	Not Significant	0.841945	0.414079	0.362963	Not Significant
960	Tropane, piperidine and pyridine alkaloid biosynthesis	5-Aminopentanal	Tier 2	AN00174001	C12455	1.51	3.6	A-442	290.3	335.142	0.959129	0.495417	0.401926	Not Significant	0.968003	0.58709	0.44713	Not Significant
960	Tropane, piperidine and pyridine alkaloid biosynthesis	Calystegin A3	Tier 2	BP00725001	C10850	1.54	11.1	A-400	273.2	393.147	1.01646	0.831659	0.515243	Not Significant	1.07564	0.388956	0.34909	Not Significant
960	Tropane, piperidine and pyridine alkaloid biosynthesis	Slaframine	Tier 2	BP01272000	C06185	1.41	11.2	A-457	295.7	432.195	1.04935	0.667046	0.466046	Not Significant	0.794448	0.0655469	0.122114	Not Significant
966	Glucosinolate biosynthesis	Trihomomethionine	Tier 2	BP01188000	C17221	1.52	43.7	A-740	373.4	425.156	1.33469	0.288453	0.308719	Not Significant	0.758693	0.381037	0.347552	Not Significant
997	Biosynthesis of various other secondary metabolites	4-Chloro-L-lysine	Tier 2	BM01026000	C22137	8.8	22	A-160	165.6	414.121	0.60099	0.0310471	0.094601	Not Significant	1.34074	0.340287	0.325091	Not Significant
997	Biosynthesis of various other secondary metabolites	Beta-Ethynylserine	Tier 2	BM00380002		7.83	3.6	C-T1119	211.1	291.132	1.15175	0.428209	0.375663	Not Significant	1.53645	0.150609	0.200646	Not Significant
997	Biosynthesis of various other secondary metabolites	Beta-Ethynylserine	Tier 2	BM00380002	C22141	0.48	28.1	A-T931	247.3	363.1	0.969126	0.897552	0.53414	Not Significant	1.47346	0.0279243	0.0750748	Not Significant
998	Biosynthesis of various antibiotics	3-Amino-4-Hydroxybenzoic Acid	Tier 2	BM00657002	C12115	3.05	8.6	A-T1647	319.7	387.099	1.16449	0.700974	0.475286	Not Significant	1.39984	0.43152	0.371946	Not Significant
999	Biosynthesis of various plant secondary metabolites	Lariciresinol	Tier 2	BP03525000	C10646	5.03	30.6	A-T1156	279.6	594.217	1.12174	0.0716457	0.149913	Not Significant	1.09888	0.10473	0.162124	Not Significant
NA	NA	(R)-2-Amino-3-methoxypropanoic acid	Tier 1	BP00291002		1.11	3.2	C-584	240.3	442.233	0.911039	0.608045	0.445244	Not Significant	0.819366	0.155233	0.204337	Not Significant
NA	NA	1-Methylguanine	Tier 1	AN00812002	C04152	7.14	8.2	A-T1189	261	399.12	1.23538	0.220479	0.266179	Not Significant	1.14959	0.457021	0.384262	Not Significant
NA	NA	2-(4-Hydroxyphenyl)propionic Acid	Tier 1	BP00823021	HMDB0041683	2.45	5.7	A-868	425.5	400.12	0.873635	0.636405	0.455483	Not Significant	0.99375	0.978072	0.575738	Not Significant
NA	NA	2-Hydroxy-2-Methylbutyric Acid	Tier 1	EF00283001	HMDB0001987	1.38	4.3	C-763	285	280.154	1.13735	0.295149	0.312637	Not Significant	0.852563	0.348126	0.328981	Not Significant
NA	NA	2-Hydroxycaproic Acid/Hydroxyisocaproic Acid/2-Ethyl-2-Hydroxybutyric Acid	Tier 1	AN00422007	HMDB0001624	1.29	9.3	C-905	325.5	294.17	1.04509	0.719612	0.480134	Not Significant	0.873428	0.334995	0.322038	Not Significant
NA	NA	2-Ketohexanoic Acid	Tier 1	AN00396002	C00902	0.86	4.7	C-1141	402.4	292.154	0.410339	3.85308e-05	0.00112152	Significant Decrease	0.320972	5.25249e-06	0.00029589	Significant Decrease
NA	NA	2-Methylhexanoic acid	Tier 1	BP00399007	HMDB0031594	0.93	1.5	C-1438	486.2	292.19	0.795117	0.0891187	0.16721	Not Significant	0.662527	0.00407631	0.0241334	Significant Decrease
NA	NA	2-Methylhippuric acid	Tier 1	AN01210001	HMDB0011723	0.07	1.5	C-831	304.9	355.165	1.26026	0.228824	0.272285	Not Significant	1.14008	0.364716	0.338478	Not Significant
NA	NA	2-Methylpent-4-enoic acid	Tier 1	BP00254009	HMDB0031158	0.72	9.1	C-1162	407.4	276.159	1.09632	0.497846	0.403158	Not Significant	0.76845	0.0916391	0.149057	Not Significant
NA	NA	2-Phenylphenol	Tier 1	BP00893001	C02499	1.19	2.3	A-1305	571.6	404.131	1.26693	0.0802399	0.159813	Not Significant	1.16138	0.176794	0.220992	Not Significant
NA	NA	3-Hexenedioic Acid	Tier 1	EF00544004	HMDB0000393	1.08	4.9	C-549	234.8	306.133	1.4629	0.0750715	0.153922	Not Significant	1.01479	0.943544	0.567529	Not Significant
NA	NA	3-Hydroxybutyric Acid	Tier 1	AN00197001	HMDB0000011	0.8	4.3	C-T1123	211.3	266.139	3.82167	0.0469347	0.117262	Not Significant	0.934196	0.905158	0.557477	Not Significant
NA	NA	3-Methoxypropanoic acid	Tier 1	BP00197007		1.37	7.8	C-701	271.1	266.138	0.955339	0.692556	0.472738	Not Significant	1.11058	0.51608	0.415916	Not Significant
NA	NA	4-Chloro-3,5-dimethylphenol	Tier 1	BP00696000	C14715	1.38	5.7	A-1383	621.3	390.092	1.1827	0.414894	0.369351	Not Significant	1.18164	0.295177	0.29907	Not Significant
NA	NA	4-Ethylphenol	Tier 1	AN00269012	C13637	5.33	0.2	A-T3073	564.1	356.13	1.08001	0.157611	0.220837	Not Significant	1.22189	0.000104919	0.0023534	Not Significant
NA	NA	4-Hydroxyhippuric acid	Tier 1	BM01229007	HMDB0013678	1.12	4.9	C-984	363.8	259.618	0.962544	0.756244	0.490558	Not Significant	0.937579	0.810362	0.525627	Not Significant
NA	NA	4-Hydroxyphenylpropionate	Tier 1	BM00823005	C01744	1.95	0.4	A-T2372	407	400.12	0.32131	0.0273449	0.0896168	Not Significant	1.63968	0.196452	0.23419	Not Significant
NA	NA	4-Methyloctanoic acid	Tier 1	BP00719007	HMDB0031557	3.85	9.7	C-1609	542.9	320.221	0.97646	0.782932	0.501446	Not Significant	0.714654	0.0214117	0.0653173	Not Significant
NA	NA	7-Methylguanine	Tier 1	AN00812000	C02242	9.01	3.7	A-T2676	466.9	316.593	0.9712	0.76589	0.494082	Not Significant	1.14806	0.152758	0.202476	Not Significant
NA	NA	8-Aminooctanoic acid	Tier 1	BP00726000	HMDB0247418	1.05	2.4	C-131	130.7	321.217	1.04036	0.790807	0.50382	Not Significant	0.999593	0.998457	0.581601	Not Significant
NA	NA	Azelaic Acid	Tier 1	AN01132000	C08261	0.49	4.5	C-938	334.3	350.196	1.39886	0.130682	0.203644	Not Significant	1.91785	0.121781	0.177422	Not Significant
NA	NA	Beta-Leucine	Tier 1	AN00410004	C02486	4.75	10	A-T1407	267.2	365.151	1.20819	0.592176	0.438549	Not Significant	1.09197	0.417873	0.365531	Not Significant
NA	NA	Butylated hydroxytoluene	Tier 1	BP01592000	HMDB0033826	0.99	0.7	A-1332	583.2	454.241	2.0849	0.0283243	0.0912676	Not Significant	1.13975	0.59769	0.450575	Not Significant
NA	NA	Carvacrol	Tier 1	BP00630018	HMDB0035770	1.19	0.1	A-1373	613.6	384.162	1.08625	0.520168	0.410606	Not Significant	0.961651	0.637793	0.468811	Not Significant
NA	NA	Cyclohexaneacetic acid	Tier 1	EF00530004	HMDB0031403	1.02	5.1	C-1440	486.3	304.19	1.35971	0.224448	0.26881	Not Significant	0.665589	0.0607295	0.117042	Not Significant
NA	NA	D-Mannosamine	Tier 1	BP01010000		1.34	2.1	A-52	106.7	413.137	1.0071	0.949814	0.549395	Not Significant	1.09972	0.477782	0.396198	Not Significant
NA	NA	Guanidine	Tier 1	AN00029000	C17349	5.89	8	A-59	111.9	293.105	0.939615	0.839639	0.516974	Not Significant	1.03113	0.882174	0.54953	Not Significant
NA	NA	Hydroferulic acid	Tier 1	BP01244010	HMDB0062121	0.26	6.6	C-904	324.9	358.165	0.289069	0.132598	0.204987	Not Significant	2.30723	0.0563054	0.112897	Not Significant
NA	NA	Hydroferulic acid	Tier 1	BP01244010	HMDB0062121	1.46	1.4	A-799	398.7	430.131	0.472801	0.198259	0.251882	Not Significant	3.54609	0.0336967	0.0827724	Not Significant
NA	NA	Hydroxyisobutyric Acid	Tier 1	EP00197008	C21297	0.31	3.9	C-521	227.6	266.139	1.1277	0.212216	0.259888	Not Significant	0.887652	0.142956	0.194678	Not Significant
NA	NA	Hydroxyoctanoic Acid	Tier 1	AN00743002	HMDB0000711	1.56	6	C-1221	428.6	322.201	0.886938	0.553239	0.423569	Not Significant	0.676486	0.0295801	0.0775044	Not Significant
NA	NA	Hydroxyphenyllactic Acid	Tier 1	AN01052008	C03672	0.68	5.8	C-570	237.9	344.149	0.762417	0.0173968	0.0675162	Not Significant	0.811831	0.0543758	0.11103	Not Significant
NA	NA	Indole-3-carboxylic acid	Tier 1	BP00751000	C19837	1.21	5.3	A-915	438.1	395.106	0.952782	0.599452	0.441457	Not Significant	1.0402	0.473728	0.393492	Not Significant
NA	NA	Indoline-2-carboxylic acid	Tier 1	BP00785002		0.33	1	C-683	264	243.623	1.00498	0.964974	0.553121	Not Significant	0.780363	0.0513655	0.108239	Not Significant
NA	NA	Levulinic Acid	Tier 1	AN00266005	HMDB0000720	0.66	4.7	C-668	259.8	278.139	0.697025	5.33753e-07	3.95462e-05	Not Significant	0.807404	0.0160347	0.0557585	Not Significant
NA	NA	Methionine	Tier 1	AN00608000	C00073	1.77	0.3	A-438	288.5	383.109	0.782668	0.0166007	0.0658759	Not Significant	0.864217	0.196147	0.23419	Not Significant
NA	NA	Methylguanidine	Tier 1	AN00066000	C02294	1.33	1.2	A-106	144.8	307.122	1.00603	0.934654	0.544671	Not Significant	1.20395	0.00133822	0.0115979	Not Significant
NA	NA	N-Acetyl-methionine	Tier 1	AN01182000	C02712	9.6	8.9	C-640	252.1	353.15	0.962167	0.75636	0.490558	Not Significant	1.03661	0.766369	0.51109	Not Significant
NA	NA	N-Methyl-a-aminoisobutyric acid	Tier 1	AN00277000	HMDB0002141	9.29	2.4	A-643	347.4	351.134	1.00062	0.991559	0.559577	Not Significant	1.00171	0.967683	0.572673	Not Significant
NA	NA	Octadecanedioic Acid	Tier 1	AN02912000	HMDB0000782	2.57	5.3	C-1845	619	476.336	0.877452	0.379339	0.356003	Not Significant	0.880479	0.339261	0.324992	Not Significant
NA	NA	Ribothymidine	Tier 1	AN02071002	HMDB0000884	0.44	3.3	A-320	235.3	492.143	0.848706	0.0567065	0.130363	Not Significant	0.932783	0.353769	0.33252	Not Significant
NA	NA	S-Allyl-L-cysteine	Tier 1	BP00753000	HMDB0034323	1.06	4.9	A-553	322.7	395.109	1.3574	0.54908	0.422222	Not Significant	0.399998	0.106726	0.163801	Not Significant
NA	NA	Sodium 2-ethylhexanoate	Tier 1	BP00552001	HMDB0031230	4.41	4	C-1517	513.3	306.205	1.11571	0.389412	0.359286	Not Significant	0.809355	0.0862748	0.144361	Not Significant
NA	NA	Spermine	Tier 1	AN01299000	HMDB0013076	8.8	7.6	A-T2125	343.2	335.163	0.950655	0.71556	0.47841	Not Significant	1.08577	0.643769	0.470575	Not Significant
NA	NA	Threonine	Tier 1	AN00291000	C00188	0.52	0.7	A-T578	175.8	353.116	0.899236	0.118008	0.193139	Not Significant	0.976251	0.659994	0.476882	Not Significant
NA	NA	Tyrosine	Tier 1	AN01037004	C00082	0.29	0.6	A-T2813	488.1	324.595	0.827909	0.00125745	0.0131387	Not Significant	0.898593	0.0820103	0.14042	Not Significant
NA	NA	o-Toluic acid	Tier 1	BP00460004	HMDB0002340	0.43	7	C-1233	431.8	298.144	3.23691	0.00120712	0.0128602	Significant Increase	1.90957	3.9643e-05	0.00126409	Significant Increase
NA	NA	(R)-3,4-Dihydroxymandelonitrile	Tier 2	BP00807001		0.08	1.5	A-1086	484.4	316.58	0.937797	0.624311	0.451782	Not Significant	0.917119	0.383449	0.348215	Not Significant
NA	NA	(R)-3-Hydroxyhexanoic acid	Tier 2	AN00422002		1.07	1.9	C-832	305.1	294.17	1.27588	0.20325	0.2545	Not Significant	0.747561	0.135789	0.1895	Not Significant
NA	NA	2'-Deamino-2'-hydroxy-6'-dehydroparomamine	Tier 2	AN02995001	C20351	0.36	22.1	A-496	308.6	395.127	0.870393	0.102003	0.178155	Not Significant	0.995051	0.950485	0.569011	Not Significant
NA	NA	2'-Deamino-2'-hydroxyparomamine	Tier 2	AN03024000	C20353	1.61	11.1	A-431	286.2	396.134	0.903892	0.304142	0.317179	Not Significant	0.830609	0.0349915	0.0844511	Not Significant
NA	NA	2'-Hydroxyacetophenone	Tier 2	EF00460012		2.74	16.3	A-1035	460.8	370.11	0.936673	0.33149	0.331889	Not Significant	0.968078	0.680734	0.48238	Not Significant
NA	NA	2,3',4,6-Tetrahydroxybenzophenone	Tier 2	BP01896000		5.58	41.9	A-817	405.9	480.114	0.681832	0.369424	0.352224	Not Significant	0.753994	0.367477	0.339922	Not Significant
NA	NA	2,4,6-Trihydroxybenzoic acid	Tier 2	EF00887002		9.9	0.1	A-1062	475.2	319.072	1.012	0.940098	0.547076	Not Significant	0.880069	0.215559	0.248327	Not Significant
NA	NA	2,4-Diamino-6-hydroxypyrimidine	Tier 2	ED00348001		1.9	40.3	A-1102	485.4	297.085	1.10339	0.775957	0.499136	Not Significant	1.05354	0.898433	0.555359	Not Significant
NA	NA	2-(Methylamino)benzoic acid	Tier 2	BP00638005	C03005	1.94	25.4	A-861	422.7	385.121	0.842886	0.129779	0.203011	Not Significant	0.806419	0.235321	0.258915	Not Significant
NA	NA	2-Amino-2-methyl-1,3-propanediol	Tier 2	AN00204001	C11260	1.83	30.9	A-398	272	339.137	0.907765	0.30187	0.316023	Not Significant	0.994033	0.945013	0.568151	Not Significant
NA	NA	2-Amino-3,8-dimethyl-3H-imidazo[4,5-f]quinoxaline	Tier 2	EF01475000	C19255	5.6	48.5	A-413	281	447.157	1.04132	0.781936	0.501137	Not Significant	1.13616	0.346116	0.328246	Not Significant
NA	NA	2-Hydroxy-2,4-Pentadienoic Acid	Tier 2	AN00252002	C00596	1.1	12.2	A-T2161	370.2	348.089	0.900835	0.361575	0.348532	Not Significant	1.14847	0.655464	0.475218	Not Significant
NA	NA	2-Methyl-3-ketovaleric acid	Tier 2	EF00396011		0.82	2.5	C-1055	373.7	292.154	0.475349	3.47239e-13	9.43333e-11	Significant Decrease	0.501897	4.98599e-09	8.42633e-07	Significant Decrease
NA	NA	2-Methylpiperidine	Tier 2	EF00161001		0.15	6.3	A-994	450.8	333.163	0.793187	0.423205	0.37308	Not Significant	1.11762	0.673322	0.481187	Not Significant
NA	NA	2-Phenylbutyric acid	Tier 2	AN00798002		8.5	11.1	C-1425	484.8	326.172	1.32402	0.172506	0.233275	Not Significant	0.696726	0.0368538	0.087599	Not Significant
NA	NA	2-Pyrrolidineacetic acid	Tier 2	EF00385003		1.53	3.2	A-479	303	363.137	0.768556	0.0430477	0.112992	Not Significant	0.876178	0.436893	0.373059	Not Significant
NA	NA	2-n-Propyl-4-oxopentanoic acid	Tier 2	ED00718003	C16655	0.46	1.2	C-1171	411.1	320.185	1.05427	0.788303	0.5035	Not Significant	0.865584	0.263048	0.275948	Not Significant
NA	NA	3,4-Dihydroxyphenylacetone	Tier 2	ED00823006		3.26	7.7	A-1308	572.1	317.091	0.851436	0.0840162	0.163226	Not Significant	0.686411	0.192156	0.231795	Not Significant
NA	NA	3-(2,3-Dihydroxyphenyl)propanoic acid	Tier 2	AN01052013	C04044	5.16	5.9	A-T1805	336.8	416.114	0.344109	0.0451852	0.115079	Not Significant	1.4847	0.363075	0.33807	Not Significant
NA	NA	3-(3,4,5-Trimethoxyphenyl)propanoic acid	Tier 2	EF01824000		1.16	59.6	C-1249	435.8	402.191	1.52703	0.252454	0.287312	Not Significant	2.00486	0.0268297	0.0730149	Not Significant
NA	NA	3-Amino-2,3-dideoxy-scyllo-inosose	Tier 2	AN00754004	C17581	0.95	14.1	A-100	142.3	395.127	1.0764	0.443117	0.381509	Not Significant	1.13201	0.276404	0.286052	Not Significant
NA	NA	3-Furoic acid	Tier 2	AN00239000		9.75	45.9	C-1063	374.6	274.105	0.701813	0.00336156	0.0245181	Not Significant	1.04564	0.683238	0.483734	Not Significant
NA	NA	3-Hydroxy-4-aminopyridine	Tier 2	ED00228001		0.27	72.7	A-1300	568.5	577.158	0.648839	0.0655484	0.14167	Not Significant	0.638542	0.0288994	0.0761768	Not Significant
NA	NA	3-Hydroxyisoheptanoic acid	Tier 2	AN00577000		1.38	38.9	C-1064	374.6	308.185	1.72547	0.0838625	0.163122	Not Significant	1.21211	0.466689	0.388908	Not Significant
NA	NA	3-Hydroxynonanoic acid	Tier 2	EF00947000		1.62	29.2	C-1306	444	336.216	1.1683	0.346402	0.340142	Not Significant	0.983292	0.926641	0.563115	Not Significant
NA	NA	3-Hydroxyphenylpyruvic acid	Tier 2	AN01019004		1.2	69.6	A-856	421.1	414.1	0.7176	0.00790692	0.0418451	Not Significant	0.53161	0.0768679	0.133925	Not Significant
NA	NA	3-Methoxybenzenepropanoic acid	Tier 2	AN01028001		1.28	10	C-1161	407.3	342.17	0.309795	0.114454	0.189786	Not Significant	4.20507	0.172295	0.217691	Not Significant
NA	NA	3-Oxodecanoic acid	Tier 2	AN01108002		1.19	9.9	C-1476	496.5	348.216	0.942623	0.687525	0.47166	Not Significant	0.653665	0.0236378	0.068757	Not Significant
NA	NA	3-Oxododecanoic acid	Tier 2	BP01490000	C02367	1.47	6.7	C-1679	566.1	376.248	1.00793	0.966584	0.553189	Not Significant	0.664654	0.0307066	0.0786275	Not Significant
NA	NA	3-Pyridinebutanoic acid	Tier 2	AN00814002		1.13	5.2	C-347	193.8	327.17	0.949671	0.616744	0.448391	Not Significant	0.747296	0.00821898	0.0370402	Not Significant
NA	NA	4-Amino-2-methylenebutanoic acid	Tier 2	EF00259003		6.37	42.7	C-558	236.4	277.153	1.17426	0.134869	0.20533	Not Significant	1.08375	0.334753	0.321988	Not Significant
NA	NA	4-Deoxythreonic acid	Tier 2	AN00297000		0.83	2	C-251	163.4	282.133	1.05003	0.788225	0.5035	Not Significant	0.923875	0.458948	0.384924	Not Significant
NA	NA	4-Hydroxy-2-oxopentanoic acid	Tier 2	AN00418004		4.86	10.8	C-T1348	257	294.135	0.673717	0.00552396	0.0333484	Not Significant	0.784963	0.0610381	0.117354	Not Significant
NA	NA	4-Hydroxyamphetamine	Tier 2	ED00640002		1.14	34.7	A-1282	558	618.208	1.08334	0.260249	0.291952	Not Significant	1.12478	0.133742	0.187571	Not Significant
NA	NA	4-Hydroxypiperidine	Tier 2	EU00174003		0.08	32	A-614	341.9	335.142	0.944387	0.355459	0.345385	Not Significant	0.95519	0.480892	0.397907	Not Significant
NA	NA	5'-Carboxy-gamma-chromanol	Tier 2	AN02801000		1.07	69.8	A-1339	591.5	540.241	0.617403	0.0169222	0.0663056	Not Significant	0.547732	0.034215	0.0835598	Not Significant
NA	NA	7'-Carboxy-alpha-chromanol	Tier 2	AN03373003		5.62	36.6	C-1757	594.5	510.318	0.882051	0.0471206	0.117262	Not Significant	1.05239	0.504168	0.409597	Not Significant
NA	NA	Bicine	Tier 2	AN00788001		0.91	26.6	C-16	86.6	325.175	1.32445	0.0426212	0.112233	Not Significant	1.72863	0.00501415	0.0275885	Significant Increase
NA	NA	Caffeic acid 3-sulfate	Tier 2	EF02097000		4.33	22.6	C-221	156.7	422.089	0.886112	0.0226517	0.0803575	Not Significant	1.02463	0.719251	0.495934	Not Significant
NA	NA	Deoxyeritadenine	Tier 2	EF01790005		3.92	67.7	A-80	128.3	471.143	0.908824	0.380025	0.356003	Not Significant	0.892675	0.501896	0.408705	Not Significant
NA	NA	Diethylamine	Tier 2	AN00067000	C14422	1.37	6.6	A-912	437.5	307.147	1.77565	0.406058	0.366689	Not Significant	1.07694	0.929646	0.563738	Not Significant
NA	NA	Epsilon-(Gamma-Glutamyl)-Lysine	Tier 2	AN02339000	HMDB0003869	0.38	20.5	A-T1507	310.1	371.632	0.915176	0.641141	0.456905	Not Significant	0.674928	0.0757889	0.133143	Not Significant
NA	NA	Ethyl maltol	Tier 2	EF00504004		0.82	37.4	A-956	445.2	374.105	0.861505	0.742359	0.487741	Not Significant	1.12556	0.721967	0.497198	Not Significant
NA	NA	Gamma-Glutamylphenylalanine	Tier 2	AN02608000	HMDB0029562;HMDB00594;HMDB29562	0.05	3	A-T1214	257.8	528.179	0.883217	0.102913	0.179025	Not Significant	0.879377	0.132992	0.186986	Not Significant
NA	NA	Glutamyl-gamma-Glutamic acid	Tier 2	AN02336004		1.25	4.5	A-23	91.9	509.17	1.05746	0.748608	0.48907	Not Significant	0.773541	0.189791	0.229597	Not Significant
NA	NA	Guanidinosuccinic acid	Tier 2	AN00955000	C03139	1.19	1.7	C-36	90.7	337.15	1.26499	0.490019	0.400567	Not Significant	1.83464	0.0257665	0.0715999	Not Significant
NA	NA	Hulupinic acid	Tier 2	EF02179006		1.43	13.8	A-1213	523	498.194	0.961476	0.844381	0.518983	Not Significant	0.872089	0.400825	0.355774	Not Significant
NA	NA	Hydroxyoctanoic acid	Tier 2	AN00743001		0.64	16.4	C-1129	397.9	322.201	1.32468	0.115758	0.191559	Not Significant	0.727812	0.25228	0.268823	Not Significant
NA	NA	Indole-3-propionic acid	Tier 2	BM01147000	C22236	0.78	8.2	C-1098	384.8	351.17	0.945004	0.920265	0.540466	Not Significant	6.44356	0.167946	0.214803	Not Significant
NA	NA	Indoleacrylic acid	Tier 2	BM01113000		0.96	68.3	C-1329	447	349.154	0.877114	0.390939	0.359323	Not Significant	0.628713	0.00592596	0.0301653	Significant Decrease
NA	NA	L-3-Aminodihydro-2(3H)-furanone	Tier 2	EF00171000	C02926	1.08	53.2	A-569	327.4	335.106	0.800776	0.0866882	0.165459	Not Significant	0.819854	0.0490583	0.104842	Not Significant
NA	NA	Methoxyacetic acid	Tier 2	AN00130004		0.52	15.4	C-583	240	252.123	0.728331	0.00327974	0.0245181	Not Significant	1.0249	0.807565	0.524514	Not Significant
NA	NA	Methylsalicylate	Tier 2	BP00647025		1.27	68.5	A-1173	501.4	386.105	0.806029	0.294784	0.312637	Not Significant	1.163	0.610019	0.456771	Not Significant
NA	NA	Monoethyl carbonic acid	Tier 2	EF00130006		0.37	73.5	C-1085	380.8	252.123	0.721125	0.00671738	0.0380185	Not Significant	1.03587	0.747669	0.504818	Not Significant
NA	NA	Morpholine	Tier 2	EF00115003	C14452	0.68	24.5	A-744	374.5	321.127	0.978955	0.713039	0.478262	Not Significant	1.06839	0.251997	0.268823	Not Significant
NA	NA	N-Acetyl-L-Tyrosine	Tier 2	AN01623001		1.3	45.3	A-434	287.2	457.142	1.01959	0.849653	0.520457	Not Significant	1.09625	0.336842	0.323078	Not Significant
NA	NA	N-Acetyl-Valine	Tier 2	AN00725007		0.2	26.3	C-T1497	298.2	321.181	1.29286	0.133255	0.204987	Not Significant	1.13002	0.392066	0.350949	Not Significant
NA	NA	N-Acetylornithine	Tier 2	AN00943000	C00437	0.12	0.1	A-T745	198.3	408.158	0.926009	0.472094	0.393412	Not Significant	1.12211	0.424867	0.368786	Not Significant
NA	NA	N-Carboxyethyl-g-aminobutyric acid	Tier 2	AN00957000		1.3	53.2	A-384	264.2	409.142	1.06948	0.542318	0.419848	Not Significant	1.24304	0.0256473	0.0715999	Not Significant
NA	NA	N2-gamma-Glutamyl-Glutamine	Tier 2	AN02336001	C05283	1.1	3.9	A-47	101.6	509.17	1.05375	0.763712	0.49301	Not Significant	0.775715	0.193939	0.232617	Not Significant
NA	NA	N6-Methyladenosine	Tier 2	AN02416001		3.73	65.9	A-116	151	515.169	0.944298	0.482759	0.397222	Not Significant	1.11044	0.278462	0.28737	Not Significant
NA	NA	N6-beta-Aspartyl-Lysine	Tier 2	AN02121001		1.14	1	A-489	307.1	364.624	0.647652	0.00588374	0.0343745	Significant Decrease	0.773111	0.083043	0.140906	Not Significant
NA	NA	Norfloxacin	Tier 2	ED02962000	HMDB0015192	2.17	46.3	A-T1046	281.1	553.19	1.08249	0.579368	0.433637	Not Significant	1.34487	0.0243532	0.0695217	Not Significant
NA	NA	Norfuraneol	Tier 2	EF00252001		0.76	20.6	A-748	375	348.09	1.22196	0.0917205	0.168661	Not Significant	2.00001	0.0620172	0.118731	Not Significant
NA	NA	Norleucine	Tier 2	AN00410003	HMDB0001645	1.58	23.2	C-T791	203.4	293.185	1.18536	0.232364	0.274856	Not Significant	1.05646	0.634094	0.467246	Not Significant
NA	NA	Paucine	Tier 2	EF01973001	C03002	9.72	55.3	A-760	379.6	359.128	1.0029	0.964454	0.553121	Not Significant	1.12108	0.0369279	0.0876501	Not Significant
NA	NA	Putreanine	Tier 2	AN00745000		0.9	18.3	A-159	164.8	394.179	0.756073	0.340048	0.336218	Not Significant	0.763383	0.227229	0.254991	Not Significant
NA	NA	Pyrocatechol sulfate	Tier 2	AN01157002		0.99	14.4	A-376	260.2	424.051	0.797091	0.444299	0.381966	Not Significant	2.01017	0.0436688	0.096978	Not Significant
NA	NA	S-(2-carboxypropyl)-Cysteamine	Tier 2	EF00787000		1.67	2.5	A-462	297.5	397.124	1.117	0.572547	0.431063	Not Significant	0.755787	0.14937	0.200187	Not Significant
NA	NA	S-Allyl-L-cysteine	Tier 2	BP00753000		0.59	36.6	C-772	287.3	323.142	1.11277	0.156903	0.220666	Not Significant	0.943659	0.542429	0.42697	Not Significant
NA	NA	Salsoline-1-carboxylic acid	Tier 2	AN01792000		1.02	4.4	A-1268	552.5	352.608	0.682972	0.00561961	0.0336719	Not Significant	0.727851	0.0106895	0.043426	Not Significant
NA	NA	Salsolinol 1-carboxylic acid	Tier 2	AN01623000		0.97	23.1	A-1244	539.3	345.6	0.700953	0.0271871	0.0893448	Not Significant	0.639365	0.0002308	0.00361159	Significant Decrease
NA	NA	Synephrine	Tier 2	AN00847001	C04548	6.27	32.6	A-T1589	268.1	401.15	0.936872	0.714439	0.478262	Not Significant	1.15862	0.539012	0.42606	Not Significant
NA	NA	Vanilpyruvic acid	Tier 2	AN01432001		0.05	12.7	C-822	303.7	372.144	0.87309	0.573682	0.431719	Not Significant	0.978949	0.931425	0.564196	Not Significant
NA	NA	alpha-Cyano-4-hydroxycinnamic acid	Tier 2	EU01143000		1.23	43.1	A-814	404.5	423.1	0.940379	0.348572	0.341245	Not Significant	1.04637	0.443016	0.375729	Not Significant
NA	NA	cyclic 6-Hydroxymelatonin	Tier 2	ED01903001		1.68	53.1	A-718	369.2	480.158	0.811289	0.0790687	0.158526	Not Significant	0.731093	0.00137642	0.0118078	Not Significant
NA	NA	fluvoxamino acid	Tier 2	ED02950000		3.36	49.1	C-782	291.5	480.212	0.715951	0.00968958	0.0478242	Not Significant	0.878826	0.419884	0.3666	Not Significant
NA	NA	m-Aminobenzoic acid	Tier 2	EP00468000		0.35	1.9	A-597	337.7	371.106	0.725063	0.214156	0.261087	Not Significant	1.20794	0.238317	0.260971	Not Significant
