# Supplementary material for: Plasma metabolome analysis for predicting antiviral treatment efficacy in chronic hepatitis B: diagnostic biomarkers and therapeutic insights
Source: Front Immunol. 2024 Jul 12;15:1414476. doi: 10.3389/fimmu.2024.1414476 (PMC11272971; doi:10.3389/fimmu.2024.1414476)
Supplement: Supplementary file 4 [file Table_3.xlsx]

## Sheet: BinaryComparison
Supplemental Table S3. Binary comparison results revealed significant changes in high-confidence identified metabolites (tier 1 and tier 2) during treatment across both cohorts. Note that the "Pathway/Panel Information" section lists the information of known pathways from KEGG or metabolite panels. Columns "ID" and "Pathway/Panel Name" show the ID and name of the pathway in the KEGG database or t…
Pathway/Panel Information			Identification Information					Peak Pair Information			D_HrpT0 vs. D_HrpT24				D_HrpT0 vs. D_HrpT48				D_HrpT24 vs. D_HrpT48				V_HrpT0 vs. V_HrpT24				V_HrpT0 vs. V_HrpT48				V_HrpT24 vs. V_HrpT48				D_LrpT0 vs. D_LrpT24				D_LrpT0 vs. D_LrpT48				D_LrpT24 vs. D_LrpT48				V_LrpT0 vs. V_LrpT24
ID	Pathway/Panel Name	Compound	Identification Level	NovaMT Library No.	External Identifier	Mass Error (ppm)	RT Error (s)	No	Normalized RT (s)	m/z_light	Fold Change	p-value	q-value	Significance	Fold Change	p-value	q-value	Significance	Fold Change	p-value	q-value	Significance	Fold Change	p-value	q-value	Significance	Fold Change	p-value	q-value	Significance	Fold Change	p-value	q-value	Significance	Fold Change	p-value	q-value	Significance	Fold Change	p-value	q-value	Significance	Fold Change	p-value	q-value	Significance	Fold Change	p-value	q-value
panel1	Short & Medium-Chain Fatty Acids	3-Methylcrotonic Acid	Tier 1	AN00165006	HMDB0000509	1.57	6.4	C-994	369.2	262.143	1.12886	0.0621962	0.137199	Not Significant	1.07688	0.115294	0.22872	Not Significant	0.953957	0.37507	0.308248	Not Significant	1.02658	0.656455	0.319759	Not Significant	1.03746	0.616788	0.262026	Not Significant	1.01059	0.855097	0.510689	Not Significant	0.979151	0.715562	0.581583	Not Significant	1.15554	0.239088	0.213936	Not Significant	1.18014	0.111209	0.157955	Not Significant	1.00299	0.978134	0.620954
panel1	Short & Medium-Chain Fatty Acids	Acetic Acid	Tier 1	AN00031000	C00033	0.61	0.9	C-629	248.7	222.112	0.393785	0.000809161	0.0114322	Significant Decrease	1.01347	0.923948	0.592248	Not Significant	2.57367	0.000444551	0.00682866	Significant Increase	0.357202	5.86354e-05	0.000597618	Significant Decrease	1.14523	0.20388	0.129443	Not Significant	3.2061	4.86054e-06	0.000706988	Significant Increase	0.980916	0.885489	0.627737	Not Significant	1.30521	0.0555532	0.0861831	Not Significant	1.3306	0.00661269	0.0300208	Not Significant	1.10011	0.280133	0.342654
panel1	Short & Medium-Chain Fatty Acids	Caproic Acid	Tier 1	AN00261000	C01585	1.01	5.9	C-1293	442.4	278.175	1.53606	0.00523718	0.0371671	Significant Increase	1.50876	0.0100101	0.0511591	Not Significant	0.98223	0.886742	0.483162	Not Significant	1.10063	0.4879	0.264792	Not Significant	1.25267	0.227115	0.137973	Not Significant	1.13814	0.402775	0.342969	Not Significant	1.87631	0.0436321	0.135457	Not Significant	2.31182	0.0343346	0.067236	Not Significant	1.23211	0.212806	0.215995	Not Significant	1.97215	0.0411835	0.114016
panel1	Short & Medium-Chain Fatty Acids	Hendecanoic Acid	Tier 1	AN01109004	C17715	1.61	0.4	C-1872	625.9	348.253	1.08213	0.231304	0.267926	Not Significant	1.04907	0.543814	0.484563	Not Significant	0.969452	0.72287	0.437456	Not Significant	0.766687	0.018448	0.0289738	Not Significant	0.786933	0.00891277	0.0216453	Not Significant	1.02641	0.709246	0.459955	Not Significant	0.894402	0.503802	0.503273	Not Significant	1.1992	0.385628	0.290485	Not Significant	1.34079	0.0178916	0.0566187	Not Significant	1.05187	0.763309	0.564489
panel1	Short & Medium-Chain Fatty Acids	Iso-Valeric Acid	Tier 1	AN00180009	C08262	0.62	4.9	C-1128	397.4	264.159	1.34248	0.128387	0.201546	Not Significant	1.61914	0.0309463	0.104327	Not Significant	1.20608	0.215873	0.220762	Not Significant	1.09316	0.6772	0.327111	Not Significant	1.54632	0.0887151	0.0831259	Not Significant	1.41453	0.12282	0.182185	Not Significant	2.12686	0.0618074	0.165867	Not Significant	3.02993	0.0282742	0.0612677	Not Significant	1.4246	0.0465992	0.0967277	Not Significant	1.81214	0.0634605	0.148074
panel1	Short & Medium-Chain Fatty Acids	Isocaproic Acid	Tier 1	BM00269012	C21399	0.8	3.2	C-1268	438.1	278.175	1.53019	0.00448567	0.0340292	Significant Increase	1.5118	0.00992384	0.0511591	Not Significant	0.987979	0.926671	0.494534	Not Significant	1.09737	0.506591	0.270749	Not Significant	1.23081	0.261107	0.150298	Not Significant	1.1216	0.471794	0.373169	Not Significant	1.93078	0.042338	0.133036	Not Significant	2.36805	0.0355626	0.0684429	Not Significant	1.22647	0.21973	0.21971	Not Significant	2.01086	0.0419499	0.114555
panel1	Short & Medium-Chain Fatty Acids	Trimethylacetic acid	Tier 1	AN00180001	HMDB0041992	0.37	5.6	C-1142	402.5	264.159	1.23971	0.109633	0.185942	Not Significant	1.36408	0.0393131	0.121629	Not Significant	1.10032	0.403443	0.320621	Not Significant	1.11816	0.464843	0.25578	Not Significant	1.18192	0.348939	0.179439	Not Significant	1.05702	0.731246	0.467811	Not Significant	1.62162	0.0541391	0.155384	Not Significant	1.84394	0.0407021	0.073552	Not Significant	1.13709	0.323851	0.272175	Not Significant	1.37986	0.156689	0.253438
panel1	Short & Medium-Chain Fatty Acids	3-Isopropyl-3-butenoic acid	Tier 2	BM00375009	C11950	2.18	18.6	C-1305	443.9	290.175	1.00902	0.924139	0.510481	Not Significant	1.31293	0.0023835	0.01869	Not Significant	1.30119	0.0570039	0.112616	Not Significant	1.02049	0.84953	0.376256	Not Significant	1.21019	0.0572264	0.066219	Not Significant	1.18589	0.047359	0.107481	Not Significant	1.32529	0.112036	0.232135	Not Significant	1.62797	0.0464858	0.0788191	Not Significant	1.22839	0.155536	0.183714	Not Significant	1.25502	0.185105	0.277505
panel1	Short & Medium-Chain Fatty Acids	5-Dodecenoic acid	Tier 2	AN01274001		6.02	70.5	C-2124	676.3	360.251	1.03312	0.56102	0.405916	Not Significant	1.06557	0.205781	0.310758	Not Significant	1.0314	0.539461	0.376046	Not Significant	1.1117	0.121599	0.100915	Not Significant	1.19835	0.0228981	0.0373322	Not Significant	1.07794	0.253654	0.270744	Not Significant	0.85508	0.324099	0.416786	Not Significant	0.999973	0.999875	0.509578	Not Significant	1.16945	0.22998	0.224519	Not Significant	0.967696	0.732513	0.557253
panel1	Short & Medium-Chain Fatty Acids	Propanoic acid	Tier 2	AN00070003	C00163	0.4	9.2	C-780	290	236.128	1.56434	0.000213175	0.00482779	Significant Increase	1.55137	7.30918e-05	0.00180699	Significant Increase	0.991707	0.942937	0.497281	Not Significant	1.56323	0.000825616	0.00445837	Significant Increase	1.40955	0.0151838	0.0294586	Not Significant	0.901692	0.267736	0.277986	Not Significant	1.23295	0.0462461	0.140364	Not Significant	1.18856	0.186015	0.181958	Not Significant	0.964002	0.690749	0.421571	Not Significant	1.2615	0.054489	0.134651
panel2	Vitamins & Derivatives	Pantothenic Acid	Tier 1	AN01565000	HMDB0000210	3.17	6.8	C-T969	202	381.202	0.973347	0.741394	0.463559	Not Significant	0.95283	0.565695	0.493077	Not Significant	0.978921	0.808558	0.460532	Not Significant	0.999747	0.998269	0.416318	Not Significant	0.879002	0.216755	0.134319	Not Significant	0.879225	0.408186	0.344906	Not Significant	0.876162	0.231468	0.349594	Not Significant	0.807832	0.0456459	0.0785533	Not Significant	0.922013	0.576402	0.376301	Not Significant	0.851136	0.259425	0.332127
panel2	Vitamins & Derivatives	Pantothenic Acid	Tier 1	AN01565000	C00864	1.04	8.1	A-T992	237	453.169	0.958842	0.517805	0.393788	Not Significant	0.913668	0.0862426	0.194565	Not Significant	0.952887	0.345374	0.294141	Not Significant	0.961819	0.577919	0.297188	Not Significant	0.846299	0.0171171	0.0311221	Not Significant	0.879894	0.0419383	0.0991413	Not Significant	1.00156	0.977865	0.648227	Not Significant	0.857928	0.0206458	0.0515276	Not Significant	0.856591	0.029784	0.0740172	Not Significant	0.927795	0.230575	0.313242
panel2	Vitamins & Derivatives	6-Oxo-1,4,5,6-tetrahydronicotinic acid	Tier 2	AN00514001	C04226	8.82	17.8	C-260	165.9	303.131	1.12863	0.164233	0.228265	Not Significant	1.01775	0.854679	0.577354	Not Significant	0.901759	0.276535	0.256398	Not Significant	1.33407	0.0153226	0.0261499	Not Significant	1.17779	0.0494796	0.0608063	Not Significant	0.882854	0.16715	0.217254	Not Significant	0.941074	0.767999	0.59926	Not Significant	0.556528	0.000373817	0.0072796	Significant Decrease	0.591376	0.00238169	0.0142671	Significant Decrease	0.962184	0.890797	0.599862
panel3	Amino Acids & Derivatives	1-Methylhistidine	Tier 1	AN00877001	C01152	0.09	10	A-T95	91.9	403.144	1.07101	0.45188	0.367615	Not Significant	0.896687	0.0265079	0.0945739	Not Significant	0.837235	0.0395705	0.0946389	Not Significant	1.01248	0.840417	0.374413	Not Significant	0.988789	0.889033	0.325958	Not Significant	0.976606	0.69241	0.455533	Not Significant	0.889731	0.129048	0.252254	Not Significant	0.914154	0.350309	0.272013	Not Significant	1.02745	0.712617	0.429444	Not Significant	0.835588	0.0203848	0.0747991
panel3	Amino Acids & Derivatives	2,4-Diaminobutanoic Acid	Tier 1	AN00284000	C03283	0.69	5.1	A-T2198	374.9	293.095	1.05973	0.302684	0.306868	Not Significant	0.95526	0.472528	0.464401	Not Significant	0.901416	0.0512679	0.106689	Not Significant	1.13028	0.0516807	0.0552418	Not Significant	1.02914	0.575097	0.249616	Not Significant	0.910518	0.138828	0.194675	Not Significant	1.02768	0.46725	0.491151	Not Significant	0.893709	0.0632375	0.0935124	Not Significant	0.869642	0.0157585	0.0524102	Not Significant	0.94911	0.44175	0.43086
panel3	Amino Acids & Derivatives	2-Aminobutyric acid	Tier 1	AN00189000	C02356	1.52	8.7	A-338	243	337.121	0.899622	0.0735932	0.15115	Not Significant	0.953816	0.157652	0.269309	Not Significant	1.06024	0.348884	0.295362	Not Significant	0.942184	0.234895	0.15908	Not Significant	0.901639	0.135618	0.101938	Not Significant	0.956967	0.463775	0.37003	Not Significant	0.95022	0.441173	0.48065	Not Significant	0.985059	0.844827	0.466562	Not Significant	1.03666	0.614623	0.391244	Not Significant	0.884528	0.0669812	0.152764
panel3	Amino Acids & Derivatives	2-Phenylglycine	Tier 1	AN00638001	HMDB0002210	0.63	2.1	A-T1619	303.8	385.12	0.873771	0.0777895	0.154376	Not Significant	0.90821	0.255683	0.345237	Not Significant	1.03941	0.488546	0.356461	Not Significant	0.849446	0.0389524	0.0459829	Not Significant	0.893244	0.160635	0.112467	Not Significant	1.05156	0.486855	0.377615	Not Significant	1.02383	0.776867	0.600997	Not Significant	0.849873	0.0330073	0.066176	Not Significant	0.830093	0.00392283	0.0209595	Not Significant	0.865166	0.222868	0.307754
panel3	Amino Acids & Derivatives	3-Methylhistidine	Tier 1	AN00877000	HMDB0000479	6.22	2.9	A-633	345.3	403.141	0.976157	0.800762	0.480267	Not Significant	0.999146	0.989834	0.611099	Not Significant	1.02355	0.813555	0.46091	Not Significant	1.07767	0.629309	0.313081	Not Significant	1.01591	0.864554	0.321372	Not Significant	0.942692	0.602382	0.422724	Not Significant	1.15167	0.154028	0.277431	Not Significant	1.02224	0.808223	0.455499	Not Significant	0.887618	0.149998	0.18064	Not Significant	0.937754	0.773808	0.566303
panel3	Amino Acids & Derivatives	4-Hydroxyproline	Tier 1	AN00406000	C01157	1.18	1.2	A-155	162.8	365.116	1.03437	0.818535	0.483894	Not Significant	1.08341	0.693236	0.529355	Not Significant	1.04741	0.723099	0.437456	Not Significant	0.777963	0.274677	0.178209	Not Significant	0.92382	0.662174	0.274114	Not Significant	1.18749	0.333714	0.308141	Not Significant	0.762025	0.290255	0.394763	Not Significant	0.996581	0.979657	0.505524	Not Significant	1.30781	0.27949	0.24982	Not Significant	0.998941	0.988831	0.62402
panel3	Amino Acids & Derivatives	5-Hydroxylysine	Tier 1	AN00774001	C16741	0.74	2.9	A-648	348.6	315.108	1.03724	0.811827	0.482336	Not Significant	0.969368	0.843805	0.574368	Not Significant	0.934564	0.276703	0.256398	Not Significant	1.00468	0.94531	0.402189	Not Significant	0.962531	0.727495	0.291341	Not Significant	0.958051	0.606086	0.423667	Not Significant	0.769528	0.0557322	0.157811	Not Significant	0.822625	0.0608535	0.091851	Not Significant	1.069	0.506135	0.347601	Not Significant	0.830354	0.0595956	0.142839
panel3	Amino Acids & Derivatives	Acetylglycine	Tier 1	AN00273000		1.28	6.9	C-T707	158.6	279.134	0.639437	0.0128391	0.0612142	Not Significant	0.62815	0.00616945	0.0361237	Significant Decrease	0.982349	0.920747	0.493316	Not Significant	0.763094	0.24045	0.161456	Not Significant	0.628097	0.0533651	0.0636736	Not Significant	0.823092	0.231712	0.257291	Not Significant	0.456734	0.00213092	0.0195399	Significant Decrease	0.582895	0.0499343	0.081495	Not Significant	1.27623	0.239364	0.23017	Not Significant	0.953351	0.846588	0.588058
panel3	Amino Acids & Derivatives	Alanine	Tier 1	AN00124000	C00041	1.34	2.1	C-27	89.2	251.139	1.11983	0.317706	0.314503	Not Significant	1.07059	0.502048	0.473079	Not Significant	0.956026	0.515981	0.367501	Not Significant	1.01035	0.924015	0.396475	Not Significant	1.04922	0.525373	0.236383	Not Significant	1.03847	0.784665	0.486614	Not Significant	1.07944	0.469703	0.491994	Not Significant	1.12065	0.223634	0.204308	Not Significant	1.03818	0.72029	0.43168	Not Significant	0.965717	0.740257	0.558957
panel3	Amino Acids & Derivatives	Alanine	Tier 1	AN00124000	C00041	0.77	0.2	A-T900	218.2	323.106	1.0721	0.0173226	0.0713284	Not Significant	1.02437	0.177139	0.284248	Not Significant	0.955478	0.0968872	0.149056	Not Significant	1.13499	0.000483119	0.00312607	Not Significant	1.04905	0.0285139	0.042897	Not Significant	0.924274	0.0146739	0.0536034	Not Significant	1.15718	5.50649e-05	0.00497836	Not Significant	1.01737	0.6075	0.383903	Not Significant	0.879177	0.0024449	0.0144161	Not Significant	1.11317	0.0151498	0.061822
panel3	Amino Acids & Derivatives	Allocystathionine	Tier 1	AN01608003	C00542	1.27	2.8	A-T1911	343.4	345.092	0.870274	0.30576	0.308364	Not Significant	1.03277	0.766947	0.551926	Not Significant	1.18672	0.289986	0.263867	Not Significant	1.16482	0.229275	0.156471	Not Significant	1.21151	0.216135	0.134098	Not Significant	1.04008	0.660585	0.445305	Not Significant	1.06666	0.540132	0.522	Not Significant	1.13149	0.310159	0.252761	Not Significant	1.06077	0.593121	0.382159	Not Significant	0.729948	0.0412959	0.114016
panel3	Amino Acids & Derivatives	Aminoadipic Acid	Tier 1	AN00754003	C00956	0.58	0.3	A-T551	170.1	395.127	1.20283	0.00817541	0.0477131	Not Significant	1.0762	0.16845	0.277888	Not Significant	0.894725	0.112257	0.156896	Not Significant	1.11899	0.0141282	0.0250295	Not Significant	1.0118	0.83626	0.31533	Not Significant	0.904208	0.0629495	0.12701	Not Significant	1.13751	0.0393059	0.126364	Not Significant	0.989845	0.844028	0.466453	Not Significant	0.870188	0.0938591	0.143504	Not Significant	0.989726	0.842025	0.586934
panel3	Amino Acids & Derivatives	Arginine	Tier 1	AN00945000	C00062	1.17	2.2	A-46	101.5	408.17	0.820726	0.00719023	0.0451957	Not Significant	0.788132	0.00264157	0.0201311	Not Significant	0.960287	0.325416	0.283622	Not Significant	0.789514	0.00706412	0.0170775	Not Significant	0.821004	0.0501924	0.0612396	Not Significant	1.03988	0.492681	0.380082	Not Significant	0.617647	3.28553e-05	0.00458703	Significant Decrease	0.650323	0.000452183	0.00787797	Significant Decrease	1.0529	0.370739	0.292793	Not Significant	0.723879	0.00156736	0.0140629
panel3	Amino Acids & Derivatives	Asparagine	Tier 1	AN00419000	C00152	1.97	5.2	A-T259	116	366.111	1.07257	0.618703	0.427929	Not Significant	1.18312	0.248943	0.342441	Not Significant	1.10307	0.534906	0.374183	Not Significant	1.16161	0.295673	0.188595	Not Significant	1.27858	0.180517	0.119486	Not Significant	1.10069	0.580022	0.414301	Not Significant	1.16743	0.19736	0.317514	Not Significant	1.30962	0.0759676	0.104458	Not Significant	1.12179	0.521551	0.352947	Not Significant	0.977212	0.762416	0.564489
panel3	Amino Acids & Derivatives	Aspartic acid	Tier 1	AN00428000	C00049	1.22	1.2	A-124	155.1	367.095	0.639406	0.0770432	0.153887	Not Significant	0.754416	0.0173613	0.0727132	Not Significant	1.17987	0.387572	0.313338	Not Significant	0.851982	0.323736	0.199146	Not Significant	0.94326	0.441093	0.210278	Not Significant	1.10714	0.458703	0.368058	Not Significant	0.556672	0.00774642	0.0452483	Significant Decrease	0.558871	0.0434644	0.0765802	Not Significant	1.00395	0.966056	0.500442	Not Significant	0.699095	0.0406922	0.113247
panel3	Amino Acids & Derivatives	Citrulline	Tier 1	AN00958001	C00327	1.18	1.1	A-83	130.5	409.154	0.934734	0.300901	0.306384	Not Significant	0.908337	0.0902539	0.19932	Not Significant	0.97176	0.560198	0.385362	Not Significant	0.993801	0.88383	0.386674	Not Significant	0.861306	0.0520046	0.0627446	Not Significant	0.866678	0.021186	0.0679312	Not Significant	0.941953	0.280137	0.38833	Not Significant	0.938961	0.363248	0.278698	Not Significant	0.996823	0.943719	0.494862	Not Significant	1.02113	0.827912	0.581226
panel3	Amino Acids & Derivatives	Cystine	Tier 1	AN01818000	C00491	0.34	0.3	A-T2014	350.8	354.07	0.653614	0.0718549	0.149122	Not Significant	0.895505	0.229636	0.328072	Not Significant	1.37008	0.126358	0.167652	Not Significant	0.769844	0.108715	0.0936266	Not Significant	0.776341	0.0378522	0.0518941	Not Significant	1.00844	0.940852	0.535145	Not Significant	0.873093	0.38358	0.450713	Not Significant	0.824656	0.0336142	0.0665984	Not Significant	0.944523	0.652051	0.40567	Not Significant	0.932406	0.548769	0.483907
panel3	Amino Acids & Derivatives	Gamma-Glutamylglutamate	Tier 1	AN02350000	C05282	0.8	7	A-67	115.9	510.154	1.67182	0.0482552	0.121228	Not Significant	1.20263	0.495394	0.470122	Not Significant	0.719355	0.163019	0.188879	Not Significant	1.19672	0.42815	0.242311	Not Significant	1.25511	0.432162	0.207535	Not Significant	1.04879	0.839145	0.506431	Not Significant	0.712608	0.179122	0.298596	Not Significant	0.546834	0.11868	0.13701	Not Significant	0.76737	0.367779	0.291232	Not Significant	1.39324	0.111003	0.206067
panel3	Amino Acids & Derivatives	Glutamic acid	Tier 1	AN00583000	C00025	1.74	1	A-125	155.3	381.111	1.08341	0.583342	0.415132	Not Significant	0.83908	0.280565	0.359607	Not Significant	0.774479	0.212139	0.218897	Not Significant	1.05548	0.756143	0.349124	Not Significant	1.4831	0.0580261	0.0663763	Not Significant	1.40514	0.0220007	0.0692935	Not Significant	1.05034	0.805036	0.609441	Not Significant	0.91057	0.724044	0.427096	Not Significant	0.866928	0.420672	0.314283	Not Significant	1.08431	0.745259	0.559223
panel3	Amino Acids & Derivatives	Glycine	Tier 1	AN00076000	C00037	0.53	9.9	C-2	84.3	237.123	1.09057	0.344494	0.326561	Not Significant	0.895888	0.337945	0.395947	Not Significant	0.821486	0.0699303	0.125689	Not Significant	1.37559	0.0088331	0.0188429	Not Significant	1.16504	0.299864	0.162692	Not Significant	0.846936	0.243916	0.263971	Not Significant	0.653897	0.114369	0.234921	Not Significant	0.540993	0.000458722	0.00787797	Significant Decrease	0.827336	0.351934	0.284758	Not Significant	0.835797	0.523516	0.474073
panel3	Amino Acids & Derivatives	Glycine	Tier 1	AN00076000	C00037	1.16	2.7	A-T670	192.9	309.09	1.04024	0.559539	0.40531	Not Significant	1.17555	0.00769754	0.0429518	Not Significant	1.13007	0.106611	0.153925	Not Significant	1.06734	0.0726915	0.0705346	Not Significant	1.02676	0.635714	0.266926	Not Significant	0.961984	0.454893	0.366254	Not Significant	1.02518	0.65385	0.565719	Not Significant	0.984952	0.55842	0.363599	Not Significant	0.960764	0.340939	0.2806	Not Significant	1.10259	0.0838929	0.174298
panel3	Amino Acids & Derivatives	Histidine	Tier 1	AN00684000	HMDB0000177	1.46	8.1	A-896	434.4	389.127	0.640347	0.108941	0.185003	Not Significant	0.771924	0.0685518	0.168343	Not Significant	1.20548	0.492784	0.357821	Not Significant	0.660577	0.0280057	0.0372793	Significant Decrease	0.669643	0.0829749	0.0798437	Not Significant	1.01372	0.940442	0.535145	Not Significant	0.512612	0.0580404	0.160147	Not Significant	0.928881	0.767155	0.441293	Not Significant	1.81205	0.0174127	0.0558196	Not Significant	0.515694	0.0371653	0.106928
panel3	Amino Acids & Derivatives	Homoarginine	Tier 1	AN01135000	C01924	0.88	3.2	A-74	121	422.185	1.00969	0.888341	0.500016	Not Significant	1.01305	0.824088	0.568498	Not Significant	1.00333	0.957976	0.501188	Not Significant	1.0609	0.451203	0.251361	Not Significant	1.04346	0.564415	0.246343	Not Significant	0.98356	0.794351	0.491644	Not Significant	0.897375	0.0924894	0.209479	Not Significant	0.913898	0.207125	0.194941	Not Significant	1.01841	0.710321	0.428742	Not Significant	0.854758	0.109117	0.204361
panel3	Amino Acids & Derivatives	Homocitrulline	Tier 1	AN01150000	C02427	1.63	5.4	A-112	148.9	423.169	0.919298	0.549754	0.403345	Not Significant	0.758872	0.0216067	0.0836087	Not Significant	0.825491	0.0700417	0.125738	Not Significant	0.98872	0.922122	0.395943	Not Significant	0.877509	0.254336	0.148326	Not Significant	0.88752	0.346433	0.314465	Not Significant	1.01927	0.925578	0.636407	Not Significant	0.997987	0.989064	0.507388	Not Significant	0.979124	0.880698	0.477827	Not Significant	0.869617	0.410648	0.41452
panel3	Amino Acids & Derivatives	Homoserine	Tier 1	AN00291001	C00263	1.09	1.7	A-102	142.7	353.116	1.06453	0.259995	0.283764	Not Significant	1.08262	0.271054	0.355024	Not Significant	1.01699	0.813971	0.46091	Not Significant	1.11486	0.0402815	0.0468549	Not Significant	1.11004	0.0662815	0.0709059	Not Significant	0.995678	0.905447	0.525058	Not Significant	0.989996	0.895008	0.629017	Not Significant	1.19592	0.0734049	0.102684	Not Significant	1.20801	0.124671	0.1671	Not Significant	0.987635	0.824741	0.581226
panel3	Amino Acids & Derivatives	Kynurenine	Tier 1	AN01408003	C00328	1.29	2.1	A-450	294.3	442.142	0.712698	0.000114582	0.00343228	Not Significant	0.726661	0.000344826	0.00573637	Not Significant	1.01959	0.771437	0.450232	Not Significant	0.803603	0.00240425	0.00913607	Not Significant	0.887501	0.0158482	0.0301028	Not Significant	1.1044	0.180797	0.226904	Not Significant	0.727698	0.000476582	0.00773009	Not Significant	0.807273	0.00328971	0.0220306	Not Significant	1.10935	0.00659731	0.0300208	Not Significant	0.625147	8.79981e-07	7.34829e-05
panel3	Amino Acids & Derivatives	L-Glutamine	Tier 1	AN00574000	C00064	1.67	2.1	A-T292	125.3	380.127	1.074	0.544654	0.401397	Not Significant	0.913495	0.255994	0.345237	Not Significant	0.850556	0.225784	0.22522	Not Significant	0.945549	0.559028	0.291301	Not Significant	0.765368	0.00848073	0.0210471	Not Significant	0.809443	0.0512946	0.111794	Not Significant	1.00829	0.956362	0.643444	Not Significant	0.88738	0.437788	0.312844	Not Significant	0.880083	0.337342	0.278919	Not Significant	1.01092	0.955942	0.614772
panel3	Amino Acids & Derivatives	L-Isoglutamine	Tier 1	BM00574006	C16673	1.4	3.5	C-451	212.1	469.244	0.525231	0.0113187	0.0569635	Not Significant	0.816542	0.0925324	0.201601	Not Significant	1.55464	0.0631172	0.118594	Not Significant	0.493806	0.0327108	0.0413585	Significant Decrease	0.695606	0.0203146	0.0346503	Not Significant	1.40866	0.15265	0.205935	Not Significant	0.536609	0.000671129	0.00930764	Significant Decrease	0.798794	0.200066	0.191198	Not Significant	1.4886	0.00962234	0.0378752	Not Significant	0.537623	0.00099856	0.0102658
panel3	Amino Acids & Derivatives	L-Isoglutamine	Tier 1	BM00574006	C16673	1.33	9.3	A-99	142.2	380.127	0.888464	0.0620555	0.137199	Not Significant	0.901777	0.202202	0.307937	Not Significant	1.01498	0.877699	0.480799	Not Significant	0.833767	0.00456658	0.0132826	Not Significant	0.757638	0.00675811	0.0185802	Not Significant	0.908693	0.140561	0.19546	Not Significant	0.797899	0.0533198	0.154477	Not Significant	0.890697	0.399559	0.29716	Not Significant	1.1163	0.316064	0.268633	Not Significant	0.826664	0.0378092	0.108196
panel3	Amino Acids & Derivatives	L-Isoleucine	Tier 1	AN00410002	C00407	2.19	1	A-T1826	331.7	365.151	1.05176	0.479317	0.379622	Not Significant	0.923611	0.196404	0.303266	Not Significant	0.878157	0.00281809	0.0207612	Not Significant	1.14489	0.0307273	0.03985	Not Significant	0.977019	0.68441	0.280023	Not Significant	0.853374	1.22184e-05	0.000888608	Not Significant	0.996831	0.947704	0.641481	Not Significant	0.87022	0.026001	0.0582883	Not Significant	0.872986	0.0207067	0.0612918	Not Significant	0.996542	0.946518	0.61281
panel3	Amino Acids & Derivatives	L-Norvaline	Tier 1	AN00277001	C01799	3.56	6.1	A-491	307.2	351.136	1.08642	0.0767781	0.153556	Not Significant	0.974068	0.495557	0.470122	Not Significant	0.896586	0.00365548	0.0246656	Not Significant	1.17178	0.00122946	0.00588003	Not Significant	1.0216	0.633696	0.266715	Not Significant	0.871839	0.000727815	0.00792179	Not Significant	1.01248	0.742381	0.590898	Not Significant	0.912845	0.0934405	0.118049	Not Significant	0.901597	0.0964892	0.146016	Not Significant	0.997057	0.944673	0.61281
panel3	Amino Acids & Derivatives	L-Threonine	Tier 1	AN00291000	C00188	0.12	3.5	C-20	87.2	281.15	0.826066	0.129884	0.202429	Not Significant	0.910194	0.456306	0.457609	Not Significant	1.10184	0.287987	0.26293	Not Significant	0.855414	0.050545	0.0546555	Not Significant	1.03077	0.799306	0.307397	Not Significant	1.205	0.0711032	0.134055	Not Significant	0.792895	0.0853349	0.201285	Not Significant	1.06529	0.491313	0.336641	Not Significant	1.34354	0.0155463	0.0520556	Not Significant	0.84051	0.219805	0.306579
panel3	Amino Acids & Derivatives	L-Tyrosine	Tier 1	AN01037004	C00082	5.14	6.3	C-515	227.3	504.252	0.970603	0.848022	0.489488	Not Significant	0.90442	0.516604	0.476207	Not Significant	0.931813	0.515337	0.367393	Not Significant	1.59154	0.0261895	0.0359696	Significant Increase	1.29632	0.20536	0.12981	Not Significant	0.814506	0.0769254	0.137674	Not Significant	0.982861	0.939486	0.640252	Not Significant	0.652326	0.0112049	0.0415071	Significant Decrease	0.663702	0.0851407	0.136032	Not Significant	1.0519	0.816514	0.580263
panel3	Amino Acids & Derivatives	Leucine	Tier 1	AN00410000	C00123	1.06	0.1	A-T1864	336.7	365.152	1.04548	0.211862	0.257919	Not Significant	0.981857	0.533925	0.48288	Not Significant	0.939147	0.0280529	0.0787036	Not Significant	1.11124	0.000486096	0.0031286	Not Significant	0.98158	0.587811	0.253517	Not Significant	0.88332	1.9986e-05	0.000904255	Not Significant	1.09296	0.011814	0.0592406	Not Significant	0.958145	0.162164	0.166207	Not Significant	0.876655	0.000998287	0.00744301	Not Significant	1.09481	0.0655959	0.151311
panel3	Amino Acids & Derivatives	Lysine	Tier 1	AN00578000	C00047	0.64	0.7	A-T2357	404.3	307.111	0.99188	0.819231	0.484065	Not Significant	0.932908	0.000692878	0.00851641	Not Significant	0.940545	0.0453788	0.10087	Not Significant	1.0618	0.0374373	0.0450289	Not Significant	0.968371	0.349614	0.179474	Not Significant	0.912008	0.00163333	0.0141261	Not Significant	1.00302	0.885366	0.627737	Not Significant	0.893187	0.000463097	0.00787797	Not Significant	0.890497	0.00170706	0.0112788	Not Significant	0.999653	0.990843	0.624406
panel3	Amino Acids & Derivatives	Methionine Sulfoxide	Tier 1	AN00810000	C02989	0.71	1.1	A-T337	137.4	399.104	1.02108	0.683984	0.446329	Not Significant	1.03248	0.714667	0.538193	Not Significant	1.01116	0.892543	0.484315	Not Significant	1.21169	0.0185018	0.0289738	Not Significant	1.08282	0.401596	0.197031	Not Significant	0.893648	0.311566	0.297084	Not Significant	1.0306	0.719565	0.582519	Not Significant	0.895108	0.327433	0.260678	Not Significant	0.868532	0.253404	0.237365	Not Significant	1.16384	0.369807	0.392449
panel3	Amino Acids & Derivatives	N-Acetyl-Alanine	Tier 1	AN00406009		0.45	1.9	C-T934	188.8	293.149	0.969407	0.448087	0.365769	Not Significant	0.929224	0.227714	0.326879	Not Significant	0.958549	0.530604	0.372047	Not Significant	0.970881	0.609191	0.306623	Not Significant	0.963108	0.43671	0.209326	Not Significant	0.991994	0.90964	0.525759	Not Significant	0.828009	0.0287955	0.104611	Not Significant	0.887783	0.0886255	0.11376	Not Significant	1.07219	0.276314	0.248182	Not Significant	0.852229	0.0143398	0.0598222
panel3	Amino Acids & Derivatives	N-Alpha-Acetyllysine	Tier 1	AN01133009	HMDB0000446	3.25	9.9	A-T743	206.8	422.174	0.949455	0.511283	0.390951	Not Significant	0.776866	0.000642024	0.00826081	Not Significant	0.818223	0.000215099	0.00445136	Not Significant	0.993729	0.927487	0.397542	Not Significant	0.900652	0.0683693	0.0718934	Not Significant	0.906336	0.290248	0.288121	Not Significant	0.938442	0.47904	0.494114	Not Significant	0.843911	0.0270528	0.0593159	Not Significant	0.899268	0.143143	0.17743	Not Significant	0.861248	0.00517922	0.0314165
panel3	Amino Acids & Derivatives	N6-Acetyl-Lysine	Tier 1	AN01133000	C02727	1.06	5.9	A-T537	172.7	422.174	1.06224	0.480934	0.379622	Not Significant	0.941283	0.374314	0.415673	Not Significant	0.886128	0.240517	0.235135	Not Significant	1.04743	0.58488	0.299621	Not Significant	0.946728	0.579968	0.251303	Not Significant	0.90386	0.280194	0.2829	Not Significant	0.994896	0.928604	0.636719	Not Significant	0.926215	0.2005	0.191198	Not Significant	0.930966	0.295723	0.257604	Not Significant	0.942483	0.418491	0.419413
panel3	Amino Acids & Derivatives	Ornithine	Tier 1	AN00423000	C00077	1.34	3.2	A-T2281	385	300.103	0.991871	0.879942	0.498616	Not Significant	0.966588	0.348522	0.402576	Not Significant	0.97451	0.495258	0.358917	Not Significant	1.09073	0.110348	0.0945992	Not Significant	1.11868	0.084899	0.0808708	Not Significant	1.02562	0.648627	0.440494	Not Significant	1.05428	0.217147	0.3368	Not Significant	1.00526	0.917602	0.48736	Not Significant	0.953498	0.448447	0.325503	Not Significant	1.00542	0.945983	0.61281
panel3	Amino Acids & Derivatives	Phenylacetylglutamine	Tier 1	AN02177000	C04148	4.48	6	C-592	241.8	426.2	1.26768	0.242619	0.274203	Not Significant	0.764342	0.156178	0.268217	Not Significant	0.602944	0.00947622	0.0430372	Significant Decrease	1.22849	0.415152	0.23695	Not Significant	1.11207	0.599554	0.257135	Not Significant	0.905232	0.630757	0.432646	Not Significant	0.597468	0.0425348	0.133036	Not Significant	0.369883	0.0140018	0.0439683	Significant Decrease	0.619084	0.135154	0.174329	Not Significant	0.59507	0.028754	0.0923707
panel3	Amino Acids & Derivatives	Phenylalanine	Tier 1	AN00814000	C02265	0.39	8.3	C-882	319.6	488.254	0.961962	0.657362	0.439013	Not Significant	0.90225	0.329146	0.391631	Not Significant	0.937927	0.408049	0.322694	Not Significant	0.985842	0.883253	0.386674	Not Significant	0.872469	0.166061	0.113882	Not Significant	0.884998	0.0608594	0.123416	Not Significant	1.05394	0.764843	0.598518	Not Significant	1.02911	0.835884	0.464203	Not Significant	0.97644	0.870831	0.475408	Not Significant	0.905722	0.521186	0.473453
panel3	Amino Acids & Derivatives	Phenylalanine	Tier 1	AN00814000	C00079	1.64	0.3	A-T1795	328.7	399.136	0.949978	0.155702	0.221923	Not Significant	0.887469	0.000174954	0.00331296	Not Significant	0.934199	0.0520453	0.107258	Not Significant	1.10184	0.0394634	0.046405	Not Significant	0.974536	0.531754	0.238274	Not Significant	0.884463	0.00222242	0.0174308	Not Significant	0.946349	0.242367	0.359483	Not Significant	0.870015	0.00525851	0.0289983	Not Significant	0.919339	0.071673	0.123921	Not Significant	0.91118	0.128941	0.225864
panel3	Amino Acids & Derivatives	Pipecolic Acid	Tier 1	AN00385000	C00408	1.23	4.2	A-T1778	323	363.137	0.90785	0.499878	0.386646	Not Significant	0.911588	0.325561	0.390498	Not Significant	1.00412	0.960966	0.502048	Not Significant	0.964245	0.767906	0.35306	Not Significant	0.731824	0.0066543	0.0184771	Not Significant	0.758961	0.0101057	0.0420596	Not Significant	0.885876	0.444019	0.482353	Not Significant	0.715328	0.0555425	0.0861831	Not Significant	0.807482	0.146866	0.179342	Not Significant	1.20504	0.198742	0.289022
panel3	Amino Acids & Derivatives	Proline	Tier 1	AN00259000	C00148	1.97	0.1	A-T1402	277.6	349.121	1.0808	0.0108795	0.0562228	Not Significant	1.04307	0.0482539	0.13621	Not Significant	0.965094	0.286972	0.262602	Not Significant	1.08917	0.00139383	0.00639753	Not Significant	1.0185	0.366692	0.186082	Not Significant	0.935114	0.0269886	0.0776531	Not Significant	1.13054	0.00219964	0.0199015	Not Significant	1.0168	0.614519	0.386851	Not Significant	0.899393	0.0116387	0.0427798	Not Significant	1.15985	0.00206176	0.0169028
panel3	Amino Acids & Derivatives	Pyroglutamic Acid	Tier 1	AN00380000	HMDB0000267	1.66	4.7	C-T807	172.1	291.133	0.859974	0.101297	0.178132	Not Significant	0.872386	0.190499	0.297969	Not Significant	1.01443	0.890855	0.48409	Not Significant	0.866554	0.103851	0.0910582	Not Significant	0.796966	0.0319917	0.0463516	Not Significant	0.919697	0.453458	0.365692	Not Significant	0.775078	0.057744	0.160147	Not Significant	1.03106	0.791111	0.448943	Not Significant	1.33026	0.0188684	0.0586422	Not Significant	0.920161	0.459773	0.440414
panel3	Amino Acids & Derivatives	S-Methyl-L-cysteine sulfoxide	Tier 1	BP00635000	HMDB0029432	1.92	2.6	C-598	242.6	474.207	0.860014	0.534746	0.399247	Not Significant	0.979671	0.935408	0.595716	Not Significant	1.13913	0.60328	0.402385	Not Significant	0.724393	0.106452	0.0924674	Not Significant	0.626521	0.0674755	0.0713846	Not Significant	0.86489	0.560521	0.40783	Not Significant	0.902121	0.550372	0.52707	Not Significant	0.898205	0.591027	0.37671	Not Significant	0.995659	0.983332	0.504363	Not Significant	1.31554	0.18243	0.275309
panel3	Amino Acids & Derivatives	Saccharopine	Tier 1	AN02354000	C00449	0.06	0.1	A-T1734	321.9	372.125	1.14354	0.327267	0.318655	Not Significant	0.772303	0.0122981	0.0594855	Not Significant	0.675364	0.00669943	0.0352726	Not Significant	1.12379	0.152672	0.118448	Not Significant	0.976886	0.75445	0.297809	Not Significant	0.869279	0.131258	0.1892	Not Significant	1.09926	0.413007	0.466814	Not Significant	0.94149	0.38684	0.291064	Not Significant	0.85648	0.0522562	0.101495	Not Significant	0.931658	0.260931	0.332533
panel3	Amino Acids & Derivatives	Serine	Tier 1	AN00202000	C00065	1.06	1.1	A-T414	148.8	339.101	0.831947	0.00300191	0.0276823	Not Significant	0.80564	0.00041962	0.00649499	Not Significant	0.968379	0.497513	0.360098	Not Significant	0.858347	0.00784144	0.0178789	Not Significant	0.819458	0.00260455	0.011451	Not Significant	0.954693	0.301176	0.292487	Not Significant	0.783193	0.000215619	0.00685678	Not Significant	0.822859	0.00544454	0.0294085	Not Significant	1.05065	0.279551	0.24982	Not Significant	0.915596	0.162002	0.257956
panel3	Amino Acids & Derivatives	Tryptophan	Tier 1	AN01348000	C00078	0.76	0.6	A-T1591	302.4	438.147	1.1976	0.0152183	0.0658537	Not Significant	1.09022	0.151554	0.265536	Not Significant	0.910332	0.201764	0.212398	Not Significant	1.34417	0.000329734	0.00240349	Not Significant	1.26925	0.00323111	0.0123959	Not Significant	0.944261	0.11814	0.17883	Not Significant	1.03289	0.462515	0.488482	Not Significant	1.09071	0.208413	0.195375	Not Significant	1.05597	0.22995	0.224519	Not Significant	0.96103	0.244836	0.323593
panel3	Amino Acids & Derivatives	Valine	Tier 1	AN00277003	HMDB0000883	0.07	4.3	C-T1526	281.1	440.254	1.02987	0.548204	0.402592	Not Significant	1.03316	0.336178	0.395321	Not Significant	1.0032	0.936881	0.495898	Not Significant	1.07968	0.0541781	0.0573211	Not Significant	1.05409	0.523031	0.235872	Not Significant	0.976298	0.724175	0.465076	Not Significant	1.23145	0.658127	0.567517	Not Significant	0.826376	0.70314	0.418772	Not Significant	0.671057	0.232817	0.225984	Not Significant	2.50563	0.0341463	0.101868
panel3	Amino Acids & Derivatives	Valine	Tier 1	AN00277003	C00183	2.52	0.7	A-T1515	292.1	351.136	1.05859	0.0682986	0.145076	Not Significant	0.99832	0.937057	0.59634	Not Significant	0.943069	0.0330069	0.0870062	Not Significant	1.14	2.85334e-07	6.95799e-05	Not Significant	1.015	0.543961	0.241829	Not Significant	0.890344	0.0002066	0.00308935	Not Significant	1.11571	0.00043617	0.00761541	Not Significant	0.976431	0.281521	0.238359	Not Significant	0.875162	0.000917933	0.00696687	Not Significant	1.10563	0.00427306	0.0272876
panel3	Amino Acids & Derivatives	cis-4-Hydroxy-D-proline	Tier 1	AN00406012	C03440	1.32	7.2	A-224	198.4	365.116	1.235	0.0362165	0.103668	Not Significant	1.06264	0.534424	0.48288	Not Significant	0.860433	0.160074	0.187361	Not Significant	1.11726	0.423099	0.240014	Not Significant	1.06145	0.595945	0.25605	Not Significant	0.950051	0.638179	0.436299	Not Significant	0.975209	0.84957	0.6161	Not Significant	1.00069	0.99335	0.508705	Not Significant	1.02613	0.848392	0.468721	Not Significant	1.17952	0.0912806	0.183311
panel3	Amino Acids & Derivatives	o-Tyrosine	Tier 1	AN01037003	HMDB0006050	0.98	6.9	A-315	233	415.132	1.8402	2.59034e-06	0.000890739	Significant Increase	1.25883	0.0159281	0.0691512	Not Significant	0.684072	0.00956297	0.0430478	Not Significant	1.80155	2.33149e-05	0.000300117	Significant Increase	1.46404	0.000839183	0.00570644	Not Significant	0.812656	0.000495847	0.00574895	Not Significant	1.46702	0.0200342	0.0838436	Not Significant	1.21382	0.0541634	0.0853041	Not Significant	0.827404	0.129287	0.170387	Not Significant	1.37481	0.00186032	0.0158957
panel3	Amino Acids & Derivatives	(2R,3R)-3-Methylornithine	Tier 2	BM00578002	C20277	1.3	41.4	A-T2541	485.2	307.111	0.93344	0.525031	0.395378	Not Significant	0.896525	0.280816	0.359607	Not Significant	0.960453	0.788524	0.45495	Not Significant	1.06053	0.571403	0.295596	Not Significant	0.948811	0.34073	0.176329	Not Significant	0.894658	0.332618	0.307624	Not Significant	0.996901	0.977701	0.648227	Not Significant	0.949081	0.413601	0.302153	Not Significant	0.952031	0.724865	0.432755	Not Significant	0.882668	0.245329	0.323593
panel3	Amino Acids & Derivatives	(2R,3R,4R)-2-Amino-4-hydroxy-3-methylpentanoic acid	Tier 2	EF00587002		1.57	11.6	A-246	208.8	381.147	0.920284	0.00283317	0.0274303	Not Significant	0.836027	6.94957e-07	0.000120657	Not Significant	0.908445	0.00477432	0.0285692	Not Significant	0.893626	0.0300192	0.0393534	Not Significant	0.865233	0.0103886	0.0233917	Not Significant	0.968227	0.476183	0.374085	Not Significant	0.910428	0.0883417	0.20595	Not Significant	0.862763	0.00582071	0.0298085	Not Significant	0.947646	0.309118	0.264601	Not Significant	0.856409	0.00382402	0.0255693
panel3	Amino Acids & Derivatives	(2R,4S)-2,4-Diaminopentanoic Acid	Tier 2	AN00423002	C03943	0.92	11.8	A-T2337	385	599.198	0.926225	0.401028	0.349707	Not Significant	0.950423	0.396527	0.428028	Not Significant	1.02613	0.768841	0.44975	Not Significant	1.06038	0.521598	0.27657	Not Significant	1.13557	0.163003	0.112914	Not Significant	1.07091	0.418754	0.348417	Not Significant	0.999914	0.998682	0.653408	Not Significant	0.976744	0.766578	0.441293	Not Significant	0.976828	0.761871	0.442712	Not Significant	0.945423	0.603943	0.503747
panel3	Amino Acids & Derivatives	(2R,5S)-2,5-Diaminohexanoic acid	Tier 2	AN00578003	C05161	2.05	32.6	A-T2288	436.4	307.111	0.856405	0.114012	0.189406	Not Significant	0.858622	0.000645086	0.00826081	Not Significant	1.00259	0.974251	0.505092	Not Significant	1.04989	0.268195	0.175699	Not Significant	0.931797	0.269771	0.15304	Not Significant	0.887516	0.0242087	0.0731087	Not Significant	0.871917	0.0326607	0.113033	Not Significant	0.780181	0.00230994	0.0186606	Not Significant	0.894788	0.142532	0.176969	Not Significant	0.844999	0.0149514	0.0615744
panel3	Amino Acids & Derivatives	1-(1,2,3,4,5-Pentahydroxypent-1-yl)-1,2,3,4-tetrahydro-beta-carboline-3-carboxylic acid	Tier 2	AN03582001		0.52	30.4	A-196	179.9	600.201	0.911835	0.0389965	0.106669	Not Significant	0.841495	0.0048532	0.0306337	Not Significant	0.922859	0.16393	0.189054	Not Significant	0.938849	0.157075	0.120827	Not Significant	0.989754	0.853989	0.319893	Not Significant	1.05422	0.267644	0.277986	Not Significant	0.906711	0.144105	0.269549	Not Significant	0.897557	0.0682377	0.0981456	Not Significant	0.989904	0.723048	0.432194	Not Significant	0.808383	0.0104365	0.0488141
panel3	Amino Acids & Derivatives	2-Amino-3,7-Dideoxy-Threo-Hept-6-Ulosonic Acid	Tier 2	AN01184000	C16850	1.07	47.3	A-T399	194.3	425.138	1.08723	0.429304	0.360878	Not Significant	0.719349	0.0333376	0.109283	Not Significant	0.661638	0.0362072	0.0908519	Not Significant	0.975498	0.726147	0.342526	Not Significant	0.706037	0.0403022	0.0538696	Not Significant	0.723771	0.0390746	0.0945831	Not Significant	1.11974	0.248571	0.364299	Not Significant	0.718202	0.0234004	0.0552366	Not Significant	0.641399	0.00564914	0.026955	Significant Decrease	0.936578	0.549481	0.484288
panel3	Amino Acids & Derivatives	2-Amino-3-Oxobutanoic Acid	Tier 2	AN00273001	C03508	0.92	45	A-T796	248.6	351.1	1.19825	0.123877	0.198513	Not Significant	1.0685	0.600431	0.503854	Not Significant	0.891722	0.157657	0.186288	Not Significant	1.16137	0.14638	0.115387	Not Significant	1.1088	0.275249	0.154345	Not Significant	0.954731	0.580754	0.414639	Not Significant	0.868221	0.126132	0.250157	Not Significant	0.929558	0.128166	0.142944	Not Significant	1.07065	0.474616	0.33732	Not Significant	1.01792	0.857542	0.591115
panel3	Amino Acids & Derivatives	2-Aminoadipate 6-Semialdehyde	Tier 2	AN00561000	C04076	0.89	30.1	A-T825	177.6	379.132	1.00849	0.828484	0.485598	Not Significant	0.983558	0.723625	0.540744	Not Significant	0.975279	0.583366	0.394919	Not Significant	0.839472	0.0026331	0.00962551	Not Significant	0.901836	0.101811	0.0883053	Not Significant	1.07429	0.194571	0.236022	Not Significant	0.877277	0.0192826	0.0814153	Not Significant	0.857678	0.0404383	0.0733665	Not Significant	0.97766	0.700429	0.424347	Not Significant	0.911094	0.146252	0.242421
panel3	Amino Acids & Derivatives	2-Methylbutyrylglycine	Tier 2	AN00725002		0.37	19.1	C-808	298.1	321.181	1.22556	0.0309199	0.0965854	Not Significant	1.18131	0.156588	0.268217	Not Significant	0.963898	0.688261	0.42966	Not Significant	1.1126	0.192997	0.138838	Not Significant	1.22077	0.0471607	0.0596823	Not Significant	1.09723	0.269479	0.278351	Not Significant	1.52061	0.00168435	0.0166681	Significant Increase	1.77645	0.00177976	0.0173292	Significant Increase	1.16824	0.19972	0.209327	Not Significant	1.52284	0.0201583	0.0742673
panel3	Amino Acids & Derivatives	3-Amino-2-Piperidone	Tier 2	AN00255000	HMDB0000323	1.16	1.9	A-T1004	232.7	348.137	0.88222	0.175492	0.23686	Not Significant	1.10856	0.212862	0.314436	Not Significant	1.25656	0.0331944	0.0872179	Not Significant	0.910256	0.20833	0.146387	Not Significant	0.966519	0.624008	0.263994	Not Significant	1.06181	0.301795	0.292725	Not Significant	0.726616	0.013636	0.064449	Not Significant	0.874565	0.139922	0.150827	Not Significant	1.20361	0.153777	0.18295	Not Significant	0.905681	0.381438	0.399664
panel3	Amino Acids & Derivatives	3-Cyano-Alanine	Tier 2	BM00253000	C02512	0.45	10.4	A-T698	176.3	348.101	0.950139	0.281034	0.294812	Not Significant	1.10358	0.222096	0.321978	Not Significant	1.1615	0.0467712	0.10215	Not Significant	1.01442	0.68451	0.328804	Not Significant	1.05308	0.281302	0.156877	Not Significant	1.03812	0.371173	0.325948	Not Significant	1.18857	0.0268413	0.100788	Not Significant	1.38716	0.000420284	0.00760052	Not Significant	1.16709	0.028601	0.0725678	Not Significant	1.01849	0.764457	0.564809
panel3	Amino Acids & Derivatives	3-Hydroxy-L-proline	Tier 2	AN00406013	C05147	1.96	70.4	A-T958	295.4	365.117	0.923211	0.465393	0.373673	Not Significant	1.02133	0.735067	0.543589	Not Significant	1.10628	0.268238	0.251691	Not Significant	0.894721	0.374403	0.22194	Not Significant	1.09627	0.333038	0.17367	Not Significant	1.22527	0.0757984	0.137152	Not Significant	0.874907	0.194602	0.313931	Not Significant	0.901172	0.277164	0.235884	Not Significant	1.03002	0.754402	0.441288	Not Significant	0.820821	0.173445	0.269343
panel3	Amino Acids & Derivatives	3-Nitrotyrosine	Tier 2	AN01655000		1.42	66	A-330	239.1	460.117	1.28995	0.0581127	0.132628	Not Significant	0.847175	0.0748457	0.179549	Not Significant	0.656753	0.00155883	0.0141762	Significant Decrease	1.13651	0.274083	0.178014	Not Significant	0.978938	0.818191	0.311634	Not Significant	0.861357	0.237434	0.259709	Not Significant	1.2456	0.124008	0.248803	Not Significant	1.02176	0.842127	0.465805	Not Significant	0.820295	0.0723968	0.124439	Not Significant	0.979805	0.847817	0.588493
panel3	Amino Acids & Derivatives	3-Phenylpropionylglycine	Tier 2	BM01392003		1.31	71.2	A-820	407.1	441.147	0.822073	0.0189009	0.0742535	Not Significant	0.801096	0.00329436	0.0233624	Not Significant	0.974483	0.698786	0.43181	Not Significant	0.899005	0.154383	0.119287	Not Significant	0.81984	0.0119701	0.0258128	Not Significant	0.911942	0.180875	0.226904	Not Significant	0.69132	0.00034995	0.00727891	Not Significant	0.737349	0.000659877	0.00986483	Not Significant	1.06658	0.343872	0.281949	Not Significant	0.783079	0.0478942	0.124525
panel3	Amino Acids & Derivatives	4-(L-Alanin-3-yl)-2-hydroxy-cis,cis-muconate 6-semialdehyde	Tier 2	AN01694002	C04796	6.36	62.9	A-T2130	433	348.59	1.22732	0.0138388	0.0634277	Not Significant	0.996255	0.947417	0.59929	Not Significant	0.811735	0.039743	0.094899	Not Significant	1.13208	0.11905	0.0994821	Not Significant	0.987112	0.812071	0.310113	Not Significant	0.871946	0.154158	0.206923	Not Significant	1.19497	0.0498083	0.148565	Not Significant	0.982741	0.789465	0.448491	Not Significant	0.8224	0.00710182	0.0310358	Not Significant	1.008	0.926588	0.608379
panel3	Amino Acids & Derivatives	4-Chloro-L-lysine	Tier 2	BM01026000	C22137	8.8	22	A-160	165.6	414.121	0.439011	0.0378262	0.105149	Not Significant	0.196867	1.27837e-08	7.585e-06	Significant Decrease	0.448434	0.000286384	0.00490474	Significant Decrease	0.392596	0.0084346	0.018389	Significant Decrease	0.257032	0.000520606	0.00425897	Significant Decrease	0.654698	0.109682	0.16956	Not Significant	0.354018	0.00967068	0.0516132	Not Significant	0.325292	0.00300431	0.0210729	Significant Decrease	0.91886	0.722349	0.432157	Not Significant	0.180823	7.69041e-06	0.000215331
panel3	Amino Acids & Derivatives	4-Methyl-L-Glutamic Acid	Tier 2	BM00754000	C06234	0.19	13.9	A-T967	213	395.127	1.37027	0.0327297	0.0993496	Not Significant	1.10203	0.195849	0.303146	Not Significant	0.804246	0.261045	0.248059	Not Significant	1.42658	1.43904e-05	0.000211739	Not Significant	1.11136	0.0404635	0.0539226	Not Significant	0.77904	0.00690591	0.0340321	Not Significant	1.13311	0.302342	0.402558	Not Significant	0.972073	0.782577	0.446325	Not Significant	0.857882	0.015717	0.0524102	Not Significant	1.32222	0.0388204	0.110223
panel3	Amino Acids & Derivatives	4-Methylene-Glutamine	Tier 2	BM00716001	C01109	2.2	53.2	A-T618	131.1	392.127	0.985404	0.876645	0.497949	Not Significant	0.879666	0.0514796	0.141629	Not Significant	0.892696	0.136891	0.174481	Not Significant	1.04191	0.498409	0.268272	Not Significant	0.904477	0.239161	0.142366	Not Significant	0.868093	0.0689706	0.132293	Not Significant	0.948217	0.27219	0.382233	Not Significant	1.03769	0.444649	0.315626	Not Significant	1.09436	0.168278	0.190557	Not Significant	1.03979	0.646153	0.522663
panel3	Amino Acids & Derivatives	4-Oxoproline	Tier 2	AN00380006	C01877	1.72	6.7	A-347	247.3	363.1	1.15315	0.350207	0.328962	Not Significant	0.883024	0.425283	0.441966	Not Significant	0.765751	0.213283	0.219318	Not Significant	1.04215	0.821007	0.368206	Not Significant	1.58807	0.0485116	0.0602779	Not Significant	1.52384	0.024035	0.072932	Not Significant	1.12641	0.590422	0.545152	Not Significant	1.07974	0.769334	0.441666	Not Significant	0.958567	0.761318	0.442712	Not Significant	1.04007	0.87183	0.595388
panel3	Amino Acids & Derivatives	5-Hydroxy-L-tryptophan	Tier 2	AN01585002	C00643	0.51	29.2	A-898	434.7	344.101	0.918434	0.666491	0.439282	Not Significant	1.16732	0.20801	0.31219	Not Significant	1.27098	0.20289	0.212398	Not Significant	1.24382	0.0122051	0.0229675	Not Significant	1.23645	0.0422922	0.0551637	Not Significant	0.994073	0.957919	0.539863	Not Significant	1.15207	0.0703762	0.17945	Not Significant	1.18068	0.0487124	0.0806425	Not Significant	1.02483	0.793002	0.452271	Not Significant	1.19463	0.155976	0.253387
panel3	Amino Acids & Derivatives	5-Hydroxy-N-Formylkynurenine	Tier 2	AN01992000	C05648	6.24	60.3	A-T2209	320.2	719.188	0.977	0.854035	0.490935	Not Significant	0.781862	0.0872845	0.195922	Not Significant	0.800269	0.0405701	0.0956478	Not Significant	1.04425	0.825001	0.369586	Not Significant	1.08097	0.736837	0.293813	Not Significant	1.03516	0.882709	0.519353	Not Significant	1.24275	0.320037	0.414217	Not Significant	0.800443	0.242908	0.216226	Not Significant	0.64409	0.00692707	0.0307596	Significant Decrease	1.15127	0.46749	0.445228
panel3	Amino Acids & Derivatives	5-Hydroxy-tryptophan O-glucuronide	Tier 2	PR03875000		0.97	5.4	A-T864	219.3	630.173	1.19648	0.0200106	0.0766051	Not Significant	1.06346	0.37616	0.416914	Not Significant	0.888828	0.077963	0.133383	Not Significant	1.19857	0.00274418	0.00965249	Not Significant	1.17972	0.021694	0.0359219	Not Significant	0.984274	0.843208	0.506431	Not Significant	1.27588	0.000156297	0.00638029	Not Significant	1.07797	0.278045	0.236227	Not Significant	0.844887	0.0577711	0.108229	Not Significant	1.0947	0.266027	0.335763
panel3	Amino Acids & Derivatives	5-Hydroxyindoleacetylglycine	Tier 2	AN01935002	C05832	0.89	40.2	C-618	246.8	410.171	1.2731	0.0131721	0.0622241	Not Significant	1.12692	0.0767555	0.183143	Not Significant	0.885177	0.286907	0.262602	Not Significant	1.5261	8.81229e-06	0.000161559	Significant Increase	1.34117	0.00254266	0.0112816	Not Significant	0.87882	0.0930479	0.153008	Not Significant	1.13654	0.42101	0.470232	Not Significant	0.855171	0.418423	0.304307	Not Significant	0.752435	0.0236526	0.0662989	Not Significant	1.18544	0.219714	0.306579
panel3	Amino Acids & Derivatives	5-Hydroxykynurenine	Tier 2	AN01634001	C05651	6.91	51.6	A-T2497	372.3	346.101	1.14171	0.435103	0.362949	Not Significant	0.96956	0.814236	0.566812	Not Significant	0.849221	0.365271	0.304052	Not Significant	1.0746	0.638463	0.315709	Not Significant	0.926343	0.556872	0.244831	Not Significant	0.862033	0.369761	0.325422	Not Significant	1.26525	0.0572336	0.15992	Not Significant	0.892691	0.207615	0.195092	Not Significant	0.705544	0.00772525	0.0326062	Not Significant	1.27107	0.228258	0.311315
panel3	Amino Acids & Derivatives	Allysine	Tier 2	AN00561010	C01475	0.05	40.1	A-190	177.5	379.132	0.878995	0.281738	0.294812	Not Significant	0.906439	0.123948	0.238002	Not Significant	1.03122	0.813306	0.46091	Not Significant	0.86034	0.0241416	0.0341668	Not Significant	0.774903	0.0174613	0.031436	Not Significant	0.900694	0.188736	0.2314	Not Significant	0.907872	0.201711	0.322601	Not Significant	0.92403	0.421897	0.306082	Not Significant	1.0178	0.784629	0.4494	Not Significant	0.896613	0.0939214	0.186633
panel3	Amino Acids & Derivatives	Aminomalonic acid	Tier 2	AN00287000	C00872	0.45	73.8	C-731	278.7	442.197	0.510173	0.0300996	0.0957254	Not Significant	0.835613	0.216356	0.31775	Not Significant	1.6379	0.0663117	0.122354	Not Significant	0.566866	0.0825427	0.077304	Not Significant	0.857697	0.32916	0.172529	Not Significant	1.51305	0.105416	0.16552	Not Significant	0.485273	0.00620562	0.0396878	Significant Decrease	0.554789	0.00305512	0.0213282	Significant Decrease	1.14325	0.381307	0.29686	Not Significant	0.677421	0.0488959	0.126342
panel3	Amino Acids & Derivatives	Arginine	Tier 2	AN00945000	C00062	2.24	9.5	C-223	156.8	336.202	0.564362	0.075432	0.152448	Not Significant	0.786021	0.0498071	0.138526	Not Significant	1.39276	0.228404	0.226881	Not Significant	0.577609	0.0264749	0.0360919	Significant Decrease	0.747092	0.0918775	0.084458	Not Significant	1.29342	0.127295	0.185943	Not Significant	0.504948	0.000410877	0.00741301	Significant Decrease	0.43576	4.39824e-05	0.00260376	Significant Decrease	0.862979	0.122441	0.1661	Not Significant	0.597885	0.00305885	0.0222684
panel3	Amino Acids & Derivatives	Asymmetric dimethylarginine	Tier 2	AN01326000	C03626	0.84	8.5	A-77	126.8	436.201	0.870795	0.000528753	0.00894648	Not Significant	0.829266	4.76868e-06	0.000390858	Not Significant	0.952309	0.110668	0.156894	Not Significant	0.888397	0.00551343	0.014958	Not Significant	0.818723	0.00136883	0.00756934	Not Significant	0.921573	0.119476	0.179259	Not Significant	0.830918	0.00304641	0.0247041	Not Significant	0.791536	0.000421246	0.00760052	Not Significant	0.952604	0.268304	0.245572	Not Significant	0.819687	0.00410439	0.0264648
panel3	Amino Acids & Derivatives	Avenic acid A	Tier 2	EF02995000		1.1	18.9	C-339	190.1	323.161	0.971073	0.837355	0.487518	Not Significant	0.923561	0.682102	0.525313	Not Significant	0.951073	0.731633	0.438765	Not Significant	1.19869	0.109408	0.0941559	Not Significant	1.02542	0.867696	0.321603	Not Significant	0.855451	0.16291	0.213653	Not Significant	1.02956	0.888684	0.627737	Not Significant	0.75798	0.168249	0.169556	Not Significant	0.73622	0.203944	0.211364	Not Significant	1.41113	0.289143	0.349197
panel3	Amino Acids & Derivatives	Beta-Alanyl-L-Arginine	Tier 2	AN01891002	C05340	8.5	1.8	A-T1454	281.3	712.261	1.0243	0.763788	0.46918	Not Significant	1.10981	0.058371	0.153699	Not Significant	1.08348	0.305359	0.272936	Not Significant	1.16154	0.0234037	0.0335924	Not Significant	0.994258	0.884634	0.325046	Not Significant	0.855981	0.0194142	0.0653953	Not Significant	1.2309	0.0536061	0.15479	Not Significant	1.10389	0.164096	0.167425	Not Significant	0.89682	0.185542	0.201855	Not Significant	1.20112	0.0261306	0.0875256
panel3	Amino Acids & Derivatives	Beta-Alanyl-L-Lysine	Tier 2	AN01534003	C05341	1.71	2	A-T2142	370	342.629	0.99298	0.927163	0.511035	Not Significant	0.859631	0.0770064	0.183496	Not Significant	0.865708	0.0357011	0.0906213	Not Significant	1.01735	0.874927	0.384269	Not Significant	1.05258	0.477285	0.222179	Not Significant	1.03463	0.737184	0.469918	Not Significant	0.806869	0.0788218	0.192002	Not Significant	0.813011	0.0885493	0.11376	Not Significant	1.00761	0.934695	0.493172	Not Significant	0.673049	0.00178515	0.015398
panel3	Amino Acids & Derivatives	Beta-Ethynylserine	Tier 2	BM00380002		7.83	3.6	C-T1119	211.1	291.132	0.885659	0.528961	0.396682	Not Significant	0.897299	0.31181	0.379891	Not Significant	1.01314	0.939338	0.49639	Not Significant	0.971895	0.848385	0.375886	Not Significant	0.919703	0.530469	0.23815	Not Significant	0.946299	0.692305	0.455533	Not Significant	0.82283	0.427116	0.472363	Not Significant	0.718323	0.199029	0.190527	Not Significant	0.872991	0.193001	0.206009	Not Significant	0.874423	0.19898	0.289022
panel3	Amino Acids & Derivatives	Beta-Ethynylserine	Tier 2	BM00380002	C22141	0.48	28.1	A-T931	247.3	363.1	1.15788	0.34577	0.326923	Not Significant	0.895185	0.468503	0.463429	Not Significant	0.773124	0.223974	0.224124	Not Significant	1.03279	0.858059	0.379201	Not Significant	1.56588	0.0494529	0.0608063	Not Significant	1.51616	0.0243978	0.0732467	Not Significant	1.15393	0.487663	0.496993	Not Significant	1.0908	0.735395	0.430873	Not Significant	0.945291	0.695024	0.423029	Not Significant	1.00139	0.994905	0.625251
panel3	Amino Acids & Derivatives	Cysteine	Tier 2	AN00304000	C00097	2.11	32.6	A-26	93.1	355.077	1.097	0.266985	0.287724	Not Significant	0.855284	0.019399	0.0781276	Not Significant	0.779655	0.0114684	0.0474664	Not Significant	1.03648	0.680293	0.32808	Not Significant	0.815867	0.0183296	0.0322348	Not Significant	0.787148	0.00308675	0.0213801	Not Significant	1.24761	0.0109617	0.0567499	Not Significant	0.893607	0.305319	0.250206	Not Significant	0.716256	0.00284515	0.0160107	Not Significant	1.03578	0.713477	0.550224
panel3	Amino Acids & Derivatives	Dityrosine	Tier 2	AN03523001	HMDB0006045	8.55	45.1	C-T596	189.6	683.313	1.09471	0.385201	0.342619	Not Significant	0.992545	0.960276	0.600962	Not Significant	0.906671	0.522373	0.369756	Not Significant	1.32195	0.151891	0.11804	Not Significant	1.19867	0.461958	0.216742	Not Significant	0.906745	0.600127	0.421882	Not Significant	0.533747	0.0972313	0.214327	Not Significant	0.522608	0.0184853	0.0493832	Significant Decrease	0.979131	0.935185	0.493255	Not Significant	0.753081	0.358755	0.38842
panel3	Amino Acids & Derivatives	Ectoine	Tier 2	AN00528000	C06231	1.41	5.7	A-437	287.9	376.132	1.12119	0.648783	0.438174	Not Significant	1.10405	0.738297	0.544832	Not Significant	0.984712	0.939809	0.49639	Not Significant	0.885213	0.724331	0.342092	Not Significant	1.26196	0.329871	0.172529	Not Significant	1.42561	0.251236	0.269062	Not Significant	1.03733	0.734516	0.588597	Not Significant	0.704518	0.281446	0.238359	Not Significant	0.679164	0.193114	0.206009	Not Significant	0.89672	0.641116	0.520442
panel3	Amino Acids & Derivatives	Hypoglycin A	Tier 2	BP00517000	C08287	0.99	58.5	C-717	273.7	303.17	0.919886	0.274887	0.291729	Not Significant	1.09049	0.325102	0.3904	Not Significant	1.18547	0.0783522	0.133383	Not Significant	0.864328	0.194602	0.139578	Not Significant	0.764574	0.0147762	0.0291522	Not Significant	0.884588	0.248553	0.266903	Not Significant	1.02027	0.905223	0.630786	Not Significant	1.12032	0.511442	0.345474	Not Significant	1.09807	0.431266	0.318182	Not Significant	1.15527	0.236654	0.317633
panel3	Amino Acids & Derivatives	Isobutyrylglycine	Tier 2	AN00561001	HMDB0000730	0.97	14.4	C-T1319	254.8	307.165	1.39454	0.221418	0.262708	Not Significant	1.29515	0.306132	0.376997	Not Significant	0.928729	0.692677	0.430396	Not Significant	0.903141	0.561554	0.291991	Not Significant	0.899507	0.624771	0.264141	Not Significant	0.995977	0.97812	0.544724	Not Significant	1.15554	0.516339	0.5121	Not Significant	1.72751	0.0621057	0.0925644	Not Significant	1.49498	0.00144183	0.0100566	Not Significant	1.55685	0.00108553	0.010796
panel3	Amino Acids & Derivatives	L-2-Amino-3-methylenehexanoic acid	Tier 2	EF00538001		0.51	53.5	C-838	307.1	305.186	0.970118	0.688622	0.448215	Not Significant	0.966354	0.682907	0.525313	Not Significant	0.99612	0.946334	0.497826	Not Significant	0.920097	0.345139	0.208914	Not Significant	0.841346	0.025572	0.0401902	Not Significant	0.91441	0.0983981	0.158867	Not Significant	1.07823	0.420635	0.470232	Not Significant	0.971752	0.768029	0.441293	Not Significant	0.901245	0.136172	0.174329	Not Significant	1.11071	0.0649415	0.150374
panel3	Amino Acids & Derivatives	L-2-Amino-3-methylenehexanoic acid	Tier 2	EF00538001		1.18	48.3	A-667	355.6	377.153	0.990074	0.840745	0.487707	Not Significant	0.973022	0.660447	0.520563	Not Significant	0.982777	0.734266	0.439556	Not Significant	1.08663	0.177141	0.130935	Not Significant	0.917617	0.118586	0.0946463	Not Significant	0.844462	0.00623031	0.032053	Not Significant	0.989455	0.793245	0.606035	Not Significant	0.814662	0.00173164	0.0173164	Not Significant	0.823344	0.00684466	0.0306972	Not Significant	1.04764	0.583686	0.49539
panel3	Amino Acids & Derivatives	L-2-Amino-5-hydroxypentanoic acid	Tier 2	EF00433001		2.98	9.2	A-192	178.7	367.131	0.873034	0.194323	0.24746	Not Significant	0.926937	0.485898	0.46726	Not Significant	1.06174	0.485699	0.355448	Not Significant	0.851951	0.0413856	0.047692	Not Significant	0.810838	0.00272416	0.0116528	Not Significant	0.951743	0.46108	0.368813	Not Significant	0.82374	0.018069	0.0780253	Not Significant	0.884848	0.0388678	0.0715477	Not Significant	1.07418	0.248756	0.235135	Not Significant	0.938289	0.349925	0.382501
panel3	Amino Acids & Derivatives	L-2-Aminoadipate Adenylic Acid	Tier 2	BM04579000	C05560	9.15	48.2	A-T532	218	724.185	1.1703	0.0796204	0.155996	Not Significant	1.02132	0.693515	0.529355	Not Significant	0.872703	0.180821	0.198141	Not Significant	1.1064	0.13974	0.111534	Not Significant	1.0463	0.397217	0.195457	Not Significant	0.945684	0.317865	0.300905	Not Significant	1.08381	0.324894	0.416872	Not Significant	1.11382	0.298211	0.24749	Not Significant	1.02769	0.753231	0.44117	Not Significant	0.769447	0.00207811	0.0169271
panel3	Amino Acids & Derivatives	L-4-Hydroxyphenylglycine	Tier 2	BM00842002	C12323	5.76	72.7	A-T1279	191.7	401.114	0.482422	0.0344215	0.100778	Not Significant	0.565486	0.00802899	0.0441246	Significant Decrease	1.17218	0.465331	0.346041	Not Significant	0.492675	0.0445593	0.0502019	Not Significant	0.418966	0.00254389	0.0112816	Significant Decrease	0.85039	0.524801	0.393603	Not Significant	0.518879	0.0308399	0.109117	Not Significant	0.880319	0.363249	0.278698	Not Significant	1.69658	0.0691611	0.121855	Not Significant	0.630234	0.239724	0.320101
panel3	Amino Acids & Derivatives	L-Allothreonine	Tier 2	AN00291005	C05519	1.49	12.2	A-T556	161	353.116	0.869178	0.114923	0.190099	Not Significant	0.816787	0.030111	0.102481	Not Significant	0.939723	0.363974	0.303651	Not Significant	1.02455	0.83913	0.374115	Not Significant	0.995519	0.954515	0.340779	Not Significant	0.971665	0.779395	0.484604	Not Significant	1.08536	0.359278	0.435628	Not Significant	1.11296	0.188464	0.183625	Not Significant	1.02543	0.796785	0.453555	Not Significant	1.13575	0.132855	0.229626
panel3	Amino Acids & Derivatives	L-Cysteic acid	Tier 2	AN00868000	C00506	1.17	10.4	A-9	83.1	403.062	0.847678	0.00821511	0.0477131	Not Significant	1.01336	0.821446	0.568055	Not Significant	1.19545	0.00200345	0.0170579	Not Significant	0.946729	0.439788	0.247049	Not Significant	0.830433	0.0128998	0.0269076	Not Significant	0.877159	0.0361984	0.0900737	Not Significant	1.18001	0.0481296	0.144923	Not Significant	1.10126	0.14016	0.150973	Not Significant	0.933261	0.212968	0.215995	Not Significant	1.11229	0.176069	0.272027
panel3	Amino Acids & Derivatives	L-Glutamate 5-semialdehyde	Tier 2	AN00406004	C01165	0.66	1.2	A-T755	198.8	365.116	1.38557	0.0379561	0.105284	Not Significant	1.22278	0.15864	0.269652	Not Significant	0.882514	0.329188	0.285834	Not Significant	0.961713	0.847732	0.375751	Not Significant	1.02296	0.900807	0.3278	Not Significant	1.06368	0.646178	0.43939	Not Significant	0.912856	0.637191	0.56065	Not Significant	0.994953	0.965856	0.501725	Not Significant	1.08993	0.625093	0.39546	Not Significant	1.12374	0.212855	0.301476
panel3	Amino Acids & Derivatives	L-Isoleucine	Tier 2	AN00410002	C00407	1.19	0.3	C-305	179.3	293.186	1.18439	0.13265	0.204896	Not Significant	1.03502	0.640922	0.51692	Not Significant	0.873884	0.134913	0.173144	Not Significant	1.196	0.0903407	0.0821896	Not Significant	1.00399	0.951421	0.340013	Not Significant	0.839459	0.0170564	0.0591142	Not Significant	1.18596	0.135071	0.259227	Not Significant	1.0024	0.982761	0.505596	Not Significant	0.845221	0.142179	0.176924	Not Significant	1.22106	0.0272646	0.0898942
panel3	Amino Acids & Derivatives	L-Methionine	Tier 2	AN00608000	C00073	0.95	11.4	C-212	155.1	311.142	1.14357	0.247102	0.275353	Not Significant	1.01162	0.870105	0.581606	Not Significant	0.884618	0.178585	0.196731	Not Significant	1.26719	0.0238036	0.0338852	Not Significant	1.04695	0.346114	0.178307	Not Significant	0.826202	0.0738242	0.135769	Not Significant	1.06333	0.603523	0.549709	Not Significant	0.943312	0.594458	0.378203	Not Significant	0.887126	0.135674	0.174329	Not Significant	0.972804	0.725725	0.554645
panel3	Amino Acids & Derivatives	L-Norleucine	Tier 2	AN00410003	C01933	3.19	1.3	A-505	310.5	365.152	1.10223	0.376465	0.339906	Not Significant	1.12965	0.0550527	0.148027	Not Significant	1.02487	0.784989	0.45458	Not Significant	1.22512	0.00744976	0.0174694	Not Significant	0.977402	0.771574	0.302137	Not Significant	0.797803	0.110569	0.169943	Not Significant	1.17757	0.153007	0.277256	Not Significant	0.896968	0.172502	0.172269	Not Significant	0.76171	0.0751635	0.12579	Not Significant	1.23156	0.0399116	0.112283
panel3	Amino Acids & Derivatives	L-Tyrosine O-sulfate	Tier 2	AN02113000		1.13	72.2	A-13	87.1	495.088	0.947285	0.266641	0.287554	Not Significant	0.893336	0.0118442	0.057761	Not Significant	0.94305	0.212676	0.218996	Not Significant	0.944974	0.330224	0.20211	Not Significant	0.845567	0.0585811	0.0664658	Not Significant	0.894805	0.0787605	0.139905	Not Significant	0.965088	0.574264	0.538018	Not Significant	0.927726	0.274215	0.234318	Not Significant	0.961287	0.35188	0.284758	Not Significant	0.847484	0.0471847	0.123563
panel3	Amino Acids & Derivatives	L-cis-3-Amino-2-pyrrolidinecarboxylic acid	Tier 2	EF00397000		0.44	37.7	A-848	418.4	299.095	0.50627	0.349213	0.32832	Not Significant	2.11003	0.0139882	0.0630356	Not Significant	4.1678	0.171506	0.193155	Not Significant	0.617421	0.509133	0.271867	Not Significant	0.383763	0.298804	0.162509	Not Significant	0.621558	0.533368	0.396556	Not Significant	0.28097	0.293118	0.39752	Not Significant	0.753928	0.301266	0.249011	Not Significant	2.6833	0.380102	0.296792	Not Significant	0.992967	0.990174	0.624406
panel3	Amino Acids & Derivatives	L-glycyl-L-hydroxyproline	Tier 2	AN01130001		0.89	14.2	A-128	156.6	422.138	0.866238	0.0763391	0.153076	Not Significant	0.812522	0.00546178	0.0331808	Not Significant	0.937989	0.246571	0.238256	Not Significant	0.929228	0.534005	0.281668	Not Significant	0.869773	0.15539	0.109839	Not Significant	0.936017	0.46042	0.368704	Not Significant	0.925414	0.307057	0.405426	Not Significant	0.878394	0.130767	0.144214	Not Significant	0.94919	0.402012	0.306389	Not Significant	0.724913	0.054443	0.134651
panel3	Amino Acids & Derivatives	L-trans-4-Methyl-2-pyrrolidinecarboxylic acid	Tier 2	ED00385002		1.59	39.4	A-723	370.4	363.137	1.32218	0.0410747	0.110974	Not Significant	1.56463	0.0126418	0.0603784	Not Significant	1.18337	0.124051	0.165475	Not Significant	0.969186	0.800032	0.362019	Not Significant	1.02914	0.85846	0.3204	Not Significant	1.06186	0.560767	0.40783	Not Significant	0.964851	0.785961	0.604236	Not Significant	1.22118	0.32654	0.260247	Not Significant	1.26566	0.181398	0.198866	Not Significant	1.0103	0.954551	0.61475
panel3	Amino Acids & Derivatives	L-trans-5-Hydroxy-2-piperidinecarboxylic acid	Tier 2	EF00561004		1.48	1.7	A-341	244.4	379.132	1.20582	0.112635	0.188787	Not Significant	1.0463	0.583792	0.498154	Not Significant	0.867712	0.341648	0.292225	Not Significant	1.18692	0.108417	0.0935033	Not Significant	1.15142	0.0415911	0.0546687	Not Significant	0.970089	0.716237	0.462549	Not Significant	1.24212	0.0577428	0.160147	Not Significant	1.06947	0.544797	0.358834	Not Significant	0.861005	0.106384	0.153309	Not Significant	1.18961	0.102346	0.197319
panel3	Amino Acids & Derivatives	Lysopine	Tier 2	AN01548006	C04020	4.86	1.3	A-T2428	418.6	343.121	0.944114	0.800397	0.480267	Not Significant	0.791773	0.05164	0.141741	Not Significant	0.838641	0.319773	0.280932	Not Significant	1.27383	0.0637474	0.0646557	Not Significant	0.88301	0.309828	0.165545	Not Significant	0.693193	0.0788279	0.139905	Not Significant	1.20074	0.249674	0.364299	Not Significant	0.741786	0.026936	0.0591474	Not Significant	0.617776	0.022287	0.0639239	Not Significant	1.20622	0.190599	0.281795
panel3	Amino Acids & Derivatives	N(6)-Methyllysine	Tier 2	AN00744000	C02728	0.74	6.6	A-T2674	452.5	314.119	1.04411	0.520526	0.393875	Not Significant	0.865295	0.160914	0.271495	Not Significant	0.828741	0.203752	0.21245	Not Significant	0.972492	0.776416	0.355487	Not Significant	0.784435	0.121051	0.0956702	Not Significant	0.806624	0.0246241	0.0736422	Not Significant	0.901356	0.0937433	0.211029	Not Significant	0.772577	0.00499855	0.0284741	Not Significant	0.857128	0.0100558	0.0388579	Not Significant	0.892807	0.0306844	0.0954626
panel3	Amino Acids & Derivatives	N-Acetyl-(S)-2-Aminobutanoic acid	Tier 2	PR00561005		0.84	11.5	C-657	254.6	307.165	1.14226	0.105572	0.18247	Not Significant	1.13066	0.174551	0.281943	Not Significant	0.98985	0.89653	0.485756	Not Significant	1.15134	0.113176	0.0961558	Not Significant	1.23855	0.00137	0.00756934	Not Significant	1.07575	0.477249	0.374313	Not Significant	1.41672	0.00815791	0.046257	Not Significant	1.66596	0.000532771	0.00876113	Significant Increase	1.17593	0.0508385	0.100034	Not Significant	1.36867	0.0115218	0.0516496
panel3	Amino Acids & Derivatives	N-Acetyl-3,4-Dihydroxy-L-phenylalanine	Tier 2	PR01809000		0.94	21.3	A-1030	459	353.598	1.51273	0.00344216	0.030274	Significant Increase	1.20308	0.211968	0.313897	Not Significant	0.795303	0.333711	0.288416	Not Significant	1.6324	0.000127249	0.001092	Significant Increase	1.43333	0.00430947	0.0144163	Not Significant	0.878053	0.174921	0.222652	Not Significant	1.46467	0.0290838	0.105457	Not Significant	1.18658	0.350917	0.2722	Not Significant	0.810136	0.135062	0.174329	Not Significant	1.43829	0.0398624	0.112283
panel3	Amino Acids & Derivatives	N-Acetyl-Gamma-Glutamyl-2-Aminobutyric Acid	Tier 2	PR02320000		1.3	40.9	C-T1353	208.8	299.149	0.642465	0.0225239	0.082002	Not Significant	1.01502	0.921185	0.591638	Not Significant	1.57988	0.0447666	0.10087	Not Significant	0.5103	0.0274525	0.0368674	Significant Decrease	0.591009	0.0147512	0.0291522	Significant Decrease	1.15816	0.281226	0.283351	Not Significant	0.720398	0.125246	0.24978	Not Significant	0.929845	0.808818	0.455499	Not Significant	1.29074	0.350075	0.284052	Not Significant	0.811819	0.269772	0.338646
panel3	Amino Acids & Derivatives	N-Acetylbialaphos	Tier 2	AN03567000		1.81	66.4	C-T462	194.7	527.226	1.02349	0.861056	0.493504	Not Significant	1.08972	0.424021	0.441637	Not Significant	1.06471	0.56665	0.387298	Not Significant	1.04776	0.730991	0.343155	Not Significant	1.25771	0.0572245	0.066219	Not Significant	1.20038	0.289482	0.287863	Not Significant	1.00763	0.954307	0.642745	Not Significant	0.839813	0.256473	0.224693	Not Significant	0.833454	0.269068	0.245663	Not Significant	0.796828	0.17259	0.268244
panel3	Amino Acids & Derivatives	N-Acryloylglycine	Tier 2	AN00380003	HMDB0001843	0.94	36.7	C-T1408	221.3	291.134	0.79119	0.167813	0.230409	Not Significant	1.09927	0.441295	0.44886	Not Significant	1.38939	0.0243024	0.0734495	Not Significant	0.742186	0.0148817	0.025724	Not Significant	1.016	0.869708	0.322114	Not Significant	1.36893	0.00251943	0.0187493	Not Significant	0.942725	0.552065	0.527513	Not Significant	1.0172	0.846443	0.466837	Not Significant	1.079	0.31987	0.269997	Not Significant	0.935668	0.553805	0.486474
panel3	Amino Acids & Derivatives	N-Ethylglycine	Tier 2	AN00189006	C11735	3.44	22.9	A-T1347	293.3	337.12	1.18644	0.000534465	0.00894648	Not Significant	1.03909	0.298031	0.370716	Not Significant	0.875809	0.0240799	0.0730733	Not Significant	1.23488	0.000133287	0.00112782	Not Significant	1.03833	0.519973	0.235094	Not Significant	0.840831	0.0292631	0.0801729	Not Significant	1.25343	0.0279032	0.103329	Not Significant	1.05039	0.520828	0.349581	Not Significant	0.838012	0.0124056	0.0448906	Not Significant	1.12311	0.030588	0.095408
panel3	Amino Acids & Derivatives	N-Formylmethionine	Tier 2	AN00978002	C03145	1.55	22.1	C-648	253.2	339.137	0.954406	0.469678	0.375336	Not Significant	0.940899	0.221871	0.321978	Not Significant	0.985847	0.813989	0.46091	Not Significant	0.97971	0.805516	0.363956	Not Significant	0.872871	0.0509617	0.0619558	Not Significant	0.890948	0.0457851	0.105404	Not Significant	0.867882	0.0524434	0.153494	Not Significant	0.815805	0.0659474	0.0958763	Not Significant	0.939995	0.40435	0.307206	Not Significant	0.955703	0.419182	0.419874
panel3	Amino Acids & Derivatives	N-Methyl-D-aspartic acid	Tier 2	AN00583007	C12269	0.92	58.7	A-397	270.8	381.111	1.74119	0.033373	0.100175	Not Significant	1.1422	0.472711	0.464401	Not Significant	0.655984	0.159982	0.187361	Not Significant	1.33643	0.161153	0.122716	Not Significant	0.978299	0.930719	0.334837	Not Significant	0.732021	0.216094	0.249927	Not Significant	1.12615	0.643006	0.562202	Not Significant	0.957379	0.836598	0.464203	Not Significant	0.850135	0.461295	0.331487	Not Significant	0.766893	0.0109506	0.0497008
panel3	Amino Acids & Derivatives	N-Nitrosoproline	Tier 2	AN00545000	C19485	6.15	8.8	C-298	178.9	306.143	1.01541	0.779322	0.473621	Not Significant	0.939602	0.228133	0.327061	Not Significant	0.925341	0.214558	0.220021	Not Significant	1.00497	0.953641	0.404298	Not Significant	0.79433	0.227975	0.138167	Not Significant	0.790401	0.276932	0.282044	Not Significant	1.11359	0.86311	0.620472	Not Significant	1.35937	0.684853	0.411567	Not Significant	1.22071	0.740413	0.437299	Not Significant	0.596778	0.206651	0.297081
panel3	Amino Acids & Derivatives	N-Undecanoylglycine	Tier 2	AN01862000		1.22	43.5	C-1159	406.6	405.274	1.39391	0.0207703	0.0779399	Not Significant	1.11676	0.39977	0.429704	Not Significant	0.801172	0.0145309	0.056091	Not Significant	0.935551	0.629526	0.313081	Not Significant	0.847011	0.29822	0.162405	Not Significant	0.905361	0.572776	0.411884	Not Significant	0.879306	0.295604	0.398088	Not Significant	1.13883	0.481751	0.331162	Not Significant	1.29515	0.032125	0.0770584	Not Significant	0.78557	0.021891	0.0775129
panel3	Amino Acids & Derivatives	N-formylkynurenine	Tier 2	AN01778000	C02700	1.3	32.7	A-386	264.9	470.137	0.959992	0.714058	0.455489	Not Significant	1.1863	0.17532	0.282367	Not Significant	1.23574	0.192054	0.206019	Not Significant	1.19714	0.130837	0.106251	Not Significant	1.2059	0.213729	0.133173	Not Significant	1.00732	0.947163	0.537207	Not Significant	1.04584	0.682218	0.573008	Not Significant	1.21623	0.118258	0.136736	Not Significant	1.16292	0.332089	0.275809	Not Significant	1.2574	0.183714	0.27633
panel3	Amino Acids & Derivatives	N2'-Acetyl-3'-Hydroxy-L-kynurenine	Tier 2	PR02197003		0.8	56.5	A-T1012	172.6	500.148	0.959267	0.14847	0.21744	Not Significant	1.10346	4.84846e-05	0.00148159	Not Significant	1.15032	0.000137648	0.00318181	Not Significant	0.992538	0.813075	0.366005	Not Significant	1.04382	0.272902	0.153705	Not Significant	1.05167	0.125606	0.184715	Not Significant	1.00642	0.816445	0.609781	Not Significant	1.06359	0.054474	0.0854436	Not Significant	1.0568	0.0484919	0.0977767	Not Significant	1.006	0.886675	0.599016
panel3	Amino Acids & Derivatives	N5-Acetyl-L-Ornithine	Tier 2	PR00943004		1.1	2.4	A-223	198.4	408.158	1.27157	0.0851992	0.161386	Not Significant	1.01648	0.854296	0.577354	Not Significant	0.799388	0.0782025	0.133383	Not Significant	1.51353	0.000176543	0.00139619	Significant Increase	1.26537	0.00592396	0.017069	Not Significant	0.836042	0.0687348	0.132279	Not Significant	1.16668	0.0596755	0.162674	Not Significant	0.972093	0.737114	0.431159	Not Significant	0.83321	0.0247711	0.0678596	Not Significant	1.24947	0.119686	0.2161
panel3	Amino Acids & Derivatives	N6-Hydroxy-L-lysine	Tier 2	AN00774000	C01028	0.42	2.5	A-T2083	348.3	315.108	1.02198	0.894753	0.502064	Not Significant	0.96049	0.808903	0.565533	Not Significant	0.939834	0.345467	0.294141	Not Significant	1.01398	0.841513	0.374445	Not Significant	0.998956	0.992685	0.349392	Not Significant	0.985182	0.859758	0.510811	Not Significant	0.743302	0.0441616	0.135992	Not Significant	0.817285	0.0678991	0.0978801	Not Significant	1.09953	0.377041	0.295719	Not Significant	0.844299	0.075641	0.164412
panel3	Amino Acids & Derivatives	O-Acetyl-Homoserine	Tier 2	AN00754002		0.64	55.4	C-T377	168.2	323.16	1.20282	0.106151	0.183265	Not Significant	1.08001	0.529469	0.480844	Not Significant	0.897895	0.402763	0.320621	Not Significant	1.09829	0.430517	0.243309	Not Significant	0.977908	0.853723	0.319893	Not Significant	0.890392	0.219588	0.250778	Not Significant	0.895931	0.519847	0.513741	Not Significant	0.920352	0.57369	0.369015	Not Significant	1.02726	0.860467	0.471489	Not Significant	1.24747	0.361991	0.390241
panel3	Amino Acids & Derivatives	O-Acetyl-Homoserine	Tier 2	AN00754002	C01077	0.23	48.4	A-T681	142.1	395.127	1.08295	0.553287	0.403699	Not Significant	0.973667	0.755623	0.549881	Not Significant	0.899085	0.464434	0.346041	Not Significant	0.974896	0.711264	0.337502	Not Significant	0.868912	0.0572756	0.066219	Not Significant	0.891287	0.0671382	0.131697	Not Significant	1.10567	0.417664	0.468955	Not Significant	1.10567	0.352564	0.273023	Not Significant	1	1	0.509642	Not Significant	0.974144	0.7469	0.559431
panel3	Amino Acids & Derivatives	O-Methyl-Threonine	Tier 2	AN00433003		1.19	20.3	A-T862	233	367.131	1.04597	0.569711	0.408642	Not Significant	1.00173	0.984194	0.609769	Not Significant	0.957703	0.482391	0.354245	Not Significant	1.41	0.149515	0.116794	Not Significant	1.20842	0.358636	0.182722	Not Significant	0.857033	0.147394	0.201393	Not Significant	1.17209	0.102417	0.219905	Not Significant	1.09395	0.418683	0.304347	Not Significant	0.933339	0.354904	0.285932	Not Significant	0.996492	0.973629	0.620021
panel3	Amino Acids & Derivatives	O-Succinyl-L-Homoserine	Tier 2	AN01560000	C01118	0.4	14.4	A-T377	128.7	453.132	1.137	0.543374	0.401397	Not Significant	1.3689	0.217861	0.319171	Not Significant	1.20396	0.401895	0.320621	Not Significant	1.0537	0.789237	0.359014	Not Significant	0.84033	0.288374	0.159498	Not Significant	0.797503	0.100748	0.160774	Not Significant	1.26429	0.167498	0.290881	Not Significant	1.06159	0.542736	0.358328	Not Significant	0.83967	0.368378	0.291395	Not Significant	1.01031	0.951896	0.614312
panel3	Amino Acids & Derivatives	Phenylacetylglycine	Tier 2	AN01210009	C05598	0.73	23.1	C-681	263.6	355.165	1.18567	0.0756504	0.152689	Not Significant	0.853315	0.229784	0.328072	Not Significant	0.719688	0.0454414	0.10087	Not Significant	1.47302	0.0820986	0.0770072	Not Significant	1.06899	0.779678	0.304235	Not Significant	0.725715	0.0527745	0.113197	Not Significant	1.29399	0.131286	0.254015	Not Significant	1.30964	0.120066	0.137837	Not Significant	1.0121	0.922535	0.489889	Not Significant	1.35	0.0168692	0.0670347
panel3	Amino Acids & Derivatives	Phenylbutyrylglutamine	Tier 2	AN02581000		0	54.8	C-463	216.8	454.234	0.900915	0.664823	0.439282	Not Significant	1.18654	0.474446	0.465264	Not Significant	1.31704	0.0643928	0.119932	Not Significant	0.67181	0.18176	0.133049	Not Significant	0.961556	0.773527	0.302414	Not Significant	1.43129	0.125389	0.184715	Not Significant	0.542892	0.0640583	0.169043	Not Significant	0.811141	0.125969	0.141238	Not Significant	1.49411	0.0955523	0.145342	Not Significant	0.65005	0.0520116	0.130747
panel3	Amino Acids & Derivatives	S-Adenosyl-L-homocysteine	Tier 2	AN03771000	C00021	2.96	12.7	A-458	295.8	426.118	1.09248	0.49778	0.386216	Not Significant	0.983789	0.864542	0.58115	Not Significant	0.90051	0.422269	0.328017	Not Significant	1.19297	0.323061	0.199146	Not Significant	1.0869	0.495976	0.227573	Not Significant	0.911087	0.444902	0.361158	Not Significant	0.867821	0.222669	0.341251	Not Significant	0.878769	0.554258	0.362004	Not Significant	1.01262	0.945758	0.495054	Not Significant	0.834488	0.48696	0.455899
panel3	Amino Acids & Derivatives	S-Glutathionyl-L-cysteine	Tier 2	AN04120000	C05526	1.4	35.9	A-T1701	282.4	447.101	0.83877	0.279436	0.29431	Not Significant	0.742164	0.128715	0.243219	Not Significant	0.884824	0.57856	0.392874	Not Significant	0.818551	0.288778	0.185075	Not Significant	0.617593	0.0319072	0.0462949	Significant Decrease	0.754496	0.136592	0.192976	Not Significant	1.428	0.0446555	0.137068	Not Significant	1.22976	0.417205	0.30372	Not Significant	0.861176	0.467779	0.334774	Not Significant	1.11281	0.458256	0.439424
panel3	Amino Acids & Derivatives	Tabtoxin Biosynthesis Intermediate 3	Tier 2	BM01757000	C20913	0.25	4.2	A-T213	109.2	468.143	1.4143	0.0747193	0.151804	Not Significant	1.1624	0.407786	0.432361	Not Significant	0.821894	0.437617	0.334224	Not Significant	1.46784	0.0401931	0.0468533	Not Significant	0.894655	0.623112	0.263724	Not Significant	0.609505	0.118534	0.179257	Not Significant	0.915402	0.565995	0.533356	Not Significant	0.922731	0.585858	0.374544	Not Significant	1.00801	0.970801	0.501892	Not Significant	1.24075	0.031954	0.0977039
panel3	Amino Acids & Derivatives	Tabtoxin biosynthesis intermediate 4	Tier 2	BM01168004	C20914	1	27.1	A-676	357.3	329.106	1.31043	0.0628847	0.138149	Not Significant	1.02932	0.775567	0.554644	Not Significant	0.785483	0.178882	0.196731	Not Significant	1.43701	0.00898879	0.0188837	Not Significant	1.31932	0.0122049	0.0261739	Not Significant	0.9181	0.371111	0.325948	Not Significant	1.33622	0.0472151	0.142848	Not Significant	1.085	0.567484	0.36625	Not Significant	0.811991	0.106821	0.153639	Not Significant	1.18091	0.279706	0.342654
panel3	Amino Acids & Derivatives	Tabtoxinine-Beta-Lactam	Tier 2	BM01130002	C20918	0.22	7	A-T521	160	422.138	0.912325	0.412475	0.354593	Not Significant	0.851314	0.211502	0.313897	Not Significant	0.933126	0.524362	0.3701	Not Significant	1.07027	0.652077	0.318882	Not Significant	0.991909	0.960422	0.342118	Not Significant	0.926784	0.631116	0.432646	Not Significant	1.15513	0.470243	0.491994	Not Significant	1.03678	0.858544	0.470731	Not Significant	0.897544	0.532727	0.357243	Not Significant	0.821963	0.390056	0.403583
panel3	Amino Acids & Derivatives	Tetrahydropentoxyline	Tier 2	AN03582000	HMDB0029992	0.56	65	A-T1141	179.8	600.201	0.952434	0.375404	0.339906	Not Significant	0.837099	0.00316642	0.0226137	Not Significant	0.878906	0.0493727	0.104531	Not Significant	0.94148	0.173709	0.129347	Not Significant	0.992231	0.899917	0.327593	Not Significant	1.05391	0.238648	0.259709	Not Significant	0.905478	0.116442	0.237892	Not Significant	0.961844	0.535899	0.356463	Not Significant	1.06225	0.227858	0.224031	Not Significant	0.827871	0.0131954	0.0559804
panel3	Amino Acids & Derivatives	Thf-L-Glutamic Acid	Tier 2	AN04966000	C09332	6.49	41.3	A-T879	255.4	808.266	1.15673	0.398669	0.34963	Not Significant	1.1186	0.414298	0.436001	Not Significant	0.967031	0.83453	0.466853	Not Significant	1.23494	0.0561502	0.0589261	Not Significant	1.05681	0.738769	0.294333	Not Significant	0.855759	0.395988	0.339722	Not Significant	1.04698	0.810405	0.609441	Not Significant	0.864174	0.316264	0.255344	Not Significant	0.825393	0.26336	0.242698	Not Significant	1.1003	0.478011	0.451
panel3	Amino Acids & Derivatives	Thiocysteine	Tier 2	AN00654000	C01962	1.93	27.7	C-48	94.4	315.083	0.985612	0.882728	0.498863	Not Significant	0.80156	0.220466	0.321573	Not Significant	0.813261	0.243385	0.235942	Not Significant	1.11915	0.437238	0.246073	Not Significant	0.93018	0.73096	0.292296	Not Significant	0.831145	0.363926	0.322183	Not Significant	0.758602	0.249141	0.364299	Not Significant	0.664299	0.0169796	0.0468841	Significant Decrease	0.875688	0.505162	0.347094	Not Significant	0.875131	0.530426	0.4772
panel3	Amino Acids & Derivatives	Threo-3-Methylaspartic Acid	Tier 2	AN00583005	C03618	0	69.4	A-T778	271.1	381.111	1.83891	0.0359359	0.103259	Not Significant	1.18726	0.408594	0.432584	Not Significant	0.645634	0.174879	0.194862	Not Significant	1.40727	0.151862	0.11804	Not Significant	1.00436	0.986759	0.348389	Not Significant	0.713698	0.224559	0.253739	Not Significant	1.11797	0.680824	0.572214	Not Significant	0.994244	0.979929	0.505524	Not Significant	0.889334	0.593494	0.382195	Not Significant	0.750501	0.0176029	0.0694953
panel3	Amino Acids & Derivatives	Trihomomethionine	Tier 2	BP01188000	C17221	1.52	43.7	A-740	373.4	425.156	0.946735	0.840137	0.487707	Not Significant	1.12133	0.57177	0.495497	Not Significant	1.18442	0.371767	0.306888	Not Significant	0.633889	0.18231	0.133371	Not Significant	0.715976	0.140804	0.104148	Not Significant	1.1295	0.608104	0.42413	Not Significant	0.98927	0.972152	0.646966	Not Significant	0.748923	0.368183	0.281317	Not Significant	0.757046	0.121039	0.165258	Not Significant	1.06881	0.825198	0.581226
panel3	Amino Acids & Derivatives	Tryptophan	Tier 2	AN01348000	C00078	0.88	29.7	C-425	207.6	366.181	1.27464	0.0988738	0.176438	Not Significant	1.18001	0.0677206	0.167879	Not Significant	0.925766	0.50878	0.364463	Not Significant	1.56763	0.000680309	0.00401548	Significant Increase	1.31074	0.00591958	0.017069	Not Significant	0.836132	0.0216875	0.0689452	Not Significant	1.30086	0.0766219	0.189313	Not Significant	1.1855	0.206651	0.194941	Not Significant	0.911321	0.418932	0.31362	Not Significant	1.22163	0.152984	0.249939
panel3	Amino Acids & Derivatives	Vinylacetylglycine	Tier 2	AN00536000		0.09	45.4	C-512	227	305.15	0.855783	0.420229	0.356919	Not Significant	1.2399	0.137484	0.252122	Not Significant	1.44884	0.0222732	0.0703376	Not Significant	0.717215	0.183345	0.133855	Not Significant	1.03137	0.803414	0.307981	Not Significant	1.43802	0.114689	0.174931	Not Significant	0.720348	0.0530552	0.154477	Not Significant	1.16724	0.128358	0.143049	Not Significant	1.62039	0.0158991	0.0525971	Not Significant	0.943591	0.704448	0.546351
panel3	Amino Acids & Derivatives	Vulgaxanthin I	Tier 2	EF03242000	C08568	1.31	53.2	C-324	187.4	501.197	0.656776	0.366265	0.336332	Not Significant	0.917344	0.735625	0.54361	Not Significant	1.39674	0.501033	0.361555	Not Significant	1.04677	0.913181	0.394789	Not Significant	1.03564	0.90526	0.328807	Not Significant	0.989364	0.970364	0.543424	Not Significant	0.908199	0.696885	0.575438	Not Significant	0.656588	0.100745	0.123839	Not Significant	0.722956	0.159322	0.186251	Not Significant	0.529188	0.0850876	0.175916
panel3	Amino Acids & Derivatives	cis-3-Hydroxy-L-proline	Tier 2	AN00406001	C19706	1.38	70.6	A-456	295.3	365.116	1.08602	0.365228	0.336332	Not Significant	0.958241	0.578459	0.49622	Not Significant	0.882338	0.168859	0.191768	Not Significant	1.06796	0.26477	0.173926	Not Significant	1.11998	0.119931	0.0951244	Not Significant	1.04871	0.520678	0.39204	Not Significant	0.930272	0.419506	0.470232	Not Significant	0.978668	0.676924	0.409754	Not Significant	1.05202	0.558475	0.368499	Not Significant	0.921016	0.290469	0.350102
panel3	Amino Acids & Derivatives	gamma-Glutamyllysine	Tier 2	AN02339003		1.12	1.2	A-503	310.4	371.632	1.32784	0.160695	0.225588	Not Significant	1.04724	0.792876	0.560938	Not Significant	0.788676	0.0504956	0.105765	Not Significant	0.947892	0.680886	0.328128	Not Significant	0.869699	0.515458	0.233778	Not Significant	0.917509	0.693301	0.455647	Not Significant	0.745426	0.0613508	0.164929	Not Significant	0.586633	0.101899	0.124637	Not Significant	0.786976	0.397733	0.304815	Not Significant	1.13783	0.242276	0.321878
panel3	Amino Acids & Derivatives	p-Hydroxyphenylacetylglycine	Tier 2	AN01417001	C05596	0.24	19.7	C-522	227.7	371.16	1.24235	0.0150646	0.0658537	Not Significant	1.25782	0.0486316	0.13638	Not Significant	1.01246	0.884045	0.482501	Not Significant	1.23125	0.0140702	0.0250295	Not Significant	1.44095	0.000396056	0.00379255	Not Significant	1.17032	0.0197551	0.0657134	Not Significant	1.53141	0.00295798	0.0242249	Significant Increase	1.43168	0.0168667	0.0468831	Not Significant	0.934875	0.461437	0.331487	Not Significant	1.38906	0.0108489	0.0494862
panel3	Amino Acids & Derivatives	p-Hydroxyphenylacetylglycine	Tier 2	AN01417001	C05596	5.16	30.5	A-567	327.3	443.125	1.48802	0.00366003	0.0309695	Not Significant	1.37148	0.00317608	0.0226137	Not Significant	0.921678	0.587964	0.397129	Not Significant	1.66732	0.000694947	0.00408197	Significant Increase	1.80555	1.75109e-05	0.000893058	Significant Increase	1.0829	0.283676	0.284387	Not Significant	1.70411	0.0635358	0.168365	Not Significant	1.47638	0.112197	0.132207	Not Significant	0.866365	0.169255	0.191074	Not Significant	1.25834	0.0576848	0.139239
panel3	Amino Acids & Derivatives	trans-S-(1-Propenyl)-L-cysteine	Tier 2	EF00753001		1.14	38.8	A-599	338.3	395.109	1.30495	0.371109	0.33817	Not Significant	1.40924	0.336759	0.395403	Not Significant	1.07992	0.746767	0.443476	Not Significant	0.433397	0.0513467	0.0549819	Not Significant	1.3442	0.444435	0.21134	Not Significant	3.10153	0.0292155	0.0801729	Not Significant	0.33793	0.0391825	0.126181	Not Significant	0.439435	0.0610442	0.0919178	Not Significant	1.30037	0.457026	0.329148	Not Significant	0.771154	0.728065	0.555199
panel4	Long-Chain Fatty Acids	Alpha-Linolenic Acid	Tier 1	AN02387000	HMDB0003073	7.58	1.6	C-T2442	754.3	440.313	1.0051	0.965444	0.522045	Not Significant	0.746256	0.138685	0.252964	Not Significant	0.742472	0.111415	0.156896	Not Significant	0.6722	0.0161286	0.0270641	Not Significant	0.562981	0.00220159	0.010254	Significant Decrease	0.83752	0.132052	0.189492	Not Significant	0.889897	0.563902	0.533042	Not Significant	1.2784	0.220814	0.202503	Not Significant	1.43657	0.0599278	0.110819	Not Significant	0.87783	0.515871	0.472551
panel4	Long-Chain Fatty Acids	Linoleic Acid	Tier 1	AN02413000	HMDB0000673	4.88	1.4	C-T2438	714.5	442.328	1.04681	0.766251	0.469917	Not Significant	1.11804	0.490423	0.469151	Not Significant	1.06805	0.689118	0.429798	Not Significant	0.557406	0.00137203	0.00638521	Significant Decrease	0.638777	0.0766098	0.0754995	Not Significant	1.14598	0.123498	0.182622	Not Significant	0.963115	0.821906	0.609781	Not Significant	1.13984	0.516893	0.347627	Not Significant	1.18349	0.0878526	0.138468	Not Significant	1.20667	0.452967	0.436191
panel4	Long-Chain Fatty Acids	Palmitoleic Acid	Tier 1	AN02027002	HMDB0003229	2.33	8.6	C-T2434	717.8	416.315	0.936655	0.607294	0.423566	Not Significant	0.747481	0.0415866	0.125138	Not Significant	0.798033	0.0352858	0.0901815	Not Significant	0.529989	0.00639703	0.01633	Significant Decrease	0.519973	0.00377284	0.0135982	Significant Decrease	0.981101	0.855404	0.510689	Not Significant	0.621755	0.0313041	0.110144	Not Significant	0.869489	0.61326	0.386388	Not Significant	1.39844	0.091653	0.141916	Not Significant	0.696755	0.0238899	0.0817685
panel4	Long-Chain Fatty Acids	(9Z,12Z,15Z)-Octadecatrienoic acid	Tier 2	AN02387003	C06427	3.91	27.2	C-2193	705.9	440.314	0.965303	0.72859	0.460225	Not Significant	0.948883	0.582946	0.497909	Not Significant	0.98299	0.859452	0.474505	Not Significant	0.754094	0.00366552	0.0115417	Not Significant	0.768781	0.00996095	0.0229349	Not Significant	1.01948	0.669564	0.447495	Not Significant	0.944796	0.679334	0.571881	Not Significant	1.02706	0.848725	0.467478	Not Significant	1.08707	0.434497	0.31961	Not Significant	0.976948	0.871733	0.595388
panel4	Long-Chain Fatty Acids	Octadecanoic acid	Tier 2	AN02466002	C01530	2.41	52.8	C-2442	797.7	446.362	1.04514	0.742425	0.463726	Not Significant	0.75241	0.161658	0.271901	Not Significant	0.719912	0.13627	0.174136	Not Significant	0.628427	0.00827366	0.0183354	Significant Decrease	0.455748	0.00188651	0.00927248	Significant Decrease	0.72522	0.0531423	0.113376	Not Significant	0.969231	0.893674	0.628881	Not Significant	1.61227	0.0695277	0.0990385	Not Significant	1.66346	0.037926	0.085438	Not Significant	0.923458	0.739269	0.558957
panel4	Long-Chain Fatty Acids	Palmitic Acid	Tier 2	AN02055000	HMDB0000220	1.09	14.1	C-T2445	755.3	418.331	0.967786	0.725499	0.459403	Not Significant	0.78125	0.105053	0.21668	Not Significant	0.807255	0.111151	0.156896	Not Significant	0.617366	0.00362793	0.0114916	Significant Decrease	0.538135	0.000413015	0.00379255	Significant Decrease	0.871663	0.0499286	0.110396	Not Significant	0.930449	0.707141	0.580124	Not Significant	1.17671	0.40601	0.300107	Not Significant	1.26467	0.150671	0.180854	Not Significant	0.887002	0.394391	0.405372
panel5	Bile Acids	12-Epideoxycholic acid	Tier 1	BM03850006	C17646	1.8	0.1	C-1576	534	554.383	1.10536	0.585372	0.416	Not Significant	1.0784	0.675472	0.524124	Not Significant	0.975612	0.872455	0.478806	Not Significant	0.997065	0.982543	0.411946	Not Significant	0.961736	0.76287	0.299939	Not Significant	0.964568	0.819274	0.500276	Not Significant	0.696403	0.0612877	0.164929	Not Significant	0.776727	0.249332	0.220437	Not Significant	1.11534	0.520464	0.352534	Not Significant	0.758975	0.328081	0.371746
panel5	Bile Acids	5alpha-Cholanic Acid-3beta-Ol	Tier 1	AN03702001		2.51	1	C-1930	640.2	538.388	0.729507	0.452314	0.367722	Not Significant	0.580869	0.26933	0.354068	Not Significant	0.796249	0.268167	0.251691	Not Significant	1.95966	0.101713	0.0898342	Not Significant	1.54759	0.293082	0.160822	Not Significant	0.789727	0.519913	0.391833	Not Significant	1.10555	0.802874	0.609298	Not Significant	0.587567	0.254114	0.223352	Not Significant	0.531468	0.135907	0.174329	Not Significant	1.9674	0.193368	0.284132
panel5	Bile Acids	5beta-Cholanic Acid-3alpha-Ol-6-One	Tier 1	AN03836006		1.44	5.8	C-1558	525.9	552.368	1.22834	0.542358	0.401397	Not Significant	1.69856	0.140135	0.254791	Not Significant	1.3828	0.329526	0.285856	Not Significant	1.10963	0.646275	0.317498	Not Significant	1.49361	0.0593337	0.0668634	Not Significant	1.34604	0.118822	0.179259	Not Significant	0.7053	0.0674847	0.174893	Not Significant	1.12531	0.693666	0.415302	Not Significant	1.59551	0.201628	0.210444	Not Significant	0.720262	0.243492	0.322624
panel5	Bile Acids	5beta-Cholanic Acid-3beta, 12alpha-Diol	Tier 1	BM03850007	C20865	6.55	5.9	C-1597	537.4	554.38	1.16212	0.395131	0.347585	Not Significant	1.0217	0.890599	0.585089	Not Significant	0.87917	0.276041	0.256398	Not Significant	0.992838	0.957272	0.405098	Not Significant	1.01763	0.866126	0.321488	Not Significant	1.02497	0.847479	0.507956	Not Significant	0.808856	0.00626811	0.039698	Not Significant	0.811346	0.129918	0.143928	Not Significant	1.00308	0.980656	0.503598	Not Significant	0.699622	0.0656819	0.151318
panel5	Bile Acids	7-Ketodeoxycholic Acid	Tier 1	AN03968004	C04643	1.89	0.3	C-1294	442.8	568.362	1.11621	0.591557	0.418248	Not Significant	0.955704	0.806617	0.5646	Not Significant	0.856203	0.544002	0.377626	Not Significant	1.09128	0.72371	0.342066	Not Significant	0.910944	0.710717	0.286195	Not Significant	0.834746	0.323415	0.303236	Not Significant	0.71132	0.0671909	0.174403	Not Significant	0.7608	0.075675	0.104282	Not Significant	1.06956	0.586118	0.380129	Not Significant	0.550695	0.0260843	0.0875256
panel5	Bile Acids	Allocholic acid	Tier 1	BM03980013	HMDB0000505	1.71	3	C-T2291	485.5	570.377	0.556464	0.384538	0.342619	Not Significant	0.994505	0.992864	0.611099	Not Significant	1.78719	0.16755	0.191156	Not Significant	0.971251	0.936886	0.399773	Not Significant	0.60912	0.52303	0.235872	Not Significant	0.62715	0.506146	0.385819	Not Significant	1.96692	0.15787	0.281081	Not Significant	0.8682	0.775563	0.44411	Not Significant	0.4414	0.121577	0.165685	Not Significant	2.03037	0.317628	0.364618
panel5	Bile Acids	Alpha-Muricholic Acid	Tier 1	BM03980008	C17647	2.97	4.7	C-1278	439.5	570.377	0.982784	0.922945	0.510481	Not Significant	0.961475	0.759599	0.551261	Not Significant	0.978317	0.872146	0.478806	Not Significant	1.02449	0.920257	0.395943	Not Significant	1.21849	0.401275	0.196991	Not Significant	1.18937	0.160903	0.212237	Not Significant	0.525542	0.000886604	0.0108681	Significant Decrease	0.734079	0.0789444	0.106466	Not Significant	1.3968	0.0493973	0.0988512	Not Significant	0.380183	0.00273213	0.020379
panel5	Bile Acids	Chenodeoxycholic Acid	Tier 1	AN03850013	HMDB0000518	2.57	1.8	C-T2383	576	554.382	0.659294	0.41091	0.353915	Not Significant	0.654222	0.361833	0.408929	Not Significant	0.992307	0.979878	0.507127	Not Significant	0.0738919	0.000349534	0.00248786	Significant Decrease	0.143225	0.0515263	0.0624932	Not Significant	1.9383	0.097925	0.158435	Not Significant	0.730542	0.749501	0.592336	Not Significant	0.961004	0.965606	0.501725	Not Significant	1.31547	0.722829	0.432194	Not Significant	0.887142	0.85299	0.589905
panel5	Bile Acids	Cholic Acid	Tier 1	AN03980002	C00695	2.11	3.6	C-1430	485.5	570.378	0.5633	0.270222	0.288987	Not Significant	1.05007	0.858501	0.579057	Not Significant	1.86414	0.174951	0.194862	Not Significant	0.836907	0.737517	0.344954	Not Significant	0.990001	0.975482	0.346325	Not Significant	1.18293	0.58163	0.415079	Not Significant	0.29612	0.0564672	0.15942	Not Significant	0.800857	0.525114	0.351501	Not Significant	2.7045	0.0734274	0.124982	Not Significant	0.685446	0.404764	0.411778
panel5	Bile Acids	Glycohyodeoxycholic Acid	Tier 1	AN04298001		1.44	3.7	C-1080	378.3	611.405	6.80405	0.0726333	0.149717	Not Significant	3.04796	0.173173	0.281428	Not Significant	0.447963	0.0479159	0.103321	Not Significant	6.09716	0.110789	0.0947677	Not Significant	5.51173	0.127404	0.0985979	Not Significant	0.903983	0.684792	0.45311	Not Significant	1.68699	0.0843375	0.200662	Not Significant	1.70291	0.0327108	0.0661507	Not Significant	1.00944	0.981975	0.503926	Not Significant	2.41116	0.280336	0.342654
panel5	Bile Acids	Isolithocholic Acid	Tier 1	BM03702003	C17658	2.31	9.1	C-2011	655.6	538.388	0.817763	0.587501	0.417128	Not Significant	2.1686	0.0654778	0.165153	Not Significant	2.65187	0.103773	0.152609	Not Significant	1.11653	0.681213	0.328128	Not Significant	1.07891	0.88314	0.324614	Not Significant	0.966309	0.943696	0.536191	Not Significant	0.837439	0.705376	0.579427	Not Significant	0.361828	0.094194	0.118604	Not Significant	0.432065	0.230185	0.224571	Not Significant	2.60512	0.267466	0.336845
panel5	Bile Acids	Murocholic Acid	Tier 1	BM03850008	C15515	1.47	2.9	C-1453	488.9	554.383	1.43939	0.143825	0.214	Not Significant	1.54224	0.110892	0.223289	Not Significant	1.07145	0.721662	0.437456	Not Significant	1.08636	0.713707	0.338263	Not Significant	1.4456	0.0925167	0.0847068	Not Significant	1.33068	0.194203	0.235934	Not Significant	0.650877	0.00234799	0.0208466	Significant Decrease	0.941891	0.778484	0.444676	Not Significant	1.44711	0.101926	0.150549	Not Significant	0.787343	0.529685	0.4772
panel5	Bile Acids	Norcholic Acid	Tier 1	AN03865000		1.22	4.4	C-1341	451	556.364	0.872324	0.388065	0.344252	Not Significant	0.808766	0.164821	0.275085	Not Significant	0.927139	0.623223	0.40929	Not Significant	1.10829	0.610225	0.306875	Not Significant	1.32731	0.0827701	0.0797972	Not Significant	1.19762	0.364469	0.322183	Not Significant	0.775951	0.262558	0.375364	Not Significant	0.630332	0.00679049	0.0321084	Significant Decrease	0.812335	0.0701531	0.122293	Not Significant	0.820518	0.255481	0.329769
panel5	Bile Acids	3Alpha,7Alpha-Dihydroxy-5Beta-Cholestanic Acid	Tier 2	AN04196001		3.83	10.1	C-T2394	591	596.428	1.10971	0.21592	0.259774	Not Significant	1.21044	0.114112	0.227246	Not Significant	1.09077	0.448725	0.340254	Not Significant	0.92212	0.36651	0.219001	Not Significant	1.06317	0.551469	0.243259	Not Significant	1.15296	0.121227	0.180883	Not Significant	0.964211	0.589778	0.545148	Not Significant	0.898451	0.324121	0.259165	Not Significant	0.9318	0.324525	0.272586	Not Significant	1.20696	0.0964401	0.19037
panel5	Bile Acids	3Beta,7Alpha-Dihydroxy-5-Cholestenoic Acid	Tier 2	AN04180003	HMDB0012454	3.14	34.9	C-T2385	625.7	594.413	0.97489	0.785391	0.475433	Not Significant	1.00602	0.972594	0.606319	Not Significant	1.03193	0.856046	0.473444	Not Significant	0.786201	0.260858	0.171691	Not Significant	0.741694	0.132811	0.101068	Not Significant	0.94339	0.7334	0.468439	Not Significant	1.02031	0.939862	0.640279	Not Significant	1.04359	0.814926	0.457589	Not Significant	1.02282	0.89107	0.480683	Not Significant	1.34803	0.13892	0.235194
panel5	Bile Acids	3alpha,7alpha,12alpha-Trihydroxy-5beta-cholestanoic acid	Tier 2	AN04305000	C04722	3.77	4.7	C-1598	538.3	612.424	0.762817	0.0996651	0.177029	Not Significant	0.74385	0.155592	0.268106	Not Significant	0.975136	0.771002	0.450154	Not Significant	0.859887	0.23507	0.15908	Not Significant	0.960147	0.709366	0.285876	Not Significant	1.1166	0.141861	0.196347	Not Significant	0.625687	0.0267553	0.100664	Not Significant	0.899201	0.596986	0.379089	Not Significant	1.43714	0.0230521	0.0651091	Not Significant	0.534981	0.00970625	0.0464878
panel5	Bile Acids	3beta-Hydroxy-delta5-cholenic acid	Tier 2	AN03682004		1.89	5.1	C-1803	608.6	536.372	0.736801	0.0165278	0.0690657	Not Significant	1.02832	0.789835	0.560122	Not Significant	1.39565	0.0071754	0.0362419	Not Significant	0.767208	0.0959641	0.0860123	Not Significant	0.884793	0.240423	0.142659	Not Significant	1.15326	0.233061	0.257704	Not Significant	0.645697	0.00709776	0.0429698	Significant Decrease	0.907988	0.645105	0.397815	Not Significant	1.40621	0.0631893	0.114749	Not Significant	0.669128	0.0908499	0.182906
panel5	Bile Acids	5-Beta-Cholanic Acid-3, 7-Dione	Tier 2	AN03819001		4.47	57.8	C-T2364	620.8	550.35	1.15401	0.189091	0.244091	Not Significant	1.24577	0.00833368	0.0449514	Not Significant	1.07952	0.547042	0.379224	Not Significant	1.12085	0.192464	0.13862	Not Significant	1.32977	0.00922951	0.0221732	Not Significant	1.1864	0.0264032	0.0765311	Not Significant	0.794651	0.289028	0.394077	Not Significant	0.82157	0.0121505	0.0427053	Not Significant	1.03388	0.875343	0.476595	Not Significant	1.3806	0.0166202	0.0666271
panel5	Bile Acids	5alpha-Cholanic acid-3-one	Tier 2	AN03682003		1.5	1.1	C-T2427	672.8	536.37	0.947067	0.32868	0.319357	Not Significant	1.00673	0.93807	0.596558	Not Significant	1.06299	0.506767	0.363678	Not Significant	1.0718	0.254523	0.168108	Not Significant	1.33416	0.0011183	0.00683032	Not Significant	1.24478	0.0134734	0.0506687	Not Significant	0.947721	0.453189	0.484477	Not Significant	0.944802	0.557959	0.363459	Not Significant	0.99692	0.958847	0.498277	Not Significant	1.11995	0.452024	0.435744
panel5	Bile Acids	5beta-Cholanic acid-12alpha-ol-3-one	Tier 2	AN03836002	HMDB0062742	5.29	72	C-T2379	655.3	552.364	1.08644	0.614051	0.425694	Not Significant	1.07252	0.548157	0.486219	Not Significant	0.987183	0.927596	0.494672	Not Significant	1.14279	0.397355	0.230569	Not Significant	1.23646	0.238429	0.142366	Not Significant	1.08197	0.642763	0.437812	Not Significant	0.994803	0.981342	0.648227	Not Significant	1.07575	0.75161	0.436228	Not Significant	1.08138	0.665004	0.41032	Not Significant	1.09535	0.597547	0.501805
panel5	Bile Acids	5beta-Cholanic acid-3, 6-dione	Tier 2	AN03819000		0.5	26.4	C-T2358	513	550.352	0.768407	0.278326	0.293778	Not Significant	0.755212	0.199941	0.306805	Not Significant	0.982828	0.941047	0.496692	Not Significant	0.663923	0.120979	0.100539	Not Significant	0.637593	0.0244852	0.0391075	Significant Decrease	0.960341	0.859462	0.510811	Not Significant	0.842747	0.520602	0.513841	Not Significant	0.858705	0.514781	0.347281	Not Significant	1.01894	0.93316	0.493066	Not Significant	1.03608	0.863876	0.593266
panel5	Bile Acids	7Alpha-Hydroxy-3-Oxo-4-Cholestenoic Acid	Tier 2	AN04160000	HMDB0012458	2.43	12.2	C-T2401	608.9	592.398	0.841899	0.214087	0.259194	Not Significant	0.89761	0.627321	0.511434	Not Significant	1.06617	0.722636	0.437456	Not Significant	0.609642	0.00126197	0.00598817	Significant Decrease	0.5642	0.00455469	0.0147485	Significant Decrease	0.925461	0.583883	0.415219	Not Significant	0.837839	0.391542	0.455777	Not Significant	0.722158	0.0678242	0.0978801	Not Significant	0.861929	0.405429	0.307553	Not Significant	1.31283	0.136035	0.232255
panel5	Bile Acids	9(11), (5beta)-Cholenic acid-3alpha-ol-12-one	Tier 2	AN03819002		1.49	25.8	C-1515	512.6	550.352	0.804802	0.0555746	0.129589	Not Significant	0.800431	0.0619733	0.160571	Not Significant	0.994568	0.967894	0.502846	Not Significant	0.951261	0.771435	0.353976	Not Significant	0.926306	0.338049	0.175208	Not Significant	0.973766	0.835267	0.505721	Not Significant	0.727392	0.135788	0.259817	Not Significant	0.873638	0.459645	0.321643	Not Significant	1.20105	0.27859	0.249348	Not Significant	0.888158	0.473905	0.44919
panel5	Bile Acids	Allochenodeoxycholic acid/Isochenodeoxycholic acid/Isoursodeoxycholic acid	Tier 2	BM03850010		2.69	52.3	C-T2326	564.7	554.382	0.524295	0.249006	0.276673	Not Significant	1.05178	0.918297	0.59123	Not Significant	2.00608	0.141024	0.177535	Not Significant	0.254533	0.010284	0.0204072	Significant Decrease	0.335995	0.0432398	0.0560414	Not Significant	1.32004	0.46852	0.371683	Not Significant	0.251677	0.309965	0.406793	Not Significant	0.787478	0.452677	0.318726	Not Significant	3.12892	0.304461	0.261674	Not Significant	0.968323	0.952921	0.614352
panel5	Bile Acids	Allodeoxycholic acid	Tier 2	BM03850000	C17687	1.89	10	C-1674	564.6	554.383	0.915786	0.830471	0.485598	Not Significant	1.55779	0.296635	0.369755	Not Significant	1.70105	0.141787	0.177604	Not Significant	1.083	0.818794	0.367485	Not Significant	1.1385	0.626919	0.264676	Not Significant	1.05125	0.863396	0.511832	Not Significant	0.424212	0.107755	0.226015	Not Significant	1.15019	0.468602	0.325602	Not Significant	2.71136	0.0874141	0.13798	Not Significant	0.867594	0.685019	0.538879
panel5	Bile Acids	Dehydrolithocholic acid	Tier 2	AN03682000	C03070	2.94	70.6	C-2320	744.1	536.372	1.08782	0.203092	0.253107	Not Significant	1.06083	0.537216	0.482952	Not Significant	0.975189	0.798272	0.457764	Not Significant	1.06847	0.395446	0.229933	Not Significant	0.94445	0.477468	0.222179	Not Significant	0.883924	0.101164	0.161217	Not Significant	1.01162	0.932147	0.637997	Not Significant	1.26561	0.167372	0.169086	Not Significant	1.25107	0.179017	0.19785	Not Significant	1.09665	0.547889	0.483587
panel5	Bile Acids	Isodeoxycholic acid	Tier 2	AN03850004	C17661	3.4	47.4	C-2103	673.1	554.382	0.989715	0.834878	0.486643	Not Significant	1.06239	0.1736	0.281428	Not Significant	1.07343	0.0695622	0.125377	Not Significant	1.09817	0.0146641	0.0254936	Not Significant	1.13987	0.00846406	0.0210471	Not Significant	1.03797	0.172753	0.221478	Not Significant	1.00248	0.975237	0.647891	Not Significant	1.02038	0.823512	0.460793	Not Significant	1.01785	0.807957	0.457976	Not Significant	1.01969	0.76937	0.56542
panel5	Bile Acids	Norursodeoxycholic acid	Tier 2	AN03717001		0.13	22.1	C-1578	534.3	540.368	0.727945	0.30401	0.30801	Not Significant	0.797832	0.653324	0.519209	Not Significant	1.09601	0.851052	0.471752	Not Significant	1.48808	0.487577	0.264792	Not Significant	2.415	0.119218	0.0948091	Not Significant	1.6229	0.393641	0.338071	Not Significant	2.51727	0.114289	0.234921	Not Significant	0.780415	0.616473	0.387423	Not Significant	0.310025	0.141881	0.176903	Not Significant	2.32274	0.355891	0.386699
panel7	Dipeptides & Tripeptides	Alanyl-Alanine	Tier 1	AN00738000	HMDB0028680	2.92	2.8	A-T671	193.4	394.142	1.36982	0.0012908	0.0159027	Not Significant	1.16653	0.158032	0.269652	Not Significant	0.851596	0.10981	0.156323	Not Significant	1.31911	0.0142577	0.0251483	Not Significant	1.37086	0.00293636	0.0120276	Not Significant	1.03924	0.434735	0.35634	Not Significant	0.986074	0.867365	0.622589	Not Significant	0.755085	0.0579756	0.088916	Not Significant	0.765749	0.119643	0.164412	Not Significant	1.18247	0.22877	0.311315
panel7	Dipeptides & Tripeptides	Alanyl-Aspartic Acid	Tier 1	AN01346002	HMDB0028683	1.62	0.4	A-T424	148.3	438.132	0.890626	0.571339	0.409429	Not Significant	0.960859	0.852653	0.5773	Not Significant	1.07886	0.74304	0.442248	Not Significant	0.691895	0.0511494	0.0549819	Not Significant	0.697449	0.064034	0.0698785	Not Significant	1.00803	0.97118	0.543424	Not Significant	1.45021	0.126342	0.250197	Not Significant	0.859264	0.43114	0.310656	Not Significant	0.59251	0.0339611	0.0799164	Not Significant	1.19368	0.452899	0.436191
panel7	Dipeptides & Tripeptides	Alanyl-Glycine	Tier 1	AN00574007	HMDB0006899	0.51	1.3	A-T530	168.1	380.127	1.16534	0.161267	0.225979	Not Significant	1.04537	0.763514	0.551564	Not Significant	0.897048	0.373443	0.307835	Not Significant	1.13264	0.316197	0.196899	Not Significant	0.823888	0.0909996	0.0840372	Not Significant	0.727406	0.010506	0.0428479	Not Significant	0.879059	0.318183	0.412661	Not Significant	0.893601	0.449582	0.317302	Not Significant	1.01654	0.876559	0.476776	Not Significant	1.18988	0.193347	0.284132
panel7	Dipeptides & Tripeptides	Alanyl-Methionine	Tier 1	AN01586000	HMDB0028693	9.68	8.9	A-387	265.3	454.142	1.03078	0.691369	0.449055	Not Significant	1.08581	0.208623	0.312584	Not Significant	1.05338	0.525046	0.3701	Not Significant	1.24073	0.00102256	0.00519874	Not Significant	1.15532	0.0931968	0.0851185	Not Significant	0.931156	0.258932	0.272627	Not Significant	1.11667	0.0681494	0.176169	Not Significant	1.02121	0.760016	0.439041	Not Significant	0.914518	0.180667	0.198732	Not Significant	1.24889	0.000279252	0.00397062
panel7	Dipeptides & Tripeptides	Alanyl-Valine	Tier 1	AN01133002	HMDB0028700	2.4	9.4	C-500	225.1	256.15	0.800639	0.0714791	0.149122	Not Significant	0.883069	0.250944	0.343072	Not Significant	1.10296	0.488997	0.356461	Not Significant	0.703005	0.00936183	0.0194302	Not Significant	0.814122	0.00922144	0.0221732	Not Significant	1.15806	0.116066	0.176443	Not Significant	1.03712	0.792471	0.606035	Not Significant	1.01205	0.947377	0.49617	Not Significant	0.975834	0.846315	0.468721	Not Significant	0.830905	0.00458822	0.0285978
panel7	Dipeptides & Tripeptides	Alanyl-Valine	Tier 1	AN01133002	HMDB0028700	4.4	1.3	A-T1340	270.1	422.172	0.980647	0.869612	0.496921	Not Significant	0.951297	0.667698	0.522489	Not Significant	0.970071	0.844956	0.46977	Not Significant	1.15533	0.0311584	0.0401937	Not Significant	1.11314	0.164373	0.11332	Not Significant	0.963481	0.486993	0.377615	Not Significant	0.998243	0.979154	0.648227	Not Significant	0.627731	0.0994517	0.122965	Not Significant	0.628836	0.0819918	0.132766	Not Significant	1.02405	0.78541	0.572648
panel7	Dipeptides & Tripeptides	Arginyl-Glycine	Tier 1	AN01721000	HMDB0028709	4.81	0.3	A-T1397	277.6	698.239	1.23185	0.0186576	0.0742535	Not Significant	1.1428	0.105395	0.217133	Not Significant	0.927714	0.217577	0.221441	Not Significant	0.918338	0.486751	0.264467	Not Significant	1.00133	0.988986	0.348933	Not Significant	1.09037	0.234375	0.258265	Not Significant	0.939826	0.487476	0.496993	Not Significant	0.999528	0.997061	0.509487	Not Significant	1.06352	0.627797	0.396391	Not Significant	1.05049	0.758162	0.563206
panel7	Dipeptides & Tripeptides	Arginyl-Proline	Tier 1	AN02275000	HMDB0028717	0.66	5.8	A-T1624	312.8	369.64	0.960062	0.606172	0.423566	Not Significant	1.17537	0.130974	0.246442	Not Significant	1.22426	0.0256878	0.0755036	Not Significant	0.79461	0.253544	0.167552	Not Significant	0.90545	0.599172	0.257135	Not Significant	1.13949	0.264095	0.275278	Not Significant	0.607385	0.00124051	0.0136241	Significant Decrease	0.533656	0.000133651	0.00502281	Significant Decrease	0.878613	0.321804	0.271047	Not Significant	0.803917	0.271072	0.338646
panel7	Dipeptides & Tripeptides	Aspartyl-Isoleucine	Tier 1	AN01906003	HMDB0028756	5.14	6.2	A-T1197	246.9	480.181	1.29628	0.0525967	0.12558	Not Significant	0.909334	0.463529	0.461971	Not Significant	0.701495	0.0263159	0.0761374	Not Significant	1.19247	0.278122	0.179962	Not Significant	0.893647	0.533627	0.238728	Not Significant	0.749407	0.140832	0.19546	Not Significant	0.940421	0.671942	0.5682	Not Significant	0.971516	0.880212	0.476432	Not Significant	1.03307	0.89042	0.480683	Not Significant	0.921204	0.651257	0.523768
panel7	Dipeptides & Tripeptides	Aspartyl-Tyrosine	Tier 1	AN02641000	HMDB0028765	0.54	0.7	A-T2492	431.3	382.109	1.24414	0.209034	0.256095	Not Significant	0.937041	0.566616	0.493103	Not Significant	0.753164	0.100849	0.152399	Not Significant	1.38157	0.031632	0.0405452	Not Significant	1.11004	0.447004	0.212154	Not Significant	0.803461	0.0496107	0.110164	Not Significant	0.993754	0.964516	0.645774	Not Significant	1.14727	0.146792	0.155513	Not Significant	1.15448	0.37194	0.293584	Not Significant	1.00154	0.984678	0.623344
panel7	Dipeptides & Tripeptides	Glutaminyl-Glutamate	Tier 1	AN02336002	HMDB0028796	0.28	9.3	A-T202	102.3	509.17	1.48498	0.0567534	0.13137	Not Significant	1.05327	0.729896	0.541791	Not Significant	0.709284	0.11608	0.15961	Not Significant	1.01954	0.909331	0.394087	Not Significant	0.638242	0.00396629	0.0139987	Significant Decrease	0.626009	0.00156676	0.0139267	Significant Decrease	1.13724	0.479477	0.494114	Not Significant	0.951567	0.729893	0.429428	Not Significant	0.836736	0.316188	0.268633	Not Significant	1.25815	0.313572	0.364199
panel7	Dipeptides & Tripeptides	Glutaminyl-Lysine	Tier 1	AN02323000	HMDB0028802	1.95	6.2	A-T1708	324.6	371.139	0.928414	0.226168	0.264488	Not Significant	0.936476	0.23198	0.330075	Not Significant	1.00868	0.899987	0.486744	Not Significant	0.928178	0.202755	0.144059	Not Significant	0.83916	0.0815205	0.0787414	Not Significant	0.904093	0.178483	0.225683	Not Significant	0.715252	0.00253413	0.0219347	Not Significant	0.782027	0.00752573	0.0338544	Not Significant	1.09336	0.357803	0.287492	Not Significant	0.728827	0.00765083	0.0397843
panel7	Dipeptides & Tripeptides	Glutamyl-Alanine	Tier 1	AN01544000	HMDB0003764	1.27	6.1	A-121	152.8	452.148	1.66922	0.00744276	0.0460316	Significant Increase	1.33851	0.0855417	0.19372	Not Significant	0.801873	0.053049	0.108278	Not Significant	1.3028	0.0412531	0.0476592	Not Significant	1.03815	0.6325	0.266481	Not Significant	0.796861	0.135283	0.192004	Not Significant	1.07155	0.623986	0.557079	Not Significant	1.0116	0.947752	0.49617	Not Significant	0.944055	0.777452	0.447716	Not Significant	1.44971	0.023846	0.0817685
panel7	Dipeptides & Tripeptides	Glutamyl-Isoleucine	Tier 1	AN02110005	HMDB0028822	0.7	4.4	A-T1262	254.3	494.194	1.00836	0.942068	0.514546	Not Significant	0.971035	0.813413	0.566812	Not Significant	0.962989	0.675161	0.426025	Not Significant	0.938068	0.477581	0.260538	Not Significant	0.965888	0.79384	0.306752	Not Significant	1.02966	0.819999	0.500381	Not Significant	0.641396	0.0178321	0.0776019	Not Significant	0.587041	0.0339525	0.0668215	Not Significant	0.915256	0.678191	0.415965	Not Significant	1.04643	0.643593	0.521987
panel7	Dipeptides & Tripeptides	Glutamyl-Methionine	Tier 1	AN02376000	HMDB0028825	1.16	0.6	A-264	214.6	512.151	1.50986	0.0281132	0.0948062	Not Significant	1.31219	0.0467166	0.13369	Not Significant	0.869077	0.227052	0.225839	Not Significant	1.15186	0.34627	0.209389	Not Significant	1.05632	0.7043	0.284397	Not Significant	0.917052	0.625414	0.430207	Not Significant	0.89927	0.635643	0.560371	Not Significant	0.950539	0.854638	0.469498	Not Significant	1.05701	0.839224	0.466411	Not Significant	1.01724	0.931043	0.609971
panel7	Dipeptides & Tripeptides	Glutamyl-Tyrosine	Tier 1	AN02849001	HMDB0062553;HMDB28831;HMDB62553	0.05	1	A-T2483	431	389.117	1.26427	0.0751733	0.152195	Not Significant	1.0558	0.644568	0.517828	Not Significant	0.835113	0.045744	0.101125	Not Significant	1.26713	0.0121029	0.0228108	Not Significant	1.25141	0.0714523	0.073174	Not Significant	0.987594	0.923112	0.529004	Not Significant	0.904442	0.483518	0.494753	Not Significant	0.832279	0.41982	0.305024	Not Significant	0.920212	0.717531	0.430705	Not Significant	1.09208	0.237931	0.318408
panel7	Dipeptides & Tripeptides	Glutamyl-Valine	Tier 1	AN01906005	HMDB0059717;HMDB28832;HMDB59717	0.86	7.6	A-T803	214.7	480.179	1.01167	0.934024	0.51298	Not Significant	1.08199	0.665908	0.522166	Not Significant	1.06951	0.5977	0.400978	Not Significant	0.911874	0.415015	0.23695	Not Significant	1.05498	0.7339	0.292871	Not Significant	1.15694	0.25449	0.271095	Not Significant	0.559561	0.0265283	0.10044	Not Significant	0.559947	0.0507414	0.0822532	Not Significant	1.00069	0.997786	0.509215	Not Significant	0.966062	0.825674	0.581226
panel7	Dipeptides & Tripeptides	Glutamyl-argining	Tier 1	AN02758001	HMDB0028813	1.74	3.6	A-350	247.7	385.635	0.968157	0.809491	0.481691	Not Significant	1.00012	0.999155	0.61243	Not Significant	1.03301	0.688333	0.42966	Not Significant	0.815762	0.12026	0.100217	Not Significant	0.773949	0.12236	0.0960796	Not Significant	0.948743	0.56752	0.410132	Not Significant	0.756978	0.0314453	0.110233	Not Significant	0.745001	0.166052	0.168195	Not Significant	0.984178	0.939004	0.493741	Not Significant	0.870862	0.178997	0.2733
panel7	Dipeptides & Tripeptides	Glutamylthreonine	Tier 1	AN01936000	HMDB0028829	1.12	7.7	A-T355	131	482.159	0.844067	0.22341	0.263931	Not Significant	0.675669	0.0127533	0.0605356	Not Significant	0.800492	0.0885884	0.143787	Not Significant	1.02711	0.824694	0.369585	Not Significant	0.937621	0.680771	0.279094	Not Significant	0.912874	0.549496	0.402913	Not Significant	0.873728	0.479466	0.494114	Not Significant	0.762812	0.206193	0.19487	Not Significant	0.873055	0.464753	0.333415	Not Significant	0.990165	0.956085	0.614772
panel7	Dipeptides & Tripeptides	Gly-Norvaline	Tier 1	AN00943007	HMDB0094702	3.63	5.2	A-T2732	460.8	321.108	1.21041	0.296689	0.304196	Not Significant	0.849081	0.136426	0.251385	Not Significant	0.701483	0.0455607	0.10087	Not Significant	1.1236	0.462028	0.25481	Not Significant	0.956182	0.783473	0.304913	Not Significant	0.850995	0.431951	0.354968	Not Significant	1.14889	0.417864	0.468955	Not Significant	0.922501	0.538348	0.357129	Not Significant	0.802949	0.0913835	0.141769	Not Significant	1.04369	0.82437	0.581226
panel7	Dipeptides & Tripeptides	Glycyl-Alanine	Tier 1	AN00574005	HMDB0252875	2.42	0.3	A-T622	183.3	380.13	1.13857	0.078307	0.154875	Not Significant	1.04363	0.366281	0.411777	Not Significant	0.916607	0.352942	0.297578	Not Significant	1.05478	0.419517	0.238653	Not Significant	1.03283	0.51233	0.232879	Not Significant	0.979195	0.775184	0.483357	Not Significant	1.0346	0.720277	0.58283	Not Significant	0.809787	0.0461731	0.0787282	Not Significant	0.782707	0.0273495	0.0711376	Not Significant	1.00648	0.898209	0.601357
panel7	Dipeptides & Tripeptides	Glycyl-Cysteine (S-S 2 charges)	Tier 1	AN00992001	HMDB0028838	2.5	0.2	A-486	305.3	411.091	0.581292	0.175831	0.236878	Not Significant	0.802709	0.384722	0.422719	Not Significant	1.38091	0.287629	0.262763	Not Significant	0.667957	0.0722347	0.070317	Not Significant	0.625354	0.055162	0.0648964	Not Significant	0.936218	0.757795	0.476772	Not Significant	1.50645	0.125527	0.24978	Not Significant	1.67416	0.0430834	0.076272	Not Significant	1.11133	0.673919	0.414203	Not Significant	0.640333	0.17166	0.267713
panel7	Dipeptides & Tripeptides	Glycyl-Glycine	Tier 1	AN00419004	C02037	1.3	0.5	A-T470	156	366.112	1.1816	0.0297593	0.0956769	Not Significant	1.1656	0.0396318	0.121629	Not Significant	0.98646	0.829719	0.465994	Not Significant	1.32022	0.000381352	0.00266726	Not Significant	1.08595	0.169034	0.114637	Not Significant	0.822556	0.0142359	0.0526039	Not Significant	1.21345	0.00206919	0.0191779	Not Significant	1.05462	0.548526	0.359849	Not Significant	0.869105	0.0478365	0.0972004	Not Significant	1.20535	0.0190577	0.0725627
panel7	Dipeptides & Tripeptides	Glycyl-Histidine	Tier 1	AN01460000	HMDB0028843	0.31	0.1	A-T423	148.8	340.103	0.853107	0.0103319	0.0546774	Not Significant	0.835782	0.00173497	0.0151384	Not Significant	0.979692	0.679277	0.426594	Not Significant	0.874773	0.0178022	0.0284177	Not Significant	0.838921	0.00287429	0.0119397	Not Significant	0.959016	0.3319	0.307315	Not Significant	0.836419	0.00120724	0.0134138	Not Significant	0.857919	0.00781523	0.0344399	Not Significant	1.02571	0.569996	0.372942	Not Significant	0.931056	0.186824	0.279092
panel7	Dipeptides & Tripeptides	Glycyl-Phenylalanine	Tier 1	AN01612000	HMDB0028848	6.9	0.9	A-474	302	456.156	1.37798	0.232362	0.268244	Not Significant	1.20388	0.238137	0.335086	Not Significant	0.873658	0.56497	0.387037	Not Significant	1.10976	0.456944	0.253045	Not Significant	1.16191	0.387944	0.192698	Not Significant	1.047	0.820361	0.500411	Not Significant	0.901123	0.653029	0.565719	Not Significant	0.998669	0.996037	0.509487	Not Significant	1.10825	0.59257	0.382137	Not Significant	1.31932	0.335689	0.374775
panel7	Dipeptides & Tripeptides	Isoleucyl-Alanine	Tier 1	AN01324002	HMDB0028900	3.07	2.8	A-T1343	272.3	436.189	1.06646	0.695024	0.449775	Not Significant	1.01502	0.901162	0.587786	Not Significant	0.951762	0.774957	0.451225	Not Significant	1.7184	0.158792	0.121453	Not Significant	1.63628	0.207118	0.130488	Not Significant	0.952213	0.55351	0.40476	Not Significant	1.02903	0.812958	0.609441	Not Significant	0.753239	0.37886	0.286078	Not Significant	0.731986	0.297063	0.258342	Not Significant	1.13676	0.187753	0.279623
panel7	Dipeptides & Tripeptides	Isoleucyl-Lysine	Tier 1	AN02095000	HMDB0028912	0.84	0.4	A-T2509	433.3	363.653	1.01775	0.900658	0.504185	Not Significant	1.05754	0.451245	0.45508	Not Significant	1.0391	0.763804	0.447882	Not Significant	1.06721	0.514008	0.273384	Not Significant	1.03601	0.686026	0.280361	Not Significant	0.970766	0.688994	0.454585	Not Significant	0.813781	0.130975	0.253931	Not Significant	0.722281	0.0059481	0.0302515	Not Significant	0.887562	0.166836	0.18979	Not Significant	0.772188	0.0180205	0.0700894
panel7	Dipeptides & Tripeptides	Isoleucyl-Valine	Tier 1	AN01714000	HMDB0028920	2.63	0.1	A-585	333.4	464.22	1.10436	0.779945	0.473813	Not Significant	0.592292	0.179759	0.286713	Not Significant	0.53632	0.068149	0.124439	Not Significant	1.53634	0.0469531	0.0519317	Not Significant	1.64634	0.01532	0.0295396	Significant Increase	1.0716	0.433615	0.355969	Not Significant	1.00032	0.997552	0.652922	Not Significant	0.311113	0.00985165	0.0391947	Significant Decrease	0.311014	0.0109763	0.0411945	Significant Decrease	1.05294	0.574568	0.491176
panel7	Dipeptides & Tripeptides	Leucyl-Alanine	Tier 1	AN01324003	HMDB0028922	4.26	1.4	A-T1274	261.9	436.189	1.0451	0.539286	0.401397	Not Significant	0.952203	0.278766	0.359048	Not Significant	0.911108	0.114823	0.159261	Not Significant	0.88622	0.0591037	0.0612309	Not Significant	0.780381	0.00507768	0.0157903	Not Significant	0.880573	0.0626792	0.126785	Not Significant	0.975915	0.631194	0.55957	Not Significant	0.861695	0.0211014	0.0519985	Not Significant	0.882961	0.0139386	0.0486069	Not Significant	0.964765	0.566978	0.490575
panel7	Dipeptides & Tripeptides	Leucyl-Aspartate	Tier 1	AN01906007	HMDB0028925	2.7	5.7	A-T1068	242	480.182	0.822644	0.440349	0.364417	Not Significant	0.783476	0.0451944	0.131236	Not Significant	0.952388	0.852043	0.472125	Not Significant	1.21509	0.289435	0.185202	Not Significant	1.06386	0.657221	0.272617	Not Significant	0.875536	0.421762	0.349559	Not Significant	0.962514	0.729076	0.586153	Not Significant	0.871096	0.448038	0.316665	Not Significant	0.905021	0.640202	0.402306	Not Significant	0.903296	0.314785	0.364618
panel7	Dipeptides & Tripeptides	Leucyl-Leucine	Tier 1	AN01878003	HMDB0028933	0.18	4.1	A-T2159	374.4	478.236	0.681752	0.20315	0.253107	Not Significant	0.495456	0.0469239	0.133853	Not Significant	0.726738	0.340828	0.291905	Not Significant	1.14083	0.492743	0.26605	Not Significant	1.45781	0.12662	0.0981367	Not Significant	1.27785	0.156603	0.208979	Not Significant	0.807861	0.349385	0.43078	Not Significant	0.321789	0.0960934	0.120422	Not Significant	0.398323	0.126717	0.16837	Not Significant	0.822193	0.563448	0.489285
panel7	Dipeptides & Tripeptides	Lysyl-Alanine	Tier 1	AN01534001	HMDB0028944	1.43	2	A-731	371.8	342.629	1.03145	0.760247	0.4685	Not Significant	0.847346	0.0908184	0.200318	Not Significant	0.82151	0.0903796	0.145474	Not Significant	1.11537	0.324534	0.199176	Not Significant	1.15646	0.0658878	0.0707095	Not Significant	1.03684	0.720553	0.464268	Not Significant	0.742022	0.0769623	0.189647	Not Significant	0.67873	0.0217746	0.0530039	Not Significant	0.914703	0.344858	0.282163	Not Significant	0.727893	0.0306144	0.095408
panel7	Dipeptides & Tripeptides	Lysyl-Glutamate	Tier 1	AN02339002	HMDB0028950	0	1.8	A-T1822	329.8	371.632	1.05595	0.75306	0.466903	Not Significant	0.939645	0.690015	0.52827	Not Significant	0.889858	0.256024	0.245007	Not Significant	0.860992	0.170585	0.127412	Not Significant	0.827015	0.311295	0.165975	Not Significant	0.960538	0.819515	0.500276	Not Significant	0.578824	0.00992252	0.0522238	Not Significant	0.535605	0.039887	0.0729701	Not Significant	0.925333	0.746885	0.438821	Not Significant	0.909041	0.357525	0.387566
panel7	Dipeptides & Tripeptides	Lysyl-Glycine	Tier 1	AN01338001	HMDB0028951	0.77	4.1	A-T2054	346.9	335.621	1.00128	0.99283	0.528685	Not Significant	0.7458	0.0434668	0.128523	Not Significant	0.744849	0.0544011	0.109834	Not Significant	1.00233	0.989758	0.413681	Not Significant	1.05737	0.701738	0.283812	Not Significant	1.05491	0.706785	0.459324	Not Significant	1.0849	0.710653	0.581019	Not Significant	0.774643	0.0525089	0.0835625	Not Significant	0.714023	0.149421	0.180525	Not Significant	0.892181	0.435347	0.427594
panel7	Dipeptides & Tripeptides	Lysyl-Proline	Tier 1	AN01861000	HMDB0028959	0.76	3.1	A-T2313	400.9	355.637	1.24706	0.0202924	0.0771611	Not Significant	0.892716	0.147709	0.261094	Not Significant	0.715854	0.000313038	0.0053003	Not Significant	1.0725	0.45384	0.252018	Not Significant	0.959245	0.653769	0.271516	Not Significant	0.894398	0.204038	0.242903	Not Significant	0.82091	0.00986731	0.0520775	Not Significant	0.77792	0.0139097	0.0439683	Not Significant	0.947631	0.407171	0.308242	Not Significant	0.848831	0.0873435	0.179217
panel7	Dipeptides & Tripeptides	Lysyl-Valine	Tier 1	AN01892000	HMDB0028964	0.78	1.4	A-T2444	421.4	356.644	0.940811	0.706008	0.453299	Not Significant	0.908853	0.436771	0.446555	Not Significant	0.966032	0.844103	0.469658	Not Significant	1.13301	0.0381007	0.0454597	Not Significant	1.06177	0.544356	0.241829	Not Significant	0.937118	0.446909	0.36187	Not Significant	0.897238	0.34305	0.427715	Not Significant	0.758028	0.0188203	0.0498009	Not Significant	0.844846	0.0470104	0.0970367	Not Significant	0.985372	0.882894	0.598023
panel7	Dipeptides & Tripeptides	Methionyl-Alanine	Tier 1	AN01586003	HMDB0028966	8.53	8.3	A-337	242.9	454.143	1.01024	0.931334	0.51249	Not Significant	1.13512	0.161766	0.271901	Not Significant	1.12362	0.346038	0.294459	Not Significant	1.27247	0.000404035	0.00277774	Not Significant	1.28979	0.0270172	0.0411461	Not Significant	1.01361	0.893884	0.522739	Not Significant	1.12486	0.0772002	0.189647	Not Significant	0.928918	0.478564	0.329737	Not Significant	0.825808	0.164105	0.188096	Not Significant	1.1938	0.0631275	0.147883
panel7	Dipeptides & Tripeptides	Methionyl-Arginine	Tier 1	AN02783001	HMDB0028967	7.34	5	A-T1845	339.5	386.637	1.2924	0.23941	0.272499	Not Significant	1.18758	0.395241	0.427157	Not Significant	0.918894	0.751786	0.445193	Not Significant	1.40317	0.0189933	0.0294751	Not Significant	1.57582	0.00941748	0.0222319	Significant Increase	1.12304	0.531102	0.395818	Not Significant	1.63905	0.0389185	0.126181	Not Significant	1.00224	0.992758	0.508578	Not Significant	0.611472	0.113397	0.159988	Not Significant	1.40676	0.311919	0.364007
panel7	Dipeptides & Tripeptides	Prolyl-Alanine	Tier 1	AN01106001	HMDB0029010	0.55	4.4	A-T1139	248.6	420.158	1.39607	0.00378163	0.0316506	Not Significant	1.1252	0.151128	0.265536	Not Significant	0.805974	0.00739189	0.0370228	Not Significant	1.21542	0.0610213	0.0628389	Not Significant	1.1743	0.0132474	0.0272427	Not Significant	0.96617	0.724647	0.465076	Not Significant	1.08766	0.415801	0.468023	Not Significant	0.973583	0.816934	0.458499	Not Significant	0.895118	0.267405	0.245278	Not Significant	1.07306	0.603232	0.503691
panel7	Dipeptides & Tripeptides	Prolyl-Asparagine/Asparaginyl-Proline	Tier 1	AN01698001	HMDB0029012	0.11	6.6	A-T550	176.4	463.166	1.18481	0.00912396	0.0500032	Not Significant	1.24578	0.0303068	0.102648	Not Significant	1.05146	0.5254	0.3701	Not Significant	1.18882	0.0118416	0.0224231	Not Significant	1.13895	0.0421375	0.0551028	Not Significant	0.958052	0.565144	0.409525	Not Significant	1.09292	0.295187	0.398088	Not Significant	1.13801	0.0785392	0.106117	Not Significant	1.04125	0.581872	0.378446	Not Significant	1.1537	0.0915989	0.183311
panel7	Dipeptides & Tripeptides	Prolyl-Aspartate	Tier 1	AN01708001	HMDB0029013	0.98	8.4	A-T726	203.5	464.148	0.794178	0.0293047	0.0948062	Not Significant	0.800675	0.0132199	0.061005	Not Significant	1.00818	0.932934	0.495345	Not Significant	1.00958	0.92155	0.395943	Not Significant	1.09838	0.256359	0.148825	Not Significant	1.08796	0.378882	0.329284	Not Significant	1.1319	0.171112	0.294089	Not Significant	1.08028	0.459076	0.321457	Not Significant	0.95439	0.720718	0.43168	Not Significant	0.975113	0.806164	0.576964
panel7	Dipeptides & Tripeptides	Prolyl-Glutamate	Tier 1	AN01874002	HMDB0029016	1.14	1	A-248	209.1	478.164	1.33339	0.0322446	0.0984324	Not Significant	1.08491	0.595259	0.502162	Not Significant	0.813643	0.320193	0.28097	Not Significant	1.16486	0.344387	0.208748	Not Significant	1.61533	0.0185654	0.0324785	Significant Increase	1.38672	0.020257	0.0664523	Not Significant	1.0202	0.911699	0.63197	Not Significant	0.95113	0.829738	0.463223	Not Significant	0.932294	0.684276	0.418829	Not Significant	1.21986	0.433571	0.427088
panel7	Dipeptides & Tripeptides	Prolyl-Glycine	Tier 1	AN00914001	HMDB0011178	1.47	5.7	A-T936	226.9	406.142	1.2978	0.0204578	0.0774078	Not Significant	1.21539	0.0808844	0.18944	Not Significant	0.9365	0.335894	0.289463	Not Significant	1.10467	0.38174	0.224096	Not Significant	1.08974	0.337576	0.175208	Not Significant	0.986483	0.882008	0.519353	Not Significant	0.892919	0.255266	0.369388	Not Significant	0.967398	0.716256	0.424363	Not Significant	1.08341	0.403747	0.307206	Not Significant	1.10759	0.463286	0.442615
panel7	Dipeptides & Tripeptides	Prolyl-Isoleucine	Tier 1	AN01688002		0.66	2.5	A-T2114	369.2	462.205	1.28335	0.0124096	0.0602866	Not Significant	0.977886	0.815237	0.567066	Not Significant	0.761981	0.00243672	0.0192514	Not Significant	1.17819	0.13235	0.106976	Not Significant	1.02098	0.833384	0.314485	Not Significant	0.866568	0.0619101	0.125387	Not Significant	0.933124	0.378881	0.448799	Not Significant	0.854509	0.045378	0.0784593	Not Significant	0.91575	0.268988	0.245663	Not Significant	1.0227	0.748246	0.559555
panel7	Dipeptides & Tripeptides	Prolyl-Leucine	Tier 1	AN01688003		1.35	2.6	A-659	352.8	462.205	1.24092	0.0155254	0.0664143	Not Significant	0.979998	0.830281	0.570178	Not Significant	0.789732	0.00420911	0.0265745	Not Significant	1.1281	0.235501	0.159207	Not Significant	0.98007	0.806245	0.308582	Not Significant	0.868781	0.06454	0.128438	Not Significant	0.948952	0.501078	0.502053	Not Significant	0.85759	0.0427823	0.0759207	Not Significant	0.903723	0.219243	0.21971	Not Significant	0.987888	0.85618	0.590693
panel7	Dipeptides & Tripeptides	Prolyl-Lysine	Tier 1	AN01861001	HMDB0029022	0.11	5.6	A-T2425	425.4	355.637	1.29669	0.00766233	0.0468253	Not Significant	0.995179	0.944597	0.599186	Not Significant	0.767478	0.000997996	0.0109339	Not Significant	1.09672	0.250704	0.166129	Not Significant	1.0409	0.625361	0.264237	Not Significant	0.949103	0.476066	0.374085	Not Significant	0.822615	0.0113618	0.0580097	Not Significant	0.808465	0.0147694	0.0446721	Not Significant	0.982799	0.746767	0.438821	Not Significant	0.884171	0.244749	0.323593
panel7	Dipeptides & Tripeptides	Prolyl-Methionine	Tier 1	AN01904001	HMDB0029023	1.58	2.5	A-513	311.8	480.161	1.20419	0.0111542	0.0568793	Not Significant	1.03432	0.706124	0.535535	Not Significant	0.858933	0.190282	0.205004	Not Significant	1.1025	0.501308	0.269276	Not Significant	1.15536	0.138156	0.102861	Not Significant	1.04794	0.710056	0.459955	Not Significant	0.978732	0.866515	0.622214	Not Significant	1.07086	0.571993	0.368225	Not Significant	1.09413	0.425345	0.31548	Not Significant	0.864197	0.160918	0.256904
panel7	Dipeptides & Tripeptides	Prolyl-Serine	Tier 1	AN01320002	HMDB0029026	1.52	3	A-228	199.6	436.153	1.09617	0.166409	0.229712	Not Significant	1.02421	0.718172	0.538705	Not Significant	0.934346	0.199676	0.211005	Not Significant	0.987254	0.880368	0.385958	Not Significant	1.0273	0.713021	0.286896	Not Significant	1.04056	0.598738	0.421882	Not Significant	0.876016	0.0712696	0.179866	Not Significant	0.888747	0.0206972	0.0515608	Not Significant	1.01453	0.820468	0.46236	Not Significant	1.0029	0.980852	0.622004
panel7	Dipeptides & Tripeptides	Prolyl-Threonine	Tier 1	AN01516001	HMDB0029027	0.01	4.3	A-T965	221.6	450.169	1.07524	0.383215	0.342514	Not Significant	1.04225	0.62365	0.51032	Not Significant	0.96932	0.677466	0.426594	Not Significant	1.09853	0.236208	0.159243	Not Significant	1.20587	0.0396058	0.0531551	Not Significant	1.09771	0.173824	0.22214	Not Significant	0.850771	0.0911277	0.208631	Not Significant	0.895483	0.247261	0.219261	Not Significant	1.05255	0.351999	0.284758	Not Significant	0.927815	0.50247	0.465814
panel7	Dipeptides & Tripeptides	Prolyl-Tryptophan	Tier 1	AN02725000	HMDB0029028	1.6	1	A-607	340.1	535.2	1.37471	0.00961841	0.0523253	Not Significant	1.26951	0.0208541	0.0814043	Not Significant	0.923481	0.444674	0.338117	Not Significant	1.53951	0.00130188	0.00615343	Significant Increase	1.44355	0.00586069	0.0170311	Not Significant	0.937668	0.550676	0.403091	Not Significant	1.01466	0.888385	0.627737	Not Significant	1.24278	0.0581297	0.0890599	Not Significant	1.22482	0.110719	0.15741	Not Significant	1.02463	0.794798	0.574318
panel7	Dipeptides & Tripeptides	Prolyl-Tyrosine	Tier 1	AN02380001	HMDB0029029	1.54	2	A-T2898	508.3	373.122	1.60766	7.87146e-05	0.0029566	Significant Increase	1.29823	0.025077	0.0916571	Not Significant	0.80753	0.0369186	0.0922806	Not Significant	1.53034	0.000446216	0.00295748	Significant Increase	1.52528	0.00033228	0.00360559	Significant Increase	0.99669	0.96755	0.542995	Not Significant	1.16476	0.262134	0.375041	Not Significant	1.23157	0.0192445	0.0503213	Not Significant	1.05736	0.64376	0.403321	Not Significant	1.11076	0.420159	0.419928
panel7	Dipeptides & Tripeptides	Prolylphenylalanine	Tier 1	AN02141001	HMDB0011179	0.58	8.8	A-T2135	372.2	496.189	1.16027	0.0335041	0.100175	Not Significant	1.00511	0.947083	0.59929	Not Significant	0.866269	0.0388288	0.0939848	Not Significant	1.21371	0.0122436	0.0229764	Not Significant	1.10384	0.0866447	0.0819335	Not Significant	0.909474	0.139824	0.195388	Not Significant	0.938477	0.25757	0.371307	Not Significant	0.876617	0.0698608	0.0993217	Not Significant	0.934084	0.359153	0.287789	Not Significant	0.956984	0.522458	0.473542
panel7	Dipeptides & Tripeptides	Threoninyl-Glutamate	Tier 1	AN01936001	HMDB0029060	1.03	3.5	A-82	129.9	482.159	1.00193	0.981724	0.52592	Not Significant	0.93898	0.489274	0.468482	Not Significant	0.93717	0.221277	0.223468	Not Significant	1.04672	0.571908	0.29573	Not Significant	1.06622	0.502363	0.229987	Not Significant	1.01863	0.716661	0.462549	Not Significant	0.821407	0.0993716	0.216741	Not Significant	0.797819	0.0625524	0.0928561	Not Significant	0.971283	0.799198	0.454578	Not Significant	0.955523	0.518739	0.473453
panel7	Dipeptides & Tripeptides	Threoninyl-Tyrosine	Tier 1	AN02430000	HMDB0029073	8.59	3.8	A-T2653	450.8	375.116	0.940778	0.598824	0.420323	Not Significant	0.866464	0.260811	0.347817	Not Significant	0.921007	0.492686	0.357821	Not Significant	1.1182	0.368902	0.219563	Not Significant	0.968267	0.826983	0.312995	Not Significant	0.865916	0.342122	0.311534	Not Significant	0.85856	0.311005	0.407243	Not Significant	0.687372	0.0160003	0.0460709	Not Significant	0.80061	0.0510591	0.100089	Not Significant	0.824717	0.0711417	0.158636
panel7	Dipeptides & Tripeptides	Tyrosyl-Glycine	Tier 1	AN01801001	HMDB0029105	3.81	6.6	A-T2567	448.8	353.107	1.33724	0.00383391	0.0317432	Not Significant	1.15122	0.141181	0.255575	Not Significant	0.860892	0.0519009	0.107131	Not Significant	1.11991	0.205249	0.145235	Not Significant	1.11179	0.291429	0.160333	Not Significant	0.99275	0.921198	0.528626	Not Significant	1.06062	0.483556	0.494753	Not Significant	0.988394	0.911041	0.486766	Not Significant	0.931904	0.489467	0.341542	Not Significant	1.15682	0.150204	0.246186
panel7	Dipeptides & Tripeptides	Valyl-Alanine	Tier 1	AN01133006	HMDB0029120	2.61	1	A-T1065	237.4	422.174	1.34023	0.00468318	0.0350102	Not Significant	1.1372	0.0538095	0.146534	Not Significant	0.848505	0.0525193	0.107719	Not Significant	1.44352	0.000895737	0.00473293	Not Significant	1.32492	0.000652184	0.00482049	Not Significant	0.917838	0.200835	0.240881	Not Significant	1.08971	0.291657	0.396103	Not Significant	0.964455	0.673342	0.408573	Not Significant	0.885054	0.0454902	0.0953619	Not Significant	1.07755	0.384903	0.400757
panel7	Dipeptides & Tripeptides	Valyl-Aspartate	Tier 1	AN01730004	HMDB0029123	3.37	7.4	A-T683	198.4	466.166	1.12531	0.292587	0.300992	Not Significant	0.884444	0.328807	0.391489	Not Significant	0.785958	0.0816674	0.136417	Not Significant	1.3441	0.229406	0.156472	Not Significant	1.37746	0.137736	0.102698	Not Significant	1.02482	0.816001	0.499801	Not Significant	1.21144	0.064986	0.17072	Not Significant	1.02833	0.89587	0.482141	Not Significant	0.848846	0.50962	0.348449	Not Significant	1.03126	0.744056	0.559188
panel7	Dipeptides & Tripeptides	Valyl-Glutamate	Tier 1	AN01906008	HMDB0029126	3.73	6.6	A-T740	203.7	480.181	0.83441	0.229454	0.266687	Not Significant	0.920009	0.0199433	0.0788653	Not Significant	1.10259	0.497612	0.360098	Not Significant	0.950982	0.504847	0.270175	Not Significant	0.942042	0.411346	0.200758	Not Significant	0.9906	0.919288	0.528516	Not Significant	0.963525	0.686428	0.573785	Not Significant	0.817819	0.435016	0.311628	Not Significant	0.848778	0.446385	0.325271	Not Significant	1.06486	0.491136	0.458143
panel7	Dipeptides & Tripeptides	Valyl-Threonine	Tier 1	AN01548005	HMDB0029137	2.67	1.2	A-T798	206.4	452.183	1.01112	0.9021	0.504554	Not Significant	0.915027	0.564746	0.492768	Not Significant	0.904968	0.386598	0.313144	Not Significant	0.959932	0.753841	0.348844	Not Significant	1.28258	0.115844	0.0937041	Not Significant	1.33612	0.0396044	0.0952611	Not Significant	0.970353	0.737053	0.589394	Not Significant	0.808498	0.138163	0.149584	Not Significant	0.833201	0.0196569	0.0599841	Not Significant	0.994435	0.978856	0.620954
panel7	Dipeptides & Tripeptides	prolyl-proline	Tier 1	AN01464000	HMDB0011180	1.77	5.1	A-389	266.2	446.174	1.14475	0.199089	0.250609	Not Significant	0.903595	0.442632	0.449706	Not Significant	0.789337	0.0180148	0.0628266	Not Significant	0.948326	0.700571	0.334215	Not Significant	0.91606	0.413781	0.201748	Not Significant	0.965976	0.796474	0.49241	Not Significant	0.896358	0.339799	0.426151	Not Significant	0.900154	0.412986	0.302153	Not Significant	1.00424	0.971694	0.501892	Not Significant	0.85398	0.323535	0.368706
panel7	Dipeptides & Tripeptides	Alanyl-Methionine	Tier 2	AN01586000	HMDB0028693	6.91	17.8	C-T579	159.6	382.178	1.21542	0.133468	0.20554	Not Significant	0.977873	0.925504	0.592542	Not Significant	0.804552	0.314364	0.278387	Not Significant	1.23818	0.20195	0.143657	Not Significant	1.05185	0.742952	0.295328	Not Significant	0.849514	0.274559	0.2807	Not Significant	0.997792	0.98795	0.650192	Not Significant	1.01642	0.951749	0.49706	Not Significant	1.01867	0.942284	0.494644	Not Significant	1.07907	0.750438	0.560212
panel7	Dipeptides & Tripeptides	Arginyl-Glutamic acid	Tier 2	AN02758000		1.56	11.7	A-17	88.6	537.212	1.10726	0.427224	0.359915	Not Significant	1.00809	0.945233	0.599186	Not Significant	0.910443	0.0627883	0.118594	Not Significant	0.955792	0.676629	0.326968	Not Significant	0.898234	0.373505	0.188976	Not Significant	0.93978	0.486873	0.377615	Not Significant	0.812568	0.136392	0.260448	Not Significant	0.721308	0.0839204	0.109955	Not Significant	0.887689	0.527812	0.355836	Not Significant	1.03456	0.701491	0.545138
panel7	Dipeptides & Tripeptides	Beta-Aspartyl-Threonine	Tier 2	AN01757004	HMDB0028763	0.69	6.3	C-T1051	210.4	279.133	1.19121	0.360392	0.33434	Not Significant	1.01617	0.911696	0.59033	Not Significant	0.85306	0.337553	0.290221	Not Significant	1.28454	0.229926	0.156739	Not Significant	1.30915	0.223489	0.136748	Not Significant	1.01915	0.919964	0.528626	Not Significant	0.706388	0.2238	0.341868	Not Significant	0.947948	0.739149	0.431668	Not Significant	1.34197	0.196278	0.207306	Not Significant	0.807448	0.297235	0.354268
panel7	Dipeptides & Tripeptides	Gamma-glutamyl-ornithine	Tier 2	AN02121000	HMDB0002248	1.25	7	A-T1637	316.6	364.624	1.05486	0.766934	0.469917	Not Significant	1.05091	0.765915	0.551739	Not Significant	0.996262	0.979007	0.507027	Not Significant	0.782344	0.124737	0.103025	Not Significant	0.9847	0.930052	0.33474	Not Significant	1.25865	0.211404	0.247515	Not Significant	0.544145	0.0121233	0.0598272	Not Significant	0.527318	0.0843023	0.110106	Not Significant	0.969077	0.914243	0.488006	Not Significant	0.930591	0.70537	0.546519
panel7	Dipeptides & Tripeptides	Glutamyl-Isoleucine	Tier 2	AN02110000	HMDB0028823	0.83	53.3	C-T1232	172.5	583.312	0.945805	0.631986	0.432175	Not Significant	0.977074	0.791608	0.560486	Not Significant	1.03306	0.661452	0.422264	Not Significant	0.894304	0.407584	0.234622	Not Significant	0.752951	0.0170783	0.0311068	Not Significant	0.84194	0.13942	0.194994	Not Significant	1.02047	0.94369	0.641093	Not Significant	1.31429	0.256702	0.224693	Not Significant	1.28792	0.357952	0.287492	Not Significant	1.20612	0.38416	0.400442
panel7	Dipeptides & Tripeptides	Glutamyl-Phenylalanine	Tier 2	AN02608004		1.74	5.3	A-375	257.7	528.179	0.877224	0.122682	0.197585	Not Significant	0.842714	0.074583	0.179259	Not Significant	0.96066	0.451365	0.341734	Not Significant	0.995154	0.918904	0.395943	Not Significant	0.857485	0.174531	0.116889	Not Significant	0.861661	0.215938	0.249927	Not Significant	0.769481	0.0139833	0.0657629	Not Significant	0.672811	0.0061617	0.0307501	Not Significant	0.874371	0.331304	0.275341	Not Significant	0.900828	0.129285	0.226249
panel7	Dipeptides & Tripeptides	Glycyl-Asparagine	Tier 2	AN01146001		0.98	0.5	C-4	84.3	351.166	1.12772	0.216085	0.259774	Not Significant	0.879917	0.330773	0.392089	Not Significant	0.780261	0.0417471	0.0970408	Not Significant	1.47766	0.0160528	0.0270414	Not Significant	1.20544	0.334802	0.174411	Not Significant	0.81578	0.251501	0.269165	Not Significant	0.646464	0.159098	0.281721	Not Significant	0.520406	0.00384564	0.0243376	Significant Decrease	0.805005	0.372516	0.293726	Not Significant	0.848522	0.590181	0.498239
panel7	Dipeptides & Tripeptides	Histidinyl-Asparagine	Tier 2	AN02236001		8.7	21.7	C-149	135.7	431.207	1.22599	0.0076071	0.0466731	Not Significant	0.974353	0.80137	0.563278	Not Significant	0.79475	0.00580015	0.0320082	Not Significant	1.28954	0.00094409	0.00494523	Not Significant	0.897677	0.202769	0.129104	Not Significant	0.696124	0.000556299	0.00631261	Not Significant	0.99066	0.95231	0.642709	Not Significant	0.704468	0.000312806	0.00678032	Not Significant	0.71111	0.00279864	0.0158091	Not Significant	1.09848	0.575946	0.491602
panel7	Dipeptides & Tripeptides	Hydroxyprolyl-Alanine	Tier 2	AN01320001	HMDB0028856	2.46	5.9	A-T712	199.6	436.153	1.10037	0.172901	0.234597	Not Significant	1.01761	0.81175	0.566812	Not Significant	0.924793	0.15015	0.181921	Not Significant	0.960405	0.664819	0.322925	Not Significant	0.982269	0.822053	0.312172	Not Significant	1.02277	0.748598	0.474547	Not Significant	0.820291	0.0651497	0.170737	Not Significant	0.811086	0.0073373	0.0333689	Not Significant	0.988778	0.900998	0.483319	Not Significant	0.988265	0.922152	0.608086
panel7	Dipeptides & Tripeptides	Hydroxyprolyl-Methionine	Tier 2	AN02138000		8.21	27.4	A-399	272.2	496.153	1.37781	0.0198263	0.0762458	Not Significant	1.17117	0.165605	0.27575	Not Significant	0.850025	0.436329	0.333743	Not Significant	1.56243	7.91189e-06	0.000161559	Significant Increase	1.31923	0.0125636	0.0264296	Not Significant	0.844343	0.0684558	0.132122	Not Significant	1.37065	0.0134957	0.064449	Not Significant	1.14628	0.22274	0.203853	Not Significant	0.836309	0.072477	0.124439	Not Significant	1.27392	0.0749302	0.163517
panel7	Dipeptides & Tripeptides	Hydroxyprolyl-Serine	Tier 2	AN01544003	HMDB0028872	0.5	3.3	A-T436	153.6	452.148	1.72003	0.0180728	0.0736299	Not Significant	1.34998	0.117598	0.231553	Not Significant	0.784856	0.0695884	0.125377	Not Significant	1.21032	0.125699	0.103537	Not Significant	0.919079	0.60871	0.259893	Not Significant	0.759367	0.0800027	0.140664	Not Significant	1.25935	0.213534	0.333618	Not Significant	0.964057	0.833975	0.464203	Not Significant	0.765518	0.224665	0.22167	Not Significant	1.93137	0.00796033	0.0410419
panel7	Dipeptides & Tripeptides	Hydroxyprolyl-Valine	Tier 2	AN01711000	HMDB0028876	0.15	15	A-T1147	260.8	464.184	0.857161	0.184985	0.241019	Not Significant	0.866073	0.110206	0.222627	Not Significant	1.0104	0.889893	0.484027	Not Significant	1.0782	0.4377	0.246117	Not Significant	0.877578	0.107448	0.0901293	Not Significant	0.813932	0.0100218	0.0420352	Not Significant	0.801362	0.156076	0.279231	Not Significant	0.730784	0.0377653	0.0707503	Not Significant	0.911927	0.351066	0.2847	Not Significant	1.0401	0.771855	0.565758
panel7	Dipeptides & Tripeptides	L-Cysteinylglycine disulfide	Tier 2	AN02654000	HMDB0000709	2.59	1.8	A-T1765	328	382.58	0.5704	0.0790187	0.155413	Not Significant	0.77588	0.0938282	0.202007	Not Significant	1.36024	0.239047	0.234185	Not Significant	0.71873	0.050676	0.0546993	Not Significant	0.697999	0.0309435	0.0454789	Not Significant	0.971157	0.847969	0.507956	Not Significant	1.17461	0.421925	0.470232	Not Significant	1.11505	0.486273	0.33396	Not Significant	0.949293	0.739983	0.437299	Not Significant	0.755617	0.180732	0.274568
panel7	Dipeptides & Tripeptides	L-alpha-Aspartyl-L-hydroxyproline	Tier 2	AN01900001	HMDB0011160	3.25	45	A-T438	196.1	480.142	0.846373	0.00814925	0.0477131	Not Significant	0.726665	2.3799e-06	0.000314178	Not Significant	0.858564	0.0124294	0.0503257	Not Significant	0.875949	0.00120939	0.00585342	Not Significant	0.708332	6.60952e-07	0.000150197	Not Significant	0.808645	0.000681925	0.00757695	Not Significant	1.02827	0.525598	0.515609	Not Significant	0.788527	0.00212345	0.0184235	Not Significant	0.76685	6.11199e-05	0.000747644	Not Significant	0.926813	0.20907	0.299089
panel7	Dipeptides & Tripeptides	L-beta-aspartyl-L-glycine	Tier 2	AN01163000		1.24	19.2	A-41	100.2	424.117	1.05867	0.543887	0.401397	Not Significant	0.90662	0.208003	0.31219	Not Significant	0.856374	0.0752991	0.131053	Not Significant	1.05916	0.531992	0.281096	Not Significant	0.94706	0.575413	0.249647	Not Significant	0.894162	0.218861	0.250778	Not Significant	0.932901	0.459615	0.487696	Not Significant	0.93326	0.164197	0.167425	Not Significant	1.00038	0.996878	0.509103	Not Significant	0.978186	0.803036	0.575899
panel7	Dipeptides & Tripeptides	Lysyl-Aspartic acid	Tier 2	AN02121003		1.25	2	A-531	316.7	364.624	1.10235	0.283098	0.295574	Not Significant	0.97917	0.850309	0.576371	Not Significant	0.888254	0.199097	0.210798	Not Significant	0.940768	0.51209	0.272964	Not Significant	0.96813	0.80103	0.30774	Not Significant	1.02908	0.819505	0.500276	Not Significant	0.722542	0.00813318	0.046257	Not Significant	0.704009	0.075251	0.104145	Not Significant	0.974351	0.886128	0.479321	Not Significant	0.957544	0.614357	0.509723
panel7	Dipeptides & Tripeptides	Lysyl-Hydroxyproline	Tier 2	AN02092007	HMDB0028952	9.66	12.2	A-T1855	322.9	726.269	1.14096	0.725109	0.459403	Not Significant	0.772415	0.201424	0.307491	Not Significant	0.676988	0.370871	0.30653	Not Significant	0.832431	0.436023	0.245596	Not Significant	0.587478	0.0436809	0.0564696	Not Significant	0.705738	0.0735063	0.135341	Not Significant	0.898732	0.712372	0.581019	Not Significant	1.20106	0.638093	0.395303	Not Significant	1.3364	0.244834	0.233025	Not Significant	0.822645	0.664583	0.530036
panel7	Dipeptides & Tripeptides	Methionyl-Asparagine	Tier 2	AN02153001		9.98	27	A-150	161.5	497.157	1.06605	0.515669	0.392952	Not Significant	0.902169	0.243242	0.339053	Not Significant	0.846274	0.241927	0.235448	Not Significant	1.04456	0.589702	0.300999	Not Significant	0.885286	0.0983872	0.0870528	Not Significant	0.847519	0.0038762	0.0237174	Not Significant	1.10912	0.36695	0.440154	Not Significant	1.07599	0.54953	0.360111	Not Significant	0.970137	0.712436	0.429444	Not Significant	0.994634	0.946525	0.61281
panel7	Dipeptides & Tripeptides	Methionyl-Hydroxyproline	Tier 2	AN02138001	HMDB0028974	1.83	51.3	A-T1099	192.3	496.157	1.28537	0.0286233	0.0948062	Not Significant	1.14788	0.169566	0.279212	Not Significant	0.893041	0.112354	0.156896	Not Significant	1.08818	0.340407	0.206981	Not Significant	1.10293	0.248377	0.145936	Not Significant	1.01356	0.879505	0.518882	Not Significant	1.05516	0.699378	0.577245	Not Significant	1.00208	0.983109	0.505596	Not Significant	0.949697	0.665107	0.41032	Not Significant	1.37513	0.0914387	0.183311
panel7	Dipeptides & Tripeptides	Prolyl-Arginine	Tier 2	AN02275001		0.77	27.4	A-143	158.9	505.222	1.02899	0.728049	0.460072	Not Significant	0.945996	0.489176	0.468482	Not Significant	0.919348	0.0987325	0.151194	Not Significant	0.818047	0.0760975	0.0733105	Not Significant	0.911434	0.419279	0.203359	Not Significant	1.11416	0.223059	0.252937	Not Significant	0.673997	0.00195439	0.0183581	Not Significant	0.691571	0.00621659	0.0308074	Not Significant	1.02607	0.733225	0.435288	Not Significant	0.800839	0.156069	0.253387
panel7	Dipeptides & Tripeptides	Prolyl-Gamma-glutamic acid	Tier 2	AN01860002		0.75	51.5	A-806	403	355.619	1.37294	0.249939	0.27711	Not Significant	1.59782	0.0317829	0.105745	Not Significant	1.1638	0.628481	0.411621	Not Significant	0.626737	0.178893	0.131908	Not Significant	0.932155	0.794829	0.306752	Not Significant	1.48731	0.35157	0.31673	Not Significant	0.766125	0.324082	0.416786	Not Significant	0.735766	0.323578	0.259165	Not Significant	0.960374	0.907758	0.485362	Not Significant	0.81807	0.466307	0.444567
panel7	Dipeptides & Tripeptides	Prolyl-Glutamine	Tier 2	AN01860001		0.1	3.5	A-195	179.2	477.18	1.18826	0.058637	0.133222	Not Significant	1.34046	0.00783583	0.0435868	Not Significant	1.12809	0.321517	0.281469	Not Significant	0.966558	0.732726	0.343643	Not Significant	0.978322	0.839154	0.315961	Not Significant	1.01217	0.88251	0.519353	Not Significant	0.916795	0.502516	0.502717	Not Significant	1.01046	0.948995	0.49647	Not Significant	1.10217	0.379003	0.296471	Not Significant	0.940464	0.650161	0.523391
panel7	Dipeptides & Tripeptides	Prolyl-Hydroxyproline	Tier 2	AN01684000		4.59	16.6	A-470	300.9	462.167	0.78074	0.024048	0.0857268	Not Significant	0.943262	0.630088	0.512035	Not Significant	1.20816	0.0555278	0.111	Not Significant	0.815837	0.239394	0.160837	Not Significant	0.69429	0.0210303	0.035514	Not Significant	0.851015	0.273728	0.280493	Not Significant	0.858764	0.556076	0.527744	Not Significant	0.742155	0.169036	0.169609	Not Significant	0.864214	0.212874	0.215995	Not Significant	0.591463	0.0108213	0.0494843
panel7	Dipeptides & Tripeptides	Prolyl-Leucine	Tier 2	AN01688003		0.01	5.3	C-T688	157	390.238	1.15523	0.0799962	0.156116	Not Significant	0.990782	0.923026	0.592133	Not Significant	0.85765	0.15552	0.184772	Not Significant	1.41113	0.0140431	0.0250295	Not Significant	1.17599	0.188834	0.12331	Not Significant	0.833366	0.103209	0.163606	Not Significant	0.997283	0.973403	0.647119	Not Significant	0.971912	0.744546	0.43383	Not Significant	0.97456	0.779491	0.448018	Not Significant	1.21945	0.370917	0.393285
panel7	Dipeptides & Tripeptides	Prolyl-Valine	Tier 2	AN01489000	HMDB0029030	0.97	14	A-T1602	317.7	448.189	1.30936	0.0102644	0.0546448	Not Significant	1.05423	0.586406	0.498867	Not Significant	0.805151	0.00907465	0.0421222	Not Significant	1.19879	0.0816608	0.0768443	Not Significant	1.09521	0.258675	0.149585	Not Significant	0.913596	0.216499	0.249927	Not Significant	0.984495	0.844309	0.614267	Not Significant	0.906954	0.193529	0.187205	Not Significant	0.921237	0.327553	0.274155	Not Significant	1.00466	0.946825	0.61281
panel7	Dipeptides & Tripeptides	Seryl-Aspartic acid	Tier 2	AN01583002		1.18	23.8	A-95	137.4	454.127	1.26199	0.10834	0.185003	Not Significant	0.982741	0.78258	0.55742	Not Significant	0.778722	0.170321	0.192695	Not Significant	1.15736	0.126736	0.104037	Not Significant	0.975407	0.782652	0.304913	Not Significant	0.842785	0.166268	0.216284	Not Significant	1.12588	0.333752	0.42252	Not Significant	0.867602	0.31439	0.254539	Not Significant	0.770601	0.0471715	0.0971005	Not Significant	1.03863	0.671772	0.534364
panel7	Dipeptides & Tripeptides	Seryl-Leucine	Tier 2	AN01548003		1.03	28.1	A-390	266.3	452.185	0.546162	0.0465816	0.119559	Not Significant	0.651075	0.0418834	0.125509	Not Significant	1.19209	0.461551	0.34489	Not Significant	0.953627	0.818048	0.367308	Not Significant	1.00932	0.946922	0.338898	Not Significant	1.0584	0.76851	0.480882	Not Significant	0.690976	0.178948	0.298596	Not Significant	0.630219	0.077204	0.105117	Not Significant	0.91207	0.501958	0.34691	Not Significant	0.775667	0.272311	0.33876
panel7	Dipeptides & Tripeptides	Tabtoxin Biosynthesis Intermediate 5	Tier 2	BM02567000	C20915	8.87	24.8	A-T1786	369.1	379.633	0.906075	0.599743	0.420585	Not Significant	0.487132	3.59489e-05	0.00131059	Significant Decrease	0.537629	0.00273562	0.0204185	Significant Decrease	0.902014	0.386213	0.22581	Not Significant	0.599325	0.0390397	0.0530026	Not Significant	0.664429	0.0447162	0.103991	Not Significant	1.05981	0.692385	0.575285	Not Significant	0.654385	0.046007	0.0786952	Not Significant	0.617455	0.0139909	0.0486069	Significant Decrease	0.594483	0.00831082	0.0422661
panel7	Dipeptides & Tripeptides	Tyrosyl-Alanine	Tier 2	AN01996003	HMDB0029098	1.29	0.3	A-T2661	456.5	360.112	1.10177	0.350783	0.329193	Not Significant	1.12222	0.250215	0.343072	Not Significant	1.01856	0.874648	0.47948	Not Significant	1.41173	0.0165515	0.0271005	Not Significant	1.46863	0.000618549	0.00467833	Not Significant	1.0403	0.763041	0.478583	Not Significant	1.10583	0.208269	0.329211	Not Significant	0.840643	0.0828814	0.109522	Not Significant	0.760194	0.00757658	0.0322335	Not Significant	1.07485	0.603427	0.503691
panel7	Dipeptides & Tripeptides	Valyl-Hydroxyproline	Tier 2	AN01711001	HMDB0029128	4.22	28.4	A-T1001	204.3	464.184	1.01362	0.926774	0.511035	Not Significant	1.20862	0.187391	0.296328	Not Significant	1.19238	0.202671	0.212398	Not Significant	0.932098	0.689203	0.330232	Not Significant	0.86984	0.486052	0.224535	Not Significant	0.933206	0.680254	0.45175	Not Significant	0.80303	0.266668	0.379527	Not Significant	0.935105	0.682055	0.411283	Not Significant	1.16447	0.423561	0.315028	Not Significant	0.903711	0.43972	0.429588
panel7	Dipeptides & Tripeptides	Valyl-Lysine	Tier 2	AN01892001		1.68	7.8	A-784	391.9	356.645	1.06388	0.533496	0.399247	Not Significant	1.05026	0.473406	0.464533	Not Significant	0.987203	0.814266	0.46091	Not Significant	1.17281	0.0460863	0.0510225	Not Significant	1.02327	0.814172	0.310567	Not Significant	0.872494	0.174305	0.222399	Not Significant	0.854113	0.162028	0.284785	Not Significant	0.800019	0.0486455	0.0806218	Not Significant	0.936666	0.316609	0.268682	Not Significant	0.825858	0.0195974	0.0732348
panel7	Dipeptides & Tripeptides	gamma-Glutamyl-Glycine	Tier 2	AN01346001		1.84	27.8	A-38	99.4	438.132	1.1903	0.0899399	0.167279	Not Significant	1.02457	0.822036	0.568113	Not Significant	0.860767	0.377657	0.308842	Not Significant	1.27947	0.0291405	0.0385609	Not Significant	1.02613	0.769597	0.301687	Not Significant	0.801997	0.00988984	0.0418618	Not Significant	1.25146	0.081145	0.195406	Not Significant	1.02447	0.862126	0.471351	Not Significant	0.818621	0.0798388	0.130792	Not Significant	1.22862	0.111207	0.206067
panel8	Alkaloid	1H-Indole-3-methanamine	Tier 2	BP00576001		0.87	23.4	A-804	401.8	380.142	0.465059	3.68825e-05	0.00218458	Significant Decrease	0.424472	1.7056e-07	4.7499e-05	Significant Decrease	0.912727	0.259796	0.247187	Not Significant	0.437514	2.476e-05	0.000308862	Significant Decrease	0.439678	5.67127e-05	0.00148248	Significant Decrease	1.00495	0.969348	0.543424	Not Significant	0.623197	0.00234624	0.0208466	Significant Decrease	0.616653	0.00437691	0.0265485	Significant Decrease	0.9895	0.931337	0.492278	Not Significant	0.450964	0.00422297	0.0270627
panel8	Alkaloid	Calystegin A3	Tier 2	BP00725001	C10850	1.54	11.1	A-400	273.2	393.147	1.25843	0.108959	0.185003	Not Significant	0.98673	0.880444	0.584497	Not Significant	0.784095	0.188307	0.203908	Not Significant	1.22247	0.0161733	0.0270641	Not Significant	1.08082	0.269748	0.15304	Not Significant	0.884128	0.128613	0.187414	Not Significant	1.117	0.299031	0.400262	Not Significant	0.922867	0.439038	0.312844	Not Significant	0.826201	0.0384063	0.0861233	Not Significant	1.09384	0.457781	0.4392
panel8	Alkaloid	Slaframine	Tier 2	BP01272000	C06185	1.41	11.2	A-457	295.7	432.195	1.12946	0.101866	0.178528	Not Significant	0.965585	0.605216	0.504399	Not Significant	0.854909	0.00837575	0.0402577	Not Significant	0.97346	0.738014	0.345053	Not Significant	1.00055	0.994484	0.349802	Not Significant	1.02783	0.74106	0.471881	Not Significant	0.846754	0.0394642	0.126445	Not Significant	0.855902	0.0801423	0.107049	Not Significant	1.0108	0.872672	0.475982	Not Significant	0.861597	0.0968239	0.190666
panel9	Terpene	(3S)-3-Isopropenyl-6-oxoheptanoic acid	Tier 2	BM01083000	C11419	0.56	17.7	C-1247	435.5	346.201	1.21449	0.238648	0.272437	Not Significant	1.1438	0.267564	0.352803	Not Significant	0.941801	0.642711	0.416365	Not Significant	1.15313	0.285586	0.183418	Not Significant	1.14434	0.376821	0.189947	Not Significant	0.992378	0.966847	0.542825	Not Significant	1.02589	0.905776	0.630786	Not Significant	0.708571	0.190128	0.18476	Not Significant	0.690688	0.145558	0.178776	Not Significant	1.19727	0.178961	0.2733
panel9	Terpene	Palustric acid	Tier 2	BP02746005	C12077	1.7	27.2	C-1773	601	464.315	0.995689	0.974166	0.524929	Not Significant	0.892913	0.687164	0.52722	Not Significant	0.896779	0.716177	0.436192	Not Significant	0.74328	0.114088	0.0966712	Not Significant	1.18435	0.3292	0.172529	Not Significant	1.59341	0.0166814	0.0585314	Not Significant	1.1434	0.366216	0.44005	Not Significant	0.862767	0.721878	0.426669	Not Significant	0.75456	0.50847	0.348449	Not Significant	1.19178	0.446885	0.433495
panel10	Polyamine	1,4-Diaminobutane	Tier 1	AN00122000	C00134	0.11	6.4	A-T2694	453.9	278.108	1.06013	0.631222	0.432036	Not Significant	1.34527	0.00402217	0.0267144	Not Significant	1.26897	0.0612795	0.116462	Not Significant	1.17131	0.141805	0.112585	Not Significant	1.53358	0.000330578	0.00360559	Significant Increase	1.30928	0.0180395	0.0619329	Not Significant	1.30524	0.0280216	0.103381	Not Significant	1.35855	0.0454163	0.0784593	Not Significant	1.04085	0.813304	0.46027	Not Significant	1.00023	0.999055	0.626345
panel10	Polyamine	N1-Acetylspermidine	Tier 2	AN01117000	C00612	0.96	62.9	A-T2010	431.4	327.642	0.813339	0.068517	0.145332	Not Significant	1.0335	0.504551	0.473932	Not Significant	1.27069	0.0583737	0.113291	Not Significant	0.750506	0.0129046	0.0235935	Not Significant	0.834256	0.0983961	0.0870528	Not Significant	1.11159	0.0719677	0.134055	Not Significant	0.829844	0.0307304	0.109117	Not Significant	0.856027	0.316501	0.255344	Not Significant	1.03155	0.841189	0.467152	Not Significant	0.695698	0.00189447	0.0160369
panel10	Polyamine	N8-Acetyl-spermidine	Tier 2	AN01117001	C01029	1.19	25	A-885	431.7	327.642	0.858249	0.16787	0.230409	Not Significant	1.03939	0.430084	0.443283	Not Significant	1.21106	0.113353	0.157699	Not Significant	0.77628	0.0253497	0.0354193	Not Significant	0.881893	0.195132	0.125664	Not Significant	1.13605	0.0443519	0.103747	Not Significant	0.823675	0.0362896	0.120965	Not Significant	0.86471	0.270656	0.232032	Not Significant	1.04982	0.742638	0.43789	Not Significant	0.728387	0.00120574	0.0115927
panel10	Polyamine	Spermidine	Tier 2	AN00565000	C00315	0.84	51.3	A-551	322	306.637	0.741675	0.17917	0.238481	Not Significant	1.25218	0.123009	0.237479	Not Significant	1.68831	0.0486798	0.104064	Not Significant	1.24931	0.377702	0.223154	Not Significant	1.53785	0.0599989	0.0673255	Not Significant	1.23096	0.29358	0.290135	Not Significant	1.96771	0.0145962	0.0679723	Not Significant	1.4017	0.138008	0.149526	Not Significant	0.712347	0.0745378	0.125612	Not Significant	1.59574	0.109367	0.204361
panel11	Neurotransmitter	Gamma-Aminobutyric Acid	Tier 1	AN00189003	C00334	0.81	6.9	A-T790	211.9	337.122	0.996149	0.955737	0.519166	Not Significant	0.573708	0.168433	0.277888	Not Significant	0.575925	0.176974	0.195841	Not Significant	1.04344	0.636063	0.315166	Not Significant	0.724632	0.380684	0.191044	Not Significant	0.694467	0.315235	0.299155	Not Significant	0.829789	0.550045	0.527022	Not Significant	0.890849	0.258867	0.22554	Not Significant	1.07358	0.805416	0.457237	Not Significant	1.25693	0.00637509	0.035597
panel11	Neurotransmitter	Serotonin	Tier 1	AN00975002	C00780	0.77	0	A-1222	533	322.106	1.61248	0.304911	0.308273	Not Significant	1.46449	0.284966	0.362414	Not Significant	0.90822	0.713831	0.435384	Not Significant	1.48881	0.488829	0.264792	Not Significant	3.82593	0.136954	0.102411	Not Significant	2.56979	0.0636728	0.127346	Not Significant	2.69434	0.0913809	0.208631	Not Significant	4.92658	0.0179103	0.0482317	Significant Increase	1.82849	0.41557	0.312046	Not Significant	1.39995	0.473489	0.44919
panel11	Neurotransmitter	Tyramine	Tier 1	AN00469000	C00483	7.26	9.2	A-T1681	324.7	371.14	0.886915	0.0650564	0.140122	Not Significant	0.906649	0.0849503	0.193229	Not Significant	1.02225	0.756176	0.446042	Not Significant	0.903684	0.174818	0.129693	Not Significant	0.801593	0.0349403	0.0492221	Not Significant	0.887029	0.119456	0.179259	Not Significant	0.707251	0.00112324	0.0126281	Not Significant	0.772941	0.00362664	0.0234385	Not Significant	1.09288	0.374205	0.294274	Not Significant	0.717443	0.00563021	0.033266
panel11	Neurotransmitter	Norepinephrine	Tier 2	AN00876002	C00547	6.78	27.8	A-T2514	453.8	318.593	1.35556	0.0788139	0.155209	Not Significant	1.0967	0.621129	0.509968	Not Significant	0.809038	0.0803062	0.135205	Not Significant	1.25617	0.108273	0.0934449	Not Significant	1.05948	0.68554	0.280361	Not Significant	0.843424	0.100591	0.160774	Not Significant	1.05319	0.591626	0.545593	Not Significant	1.06306	0.435596	0.311893	Not Significant	1.00937	0.924393	0.490183	Not Significant	1.11895	0.101116	0.196405
panel11	Neurotransmitter	Octopamine	Tier 2	AN00662000	C04227	8.3	74.4	A-T1263	335.7	387.134	1.10003	0.24641	0.27478	Not Significant	0.950332	0.715202	0.538193	Not Significant	0.863915	0.296964	0.268005	Not Significant	0.981402	0.836699	0.373443	Not Significant	0.893366	0.233474	0.140226	Not Significant	0.910295	0.20674	0.245389	Not Significant	1.06904	0.584171	0.543548	Not Significant	0.896246	0.309124	0.252297	Not Significant	0.838365	0.145143	0.178415	Not Significant	1.04446	0.702907	0.545773
panel12	Phytohormone	Indoleacetic Acid	Tier 1	AN00956003	C00954	0.8	0.4	C-1009	369.9	337.154	1.53126	0.0833515	0.159653	Not Significant	1.61203	0.0872247	0.195922	Not Significant	1.05274	0.755625	0.446042	Not Significant	1.16024	0.270409	0.17648	Not Significant	0.895855	0.560994	0.245585	Not Significant	0.772128	0.0794047	0.140229	Not Significant	0.939893	0.712162	0.581019	Not Significant	0.961141	0.8686	0.473142	Not Significant	1.02261	0.921987	0.489797	Not Significant	0.75663	0.30668	0.361033
panel12	Phytohormone	Salicylic acid	Tier 1	AN00477006	C00805	0.86	6	A-693	359.5	372.09	0.457205	0.00263256	0.0263256	Significant Decrease	0.72181	0.306862	0.377319	Not Significant	1.57875	0.0126532	0.0509099	Not Significant	0.565928	0.10675	0.0925621	Not Significant	1.19948	0.564349	0.246343	Not Significant	2.1195	0.00935218	0.0407724	Significant Increase	0.817834	0.105343	0.223286	Not Significant	0.904919	0.633515	0.393454	Not Significant	1.10648	0.547063	0.363726	Not Significant	0.603142	0.0158242	0.0642859
panel12	Phytohormone	Abscisic acid	Tier 2	BP02179000	C06082	1.86	12	C-1238	434.2	426.227	0.932357	0.596566	0.420078	Not Significant	0.907895	0.383832	0.422002	Not Significant	0.973763	0.831376	0.466222	Not Significant	0.785403	0.00812069	0.0181066	Not Significant	0.860087	0.0499501	0.0611246	Not Significant	1.09509	0.353437	0.317733	Not Significant	0.750765	0.00742497	0.0436763	Not Significant	0.940083	0.785569	0.4469	Not Significant	1.25217	0.204224	0.211364	Not Significant	0.69503	0.00532048	0.031958
panel12	Phytohormone	Jasmonic acid	Tier 2	AN01440000	C08491	1.25	63.6	C-1589	535.8	372.216	0.968849	0.804227	0.480781	Not Significant	0.892513	0.493294	0.469778	Not Significant	0.92121	0.533321	0.373249	Not Significant	0.679229	0.0141175	0.0250295	Not Significant	0.954355	0.767069	0.301254	Not Significant	1.40506	0.0579854	0.120489	Not Significant	1.14395	0.380435	0.448994	Not Significant	0.867882	0.426297	0.308124	Not Significant	0.758673	0.251035	0.236343	Not Significant	2.04953	0.019538	0.0732348
panel12	Phytohormone	Phenylacetic acid	Tier 2	AN00460002	C07086	0.74	12.9	C-1079	377.7	298.144	1.53824	0.061611	0.137015	Not Significant	1.16203	0.535407	0.482916	Not Significant	0.755432	0.237262	0.233193	Not Significant	0.856455	0.456691	0.25302	Not Significant	1.06876	0.680152	0.278953	Not Significant	1.24789	0.411342	0.345303	Not Significant	0.665706	0.0416183	0.131572	Not Significant	0.658778	0.107259	0.128019	Not Significant	0.989594	0.972098	0.501892	Not Significant	0.693201	0.291689	0.350412
panel15	Phenol and Quinone	1,6,7,8-Tetrahydroxy-2-Methylanthraquinone	Tier 2	BP02469001		0.29	8.1	A-708	367.8	519.098	1.10085	0.692932	0.449169	Not Significant	0.860962	0.402513	0.430314	Not Significant	0.782085	0.239725	0.23453	Not Significant	0.459339	0.000998137	0.00509598	Significant Decrease	0.46167	0.0100217	0.0230229	Significant Decrease	1.00507	0.980488	0.544814	Not Significant	0.729393	0.20241	0.323191	Not Significant	0.822541	0.460858	0.322081	Not Significant	1.12771	0.481346	0.339235	Not Significant	0.723068	0.080276	0.169734
panel15	Phenol and Quinone	Robustaquinone D	Tier 2	BP02452003		2.03	19.7	A-1335	588.1	376.092	1.35157	0.0357934	0.103259	Not Significant	1.60851	0.00391783	0.02633	Significant Increase	1.19011	0.224869	0.224685	Not Significant	1.41408	0.0249873	0.0349938	Not Significant	1.25668	0.0643979	0.0700276	Not Significant	0.888691	0.269146	0.278351	Not Significant	1.14425	0.723649	0.583588	Not Significant	1.78097	0.012291	0.0427053	Significant Increase	1.55645	0.298127	0.258759	Not Significant	1.14724	0.527091	0.476083
panel16	Flavonoid	2'-Hydroxygenistein	Tier 2	BP02469000		0.67	6.1	A-626	344.3	519.098	1.13345	0.590253	0.417926	Not Significant	0.882843	0.520213	0.477736	Not Significant	0.778901	0.228218	0.226848	Not Significant	0.464023	0.00270625	0.00963004	Significant Decrease	0.494521	0.0139855	0.028081	Significant Decrease	1.06573	0.767971	0.480733	Not Significant	0.711578	0.173983	0.296739	Not Significant	0.758255	0.262699	0.227365	Not Significant	1.0656	0.688333	0.420464	Not Significant	0.714438	0.0469884	0.123226
panel16	Flavonoid	Echinatin	Tier 2	BP02253004		0.66	12.1	A-1382	620.5	369.103	1.28731	0.138274	0.209382	Not Significant	1.18601	0.159226	0.269652	Not Significant	0.921305	0.629027	0.411797	Not Significant	1.32034	0.0772435	0.0739982	Not Significant	1.30087	0.00877117	0.0214814	Not Significant	0.985249	0.934104	0.533012	Not Significant	1.01868	0.905823	0.630786	Not Significant	0.963462	0.761283	0.43943	Not Significant	0.945792	0.716512	0.430576	Not Significant	0.634374	0.0183009	0.0704897
panel16	Flavonoid	Isoformononetin	Tier 2	BP02218000		1.18	1	A-1117	486.1	502.131	1.10956	0.361863	0.335099	Not Significant	1.41807	0.00315359	0.0226137	Not Significant	1.27805	0.04451	0.10079	Not Significant	1.55231	0.000145307	0.00118414	Significant Increase	1.59971	2.49043e-05	0.000989601	Significant Increase	1.03053	0.747187	0.474087	Not Significant	1.17417	0.220563	0.339602	Not Significant	1.2807	0.0753644	0.104145	Not Significant	1.09073	0.450043	0.325857	Not Significant	1.06187	0.647382	0.522963
panel20	Phenylpropanoid	Caffeic acid	Tier 1	BP01019000	C01197	1.82	5.8	A-627	344.4	414.1	1.49778	0.00317673	0.0286091	Not Significant	1.42978	0.0327576	0.107979	Not Significant	0.954598	0.794137	0.456506	Not Significant	1.12124	0.453697	0.252018	Not Significant	1.32633	0.0134512	0.0275506	Not Significant	1.18291	0.337502	0.309458	Not Significant	1.08636	0.71712	0.581583	Not Significant	1.40831	0.0226541	0.0542103	Not Significant	1.29636	0.327435	0.274155	Not Significant	0.999412	0.997567	0.626288
panel20	Phenylpropanoid	Vanillin	Tier 1	AN00647006	C00755	1.41	1.7	A-1039	462.6	386.105	1.0832	0.10886	0.185003	Not Significant	0.601216	4.30388e-08	1.53218e-05	Significant Decrease	0.555035	4.21563e-07	0.000314065	Significant Decrease	1.13199	0.0138787	0.0248789	Not Significant	0.575718	4.86703e-05	0.00145073	Significant Decrease	0.508591	1.96465e-06	0.000540669	Significant Decrease	1.25073	0.000345795	0.00727891	Not Significant	0.653741	0.000128033	0.00502281	Significant Decrease	0.522688	1.86357e-06	0.000103041	Significant Decrease	1.30782	0.000842209	0.00900766
panel20	Phenylpropanoid	4-Hydroxybenzalacetone	Tier 2	BP00771000		1.2	27.6	A-1105	485.5	396.126	1.4538	0.0166582	0.0691473	Not Significant	1.8609	7.29648e-05	0.00180699	Significant Increase	1.28002	0.0955006	0.148071	Not Significant	1.34223	0.0673052	0.0673609	Not Significant	2.4203	8.09462e-07	0.000150197	Significant Increase	1.80319	0.00777614	0.0372712	Significant Increase	1.4452	0.00854768	0.0475021	Not Significant	2.32349	1.71587e-05	0.00195345	Significant Increase	1.60773	0.0348511	0.0809727	Not Significant	0.927491	0.54204	0.482672
panel20	Phenylpropanoid	4-Hydroxyphenylglyoxylic Acid	Tier 2	BM00818005	C03590	1.01	73.6	A-T2202	306.4	400.084	1.16545	0.0277503	0.0943389	Not Significant	1.18561	0.0182206	0.0750757	Not Significant	1.0173	0.725214	0.437628	Not Significant	1.40545	0.000144933	0.00118414	Not Significant	1.32556	0.00014131	0.00238514	Not Significant	0.943156	0.318277	0.300971	Not Significant	1.42584	0.000190831	0.00685678	Not Significant	1.10053	0.152701	0.159378	Not Significant	0.771846	0.00731759	0.0314826	Not Significant	1.25261	0.00559045	0.0332143
panel20	Phenylpropanoid	4-Hydroxystyrene	Tier 2	BP00299004	C05627	1.7	62.9	A-1254	543.1	354.115	1.00932	0.905071	0.505321	Not Significant	0.818692	0.000890827	0.0101646	Not Significant	0.811129	0.0052188	0.0300556	Not Significant	1.04673	0.346016	0.20934	Not Significant	0.934124	0.198727	0.12726	Not Significant	0.89242	0.0404977	0.0967109	Not Significant	0.963139	0.713735	0.581019	Not Significant	0.920546	0.30376	0.249758	Not Significant	0.955777	0.528018	0.355836	Not Significant	0.893723	0.24687	0.323797
panel20	Phenylpropanoid	Caffeic aldehyde	Tier 2	BP00793005	C10945	7.82	57	A-1167	499.4	316.084	0.961689	0.803776	0.480728	Not Significant	0.791113	0.0652073	0.165105	Not Significant	0.822628	0.0528709	0.108192	Not Significant	1.15772	0.22387	0.153998	Not Significant	0.805219	0.0854339	0.0812139	Not Significant	0.695521	0.0146674	0.0536034	Not Significant	1.32921	0.127121	0.250563	Not Significant	0.836125	0.224809	0.204623	Not Significant	0.629039	0.00192487	0.0120712	Significant Decrease	1.44249	0.0324007	0.0978973
panel20	Phenylpropanoid	Gallic Acid	Tier 2	BM00887000	C01424	9.13	2.9	A-T2800	487.3	319.072	0.976749	0.912598	0.507548	Not Significant	1.19798	0.465083	0.462484	Not Significant	1.2265	0.447592	0.339741	Not Significant	0.873079	0.629031	0.313081	Not Significant	0.811064	0.335491	0.174649	Not Significant	0.92897	0.79462	0.491644	Not Significant	0.996555	0.987753	0.650192	Not Significant	0.935615	0.853529	0.469425	Not Significant	0.938849	0.872722	0.475982	Not Significant	0.700833	0.228676	0.311315
panel20	Phenylpropanoid	Lariciresinol	Tier 2	BP03525000	C10646	5.03	30.6	A-T1156	279.6	594.217	1.01159	0.864599	0.495102	Not Significant	1.09276	0.141428	0.255575	Not Significant	1.08023	0.157245	0.186096	Not Significant	1.07622	0.170029	0.12713	Not Significant	1.03826	0.575019	0.249616	Not Significant	0.964725	0.616193	0.426431	Not Significant	1.08051	0.10882	0.227514	Not Significant	1.04764	0.458156	0.321245	Not Significant	0.969578	0.74992	0.439976	Not Significant	1.15	0.0559949	0.136977
panel27	Steroid	2-Hydroxyestrone	Tier 2	AN02493001	C05298	6.61	39.5	A-1317	577.6	377.134	1.35401	0.161698	0.226172	Not Significant	1.73374	0.0140757	0.0632697	Not Significant	1.28045	0.174045	0.194544	Not Significant	1.2552	0.141025	0.112116	Not Significant	1.80161	1.84179e-05	0.000894586	Significant Increase	1.43532	0.0358784	0.089634	Not Significant	1.14175	0.452517	0.484349	Not Significant	0.995346	0.983141	0.505596	Not Significant	0.871771	0.307863	0.263832	Not Significant	0.925277	0.632694	0.51695
panel28	Lipid	Hexadecanedioic Acid	Tier 1	AN02496000	C19615	0.68	4.1	C-2010	655.6	305.198	1.24663	0.0801775	0.156116	Not Significant	1.11594	0.440654	0.44886	Not Significant	0.895166	0.412195	0.324443	Not Significant	0.772057	0.00664197	0.0165697	Not Significant	0.830007	0.275196	0.154345	Not Significant	1.07506	0.643915	0.438411	Not Significant	1.11775	0.684509	0.573695	Not Significant	1.68269	0.151569	0.158756	Not Significant	1.50543	0.0338402	0.0799164	Not Significant	1.29488	0.277846	0.341907
panel28	Lipid	Traumatic Acid	Tier 1	AN01687000	HMDB0000933	0.81	1.7	C-T2133	419.8	390.227	1.17286	0.416141	0.355911	Not Significant	1.28333	0.0483941	0.13621	Not Significant	1.09419	0.518195	0.368198	Not Significant	0.623709	0.00727492	0.0172125	Significant Decrease	0.884163	0.289034	0.159705	Not Significant	1.41759	0.0393637	0.0949955	Not Significant	0.864686	0.483378	0.494753	Not Significant	0.856732	0.528887	0.353228	Not Significant	0.990801	0.94829	0.495575	Not Significant	1.19099	0.457242	0.439062
panel28	Lipid	(7S,8S)-DiHODE	Tier 2	AN02882006	C07354	1.11	37.2	C-1508	509.6	474.321	1.11889	0.550656	0.403699	Not Significant	2.17563	0.00407374	0.0269564	Significant Increase	1.94446	0.00643425	0.0342163	Significant Increase	0.640286	0.055307	0.0581926	Not Significant	1.42736	0.0497153	0.0609894	Not Significant	2.22925	0.00141052	0.0130452	Significant Increase	2.22238	0.0510733	0.150682	Not Significant	2.96246	0.0157274	0.045901	Significant Increase	1.33301	0.112601	0.15932	Not Significant	2.71965	0.00515421	0.0313734
panel28	Lipid	(9Z,12Z)-(11S)-11-Hydroperoxyoctadeca-9,12-dienoic acid	Tier 2	AN02882005	C07338	5.24	27.9	C-2073	668.1	474.319	1.00239	0.977665	0.524966	Not Significant	0.967899	0.700941	0.532967	Not Significant	0.965588	0.717318	0.436424	Not Significant	1.22525	0.00690444	0.0168547	Not Significant	1.15111	0.0447806	0.0574544	Not Significant	0.939484	0.229857	0.256109	Not Significant	1.03044	0.812402	0.609441	Not Significant	0.819924	0.0296117	0.0627869	Not Significant	0.795699	0.0773482	0.12848	Not Significant	1.12846	0.252157	0.328311
panel28	Lipid	11,12-EET	Tier 2	AN02975008	HMDB0004673	6.63	35.1	C-T2432	662.8	482.323	0.742473	0.0283569	0.0948062	Not Significant	0.998316	0.992302	0.611099	Not Significant	1.34458	0.0266315	0.076625	Not Significant	0.832678	0.052723	0.0560587	Not Significant	1.02127	0.877907	0.32374	Not Significant	1.22649	0.182875	0.227882	Not Significant	0.84012	0.251453	0.36611	Not Significant	1.29974	0.113554	0.13321	Not Significant	1.54708	0.00398555	0.020989	Significant Increase	0.989829	0.942575	0.612674
panel28	Lipid	12(R/S)-HETE	Tier 2	AN02975000		2.78	4.1	C-T2373	575.7	482.324	0.852737	0.402446	0.350151	Not Significant	0.649777	0.117211	0.231048	Not Significant	0.76199	0.268583	0.251691	Not Significant	0.803947	0.251506	0.166478	Not Significant	0.702625	0.0115767	0.025288	Not Significant	0.873969	0.499546	0.382978	Not Significant	0.750783	0.194802	0.313931	Not Significant	0.741315	0.104053	0.125611	Not Significant	0.98739	0.927828	0.490774	Not Significant	0.915111	0.687405	0.539488
panel28	Lipid	12,13-Epoxy-9-hydroxy-10-octadecenoic acid	Tier 2	AN02882001	C14832	1.95	14.7	C-1726	584	474.32	1.17124	0.180517	0.238712	Not Significant	1.2148	0.0450726	0.131236	Not Significant	1.03719	0.754156	0.44591	Not Significant	1.20282	0.0577948	0.0603379	Not Significant	1.49898	0.000387165	0.00379255	Not Significant	1.24623	0.0224961	0.0702928	Not Significant	1.13069	0.430125	0.472621	Not Significant	1.10986	0.493845	0.33775	Not Significant	0.981573	0.860151	0.471489	Not Significant	1.41853	0.0040758	0.0264648
panel28	Lipid	13(S)-HPOT	Tier 2	AN02857002	C04785	2.87	45.6	C-1642	555.1	472.304	0.993006	0.966335	0.522343	Not Significant	1.45166	0.0041847	0.0274862	Not Significant	1.46188	0.04432	0.100608	Not Significant	1.02468	0.859759	0.379675	Not Significant	1.46977	0.0108559	0.0242297	Not Significant	1.43436	0.0283568	0.0790434	Not Significant	1.4062	0.213183	0.333618	Not Significant	1.05945	0.747487	0.434688	Not Significant	0.753412	0.295121	0.257231	Not Significant	1.61335	0.00103021	0.0104166
panel28	Lipid	15-Deoxy-Delta12,14-PGJ2	Tier 2	AN02931006	HMDB0005079	6.96	10.5	C-T2421	658.9	478.292	0.816099	0.314498	0.312872	Not Significant	0.863784	0.353051	0.404744	Not Significant	1.05843	0.782823	0.453633	Not Significant	0.831074	0.386371	0.22581	Not Significant	0.746427	0.102229	0.0884204	Not Significant	0.898147	0.61785	0.426779	Not Significant	0.836558	0.600512	0.548058	Not Significant	0.901694	0.732183	0.429842	Not Significant	1.07786	0.717648	0.430705	Not Significant	0.719605	0.0862896	0.177454
panel28	Lipid	16(R)-HETE	Tier 2	AN02975010	HMDB0004680	2.78	0.4	C-T2381	575.7	482.324	0.852737	0.402446	0.350151	Not Significant	0.649777	0.117211	0.231048	Not Significant	0.76199	0.268583	0.251691	Not Significant	0.803947	0.251506	0.166478	Not Significant	0.702625	0.0115767	0.025288	Not Significant	0.873969	0.499546	0.382978	Not Significant	0.750783	0.194802	0.313931	Not Significant	0.741315	0.104053	0.125611	Not Significant	0.98739	0.927828	0.490774	Not Significant	0.915111	0.687405	0.539488
panel28	Lipid	16-Hydroxypalmitic acid	Tier 2	BP02291000	C18218	1.93	25.2	C-1740	590.1	434.326	1.06964	0.546894	0.402013	Not Significant	0.905216	0.431787	0.444009	Not Significant	0.84628	0.116121	0.15961	Not Significant	0.588339	5.8774e-05	0.000597618	Significant Decrease	0.629047	0.000694987	0.00499216	Significant Decrease	1.06919	0.397168	0.340187	Not Significant	1.00733	0.969582	0.646212	Not Significant	1.18942	0.484705	0.333038	Not Significant	1.18077	0.242171	0.231703	Not Significant	1.062	0.706528	0.54713
panel28	Lipid	16-Oxopalmitic acid	Tier 2	BP02261000	C19614	3.08	23.8	C-1809	609.8	432.31	0.942159	0.433598	0.362508	Not Significant	1.2491	0.0101548	0.0516443	Not Significant	1.32578	0.00467564	0.0280915	Not Significant	0.817303	0.00497275	0.0139283	Not Significant	1.03684	0.701619	0.283812	Not Significant	1.26861	0.00421345	0.024785	Not Significant	0.958099	0.746694	0.591676	Not Significant	1.52489	0.0262868	0.0584151	Not Significant	1.59158	0.0174738	0.0558558	Not Significant	0.97588	0.852769	0.589905
panel28	Lipid	18-Oxooleic acid	Tier 2	BP02650004	C19617	2.82	55.3	C-1978	650.2	458.325	1.34538	0.139853	0.211151	Not Significant	1.52154	0.006739	0.0387071	Significant Increase	1.13094	0.652485	0.419777	Not Significant	0.625874	0.0417517	0.0480572	Significant Decrease	1.19745	0.460287	0.216257	Not Significant	1.91324	0.0119869	0.0468926	Significant Increase	1.89565	0.101452	0.219905	Not Significant	2.56552	0.0367727	0.069496	Not Significant	1.35337	0.0464497	0.0965528	Not Significant	1.88498	0.0214144	0.0767208
panel28	Lipid	2(R)-Hot	Tier 2	AN02615005		5.35	17.8	C-T2396	591.5	456.308	0.969703	0.821187	0.484161	Not Significant	0.920109	0.476243	0.465264	Not Significant	0.948857	0.721276	0.437456	Not Significant	0.664181	0.00350001	0.0113173	Significant Decrease	0.848293	0.326794	0.171651	Not Significant	1.2772	0.126409	0.185384	Not Significant	1.02694	0.883639	0.627737	Not Significant	0.934532	0.617005	0.387592	Not Significant	0.910018	0.378042	0.296033	Not Significant	1.25811	0.108244	0.203306
panel28	Lipid	5,6-Epoxytetraene	Tier 2	AN03167000		4.97	0.9	C-T2363	551.5	496.303	1.01059	0.959595	0.520344	Not Significant	2.06671	0.00955336	0.0500146	Not Significant	2.04506	0.0051155	0.029658	Significant Increase	0.79121	0.247197	0.164441	Not Significant	1.86448	0.000626226	0.00469669	Significant Increase	2.35649	0.00255079	0.018801	Significant Increase	1.87691	0.13236	0.255212	Not Significant	2.1941	0.0888407	0.113897	Not Significant	1.16899	0.213791	0.216275	Not Significant	2.42662	0.00145585	0.0133148
panel28	Lipid	8,9-EET	Tier 2	AN02975007	HMDB0002232	7.29	5.8	C-T2433	686.8	482.322	1.09865	0.556095	0.40453	Not Significant	1.20578	0.199365	0.306451	Not Significant	1.09751	0.459909	0.3447	Not Significant	0.738092	0.0650688	0.0656657	Not Significant	0.82102	0.105808	0.0894892	Not Significant	1.11236	0.382057	0.331144	Not Significant	1.02677	0.856412	0.617696	Not Significant	1.04687	0.763854	0.440228	Not Significant	1.01958	0.831684	0.464714	Not Significant	1.17179	0.420021	0.419928
panel28	Lipid	8-[(1R,2R)-3-Oxo-2-{(Z)-pent-2-enyl}cyclopentyl]octanoic acid	Tier 2	AN02615003	C04780	3.62	21.2	C-2020	659.9	456.309	1.02518	0.461045	0.372513	Not Significant	1.01105	0.805202	0.564327	Not Significant	0.986219	0.791417	0.455822	Not Significant	1.03585	0.588082	0.300752	Not Significant	0.987475	0.835248	0.315071	Not Significant	0.953296	0.364299	0.322183	Not Significant	0.915425	0.494201	0.499921	Not Significant	1.00343	0.984911	0.506135	Not Significant	1.09614	0.287219	0.252893	Not Significant	0.95366	0.569141	0.49105
panel28	Lipid	9,10-12,13-Diepoxyoctadecanoic acid	Tier 2	AN02882007	C14836	3.9	17.5	C-1787	604.3	474.32	1.05048	0.60459	0.423021	Not Significant	1.00225	0.975094	0.606361	Not Significant	0.954087	0.622288	0.409183	Not Significant	0.97494	0.768239	0.35306	Not Significant	1.17576	0.113324	0.0929931	Not Significant	1.20598	0.0350315	0.0882684	Not Significant	1.07652	0.542998	0.52366	Not Significant	0.94585	0.582633	0.372966	Not Significant	0.878615	0.387654	0.299207	Not Significant	1.06016	0.436079	0.427882
panel28	Lipid	9,10-Epoxy-18-hydroxystearic acid	Tier 2	BP02912001	C19620	4.55	53.4	C-1623	546.7	476.335	1.52218	0.0108697	0.0562228	Not Significant	1.45486	0.0187719	0.0768136	Not Significant	0.955774	0.658102	0.4214	Not Significant	0.947822	0.778341	0.355796	Not Significant	1.07739	0.634524	0.266838	Not Significant	1.1367	0.463464	0.37003	Not Significant	1.26961	0.2719	0.382108	Not Significant	1.16655	0.312047	0.253614	Not Significant	0.918822	0.646227	0.403721	Not Significant	1.45153	0.130085	0.226995
panel28	Lipid	9-OxoODE	Tier 2	AN02615000	C14766	3.58	3.2	C-1833	615.8	456.309	1.06067	0.740899	0.463559	Not Significant	1.85811	0.00849228	0.0455337	Significant Increase	1.75182	0.0187775	0.0638776	Not Significant	0.748806	0.158755	0.121453	Not Significant	1.75218	0.0125214	0.0264296	Significant Increase	2.33997	0.000176704	0.00277182	Significant Increase	2.33121	0.0230934	0.0910322	Not Significant	3.23711	0.00776333	0.0344399	Significant Increase	1.38859	0.0604946	0.111358	Not Significant	2.55764	0.00269447	0.020379
panel28	Lipid	9-Oxononanoic acid	Tier 2	AN00918000	C16322	0.85	2.7	C-1114	392.6	334.201	1.14882	0.203307	0.253107	Not Significant	1.05591	0.648031	0.518502	Not Significant	0.919126	0.491326	0.357808	Not Significant	0.648675	0.00144053	0.00652713	Significant Decrease	0.887562	0.227807	0.138167	Not Significant	1.36827	0.0324229	0.0843522	Not Significant	1.84851	0.0896601	0.207496	Not Significant	1.9674	0.0619709	0.0925007	Not Significant	1.06432	0.823312	0.46305	Not Significant	2.06363	0.000404278	0.00510913
panel28	Lipid	Docosanedioic acid	Tier 2	BP03642000	C19625	4.45	7.4	C-2415	785.6	532.397	0.941592	0.54335	0.401397	Not Significant	0.691489	0.0135869	0.0621715	Not Significant	0.734383	0.0226929	0.0711839	Not Significant	0.874916	0.185113	0.134685	Not Significant	0.585214	0.00237796	0.0107985	Significant Decrease	0.668881	0.00413807	0.0244795	Not Significant	1.101	0.685321	0.573771	Not Significant	1.1938	0.438511	0.312844	Not Significant	1.08428	0.688522	0.420464	Not Significant	1.38268	0.273751	0.339795
panel28	Lipid	Etherolenic Acid	Tier 2	AN02585003		2.95	1.5	C-T2382	574.1	454.293	1.35757	0.0305932	0.0963314	Not Significant	1.43588	0.0257408	0.092563	Not Significant	1.05769	0.787123	0.454763	Not Significant	0.60139	0.00650033	0.0164089	Significant Decrease	1.0516	0.780453	0.304422	Not Significant	1.74862	0.00337024	0.021747	Significant Increase	1.03156	0.831088	0.611023	Not Significant	0.977503	0.870513	0.473835	Not Significant	0.947595	0.619892	0.393413	Not Significant	1.45221	0.0475799	0.124068
panel28	Lipid	Hepoxilin A3	Tier 2	AN03196003	HMDB0004688	7.81	3.3	C-T2377	577.1	498.318	1.13493	0.292233	0.300828	Not Significant	1.56384	0.0048049	0.0306105	Significant Increase	1.37791	0.0492287	0.104531	Not Significant	1.32554	0.0184453	0.0289738	Not Significant	1.56363	0.00547072	0.0163211	Significant Increase	1.17962	0.153261	0.206586	Not Significant	1.17393	0.13932	0.264654	Not Significant	1.13808	0.39614	0.296105	Not Significant	0.969461	0.854197	0.470317	Not Significant	1.21729	0.165323	0.261641
panel28	Lipid	Hepoxilin B3	Tier 2	AN03196002	C14810	8.8	10.4	C-1741	591	498.317	1.01247	0.86364	0.494794	Not Significant	1.02993	0.68858	0.527625	Not Significant	1.01725	0.739399	0.441211	Not Significant	1.20821	0.0304637	0.0396782	Not Significant	1.23636	0.00485722	0.0153187	Not Significant	1.0233	0.664174	0.445511	Not Significant	0.89201	0.271442	0.381746	Not Significant	0.781755	0.00128564	0.0145248	Not Significant	0.876396	0.276521	0.248182	Not Significant	1.00879	0.92789	0.608379
panel28	Lipid	Octadec-9-ene-1,18-dioic-acid	Tier 2	BP02882010	C19618	2.46	13.6	C-1621	545.3	474.32	1.04887	0.741222	0.463559	Not Significant	2.03089	0.00116788	0.0117463	Significant Increase	1.93627	0.0015477	0.0141762	Significant Increase	0.750519	0.151491	0.117881	Not Significant	1.8748	0.018999	0.03307	Significant Increase	2.498	1.16106e-05	0.00088462	Significant Increase	2.03245	0.00644877	0.0403048	Significant Increase	2.88302	0.00104345	0.0133888	Significant Increase	1.4185	0.0300914	0.0744738	Not Significant	2.39974	0.00402401	0.0264448
panel28	Lipid	Prostaglandin B2	Tier 2	AN03167006	HMDB0004236	3.24	30.9	C-T2332	546.5	496.303	1.3546	0.272738	0.291074	Not Significant	2.85441	0.00301404	0.0222614	Significant Increase	2.10719	0.000725452	0.00919788	Significant Increase	0.713513	0.188471	0.136394	Not Significant	1.73951	0.0135761	0.0276399	Significant Increase	2.43795	0.00204768	0.0165469	Significant Increase	1.45357	0.0704641	0.17945	Not Significant	1.64354	0.0518156	0.0829946	Not Significant	1.13069	0.421525	0.314527	Not Significant	2.16501	0.01063	0.0492281
panel28	Lipid	Prostaglandin J2	Tier 2	AN03167001	HMDB0002710	3.24	14.9	C-T2344	546.5	496.303	0.993469	0.968992	0.522852	Not Significant	2.86055	0.00300206	0.0222614	Significant Increase	2.87936	0.00187524	0.0162448	Significant Increase	0.621559	0.0284209	0.0377904	Significant Decrease	1.73903	0.0137568	0.0278607	Significant Increase	2.79785	0.000236895	0.00341471	Significant Increase	1.79695	0.00351645	0.0269313	Significant Increase	2.03155	0.00177485	0.0173292	Significant Increase	1.13056	0.424759	0.315426	Not Significant	2.16476	0.0107451	0.0494779
panel28	Lipid	Traumatin	Tier 2	AN01465000	C16309	6.85	70.6	C-1584	535.1	374.23	1.06661	0.668214	0.440141	Not Significant	1.35344	0.0316968	0.105684	Not Significant	1.26893	0.172983	0.193938	Not Significant	0.776652	0.0725754	0.0705346	Not Significant	1.02722	0.815293	0.310877	Not Significant	1.32263	0.0451946	0.104496	Not Significant	1.50734	0.152803	0.277256	Not Significant	1.54448	0.142766	0.152559	Not Significant	1.02464	0.922009	0.489797	Not Significant	1.37773	0.0179671	0.0700894
panel28	Lipid	cis-9,10-Epoxystearic acid	Tier 2	BP02679000	C19418	7.82	70.2	C-2183	701.8	460.339	1.07542	0.419214	0.356482	Not Significant	1.08355	0.326416	0.390614	Not Significant	1.00756	0.924499	0.49426	Not Significant	0.89494	0.0833212	0.0779124	Not Significant	0.932574	0.305639	0.164687	Not Significant	1.04205	0.52642	0.393603	Not Significant	1.04555	0.717663	0.581583	Not Significant	0.83101	0.154193	0.160144	Not Significant	0.794804	0.124608	0.1671	Not Significant	1.27108	0.0347637	0.102711
10	Glycolysis / Gluconeogenesis	Acetic Acid	Tier 1	AN00031000	C00033	0.61	0.9	C-629	248.7	222.112	0.393785	0.000809161	0.0114322	Significant Decrease	1.01347	0.923948	0.592248	Not Significant	2.57367	0.000444551	0.00682866	Significant Increase	0.357202	5.86354e-05	0.000597618	Significant Decrease	1.14523	0.20388	0.129443	Not Significant	3.2061	4.86054e-06	0.000706988	Significant Increase	0.980916	0.885489	0.627737	Not Significant	1.30521	0.0555532	0.0861831	Not Significant	1.3306	0.00661269	0.0300208	Not Significant	1.10011	0.280133	0.342654
10	Glycolysis / Gluconeogenesis	Lactic Acid	Tier 1	AN00130001	C00186	0.55	3.2	C-356	195.5	252.123	1.02151	0.8672	0.495911	Not Significant	1.07645	0.486679	0.467758	Not Significant	1.05379	0.625652	0.41049	Not Significant	1.10196	0.457321	0.253113	Not Significant	1.25155	0.0213343	0.0356738	Not Significant	1.13574	0.421072	0.349437	Not Significant	1.0231	0.821492	0.609781	Not Significant	1.01955	0.912945	0.48736	Not Significant	0.996532	0.984543	0.504719	Not Significant	0.76999	0.157461	0.253631
20	Citrate cycle (TCA cycle)	Succinic Acid	Tier 1	AN00281002	C00042	1.93	7.8	C-1045	373	221.104	0.895212	0.43667	0.362978	Not Significant	0.996992	0.974197	0.606319	Not Significant	1.11369	0.426139	0.330014	Not Significant	0.870137	0.576543	0.296864	Not Significant	0.963768	0.760772	0.299263	Not Significant	1.10761	0.620584	0.427386	Not Significant	0.715529	0.00566154	0.0376116	Not Significant	0.947329	0.490931	0.336534	Not Significant	1.32396	0.0407803	0.089019	Not Significant	0.738673	0.0182831	0.0704897
30	Pentose phosphate pathway	Glyceric Acid	Tier 1	AN00207000	C00258	1.18	5.7	C-148	135.7	268.118	1.3285	0.0482271	0.121228	Not Significant	1.26516	0.137121	0.251884	Not Significant	0.952321	0.672696	0.425771	Not Significant	1.12742	0.185317	0.134685	Not Significant	1.10308	0.414319	0.201817	Not Significant	0.978408	0.836337	0.505721	Not Significant	0.875585	0.523371	0.514969	Not Significant	1.08311	0.587549	0.375301	Not Significant	1.23701	0.109892	0.156837	Not Significant	1.04408	0.793267	0.574318
52	Galactose metabolism	D-(+)-Galactosamine	Tier 1	AN01009004	C02262	1.06	9.7	A-34	96.1	413.137	1.24051	0.0145569	0.0650715	Not Significant	1.36767	0.00228742	0.0183406	Not Significant	1.10251	0.325287	0.283622	Not Significant	1.17937	0.0258484	0.0358265	Not Significant	1.14479	0.096219	0.0861663	Not Significant	0.970681	0.675431	0.450572	Not Significant	1.28026	0.0476722	0.143865	Not Significant	1.35292	0.00919625	0.0377021	Not Significant	1.05675	0.565736	0.370723	Not Significant	1.17745	0.0695725	0.156587
61	Fatty acid biosynthesis	Palmitoleic Acid	Tier 1	AN02027002	HMDB0003229	2.33	8.6	C-T2434	717.8	416.315	0.936655	0.607294	0.423566	Not Significant	0.747481	0.0415866	0.125138	Not Significant	0.798033	0.0352858	0.0901815	Not Significant	0.529989	0.00639703	0.01633	Significant Decrease	0.519973	0.00377284	0.0135982	Significant Decrease	0.981101	0.855404	0.510689	Not Significant	0.621755	0.0313041	0.110144	Not Significant	0.869489	0.61326	0.386388	Not Significant	1.39844	0.091653	0.141916	Not Significant	0.696755	0.0238899	0.0817685
61	Fatty acid biosynthesis	Octadecanoic acid	Tier 2	AN02466002	C01530	2.41	52.8	C-2442	797.7	446.362	1.04514	0.742425	0.463726	Not Significant	0.75241	0.161658	0.271901	Not Significant	0.719912	0.13627	0.174136	Not Significant	0.628427	0.00827366	0.0183354	Significant Decrease	0.455748	0.00188651	0.00927248	Significant Decrease	0.72522	0.0531423	0.113376	Not Significant	0.969231	0.893674	0.628881	Not Significant	1.61227	0.0695277	0.0990385	Not Significant	1.66346	0.037926	0.085438	Not Significant	0.923458	0.739269	0.558957
61	Fatty acid biosynthesis	Palmitic Acid	Tier 2	AN02055000	HMDB0000220	1.09	14.1	C-T2445	755.3	418.331	0.967786	0.725499	0.459403	Not Significant	0.78125	0.105053	0.21668	Not Significant	0.807255	0.111151	0.156896	Not Significant	0.617366	0.00362793	0.0114916	Significant Decrease	0.538135	0.000413015	0.00379255	Significant Decrease	0.871663	0.0499286	0.110396	Not Significant	0.930449	0.707141	0.580124	Not Significant	1.17671	0.40601	0.300107	Not Significant	1.26467	0.150671	0.180854	Not Significant	0.887002	0.394391	0.405372
73	Cutin, suberine and wax biosynthesis	Hexadecanedioic Acid	Tier 1	AN02496000	C19615	0.68	4.1	C-2010	655.6	305.198	1.24663	0.0801775	0.156116	Not Significant	1.11594	0.440654	0.44886	Not Significant	0.895166	0.412195	0.324443	Not Significant	0.772057	0.00664197	0.0165697	Not Significant	0.830007	0.275196	0.154345	Not Significant	1.07506	0.643915	0.438411	Not Significant	1.11775	0.684509	0.573695	Not Significant	1.68269	0.151569	0.158756	Not Significant	1.50543	0.0338402	0.0799164	Not Significant	1.29488	0.277846	0.341907
73	Cutin, suberine and wax biosynthesis	16-Hydroxypalmitic acid	Tier 2	BP02291000	C18218	1.93	25.2	C-1740	590.1	434.326	1.06964	0.546894	0.402013	Not Significant	0.905216	0.431787	0.444009	Not Significant	0.84628	0.116121	0.15961	Not Significant	0.588339	5.8774e-05	0.000597618	Significant Decrease	0.629047	0.000694987	0.00499216	Significant Decrease	1.06919	0.397168	0.340187	Not Significant	1.00733	0.969582	0.646212	Not Significant	1.18942	0.484705	0.333038	Not Significant	1.18077	0.242171	0.231703	Not Significant	1.062	0.706528	0.54713
73	Cutin, suberine and wax biosynthesis	16-Oxopalmitic acid	Tier 2	BP02261000	C19614	3.08	23.8	C-1809	609.8	432.31	0.942159	0.433598	0.362508	Not Significant	1.2491	0.0101548	0.0516443	Not Significant	1.32578	0.00467564	0.0280915	Not Significant	0.817303	0.00497275	0.0139283	Not Significant	1.03684	0.701619	0.283812	Not Significant	1.26861	0.00421345	0.024785	Not Significant	0.958099	0.746694	0.591676	Not Significant	1.52489	0.0262868	0.0584151	Not Significant	1.59158	0.0174738	0.0558558	Not Significant	0.97588	0.852769	0.589905
73	Cutin, suberine and wax biosynthesis	18-Oxooleic acid	Tier 2	BP02650004	C19617	2.82	55.3	C-1978	650.2	458.325	1.34538	0.139853	0.211151	Not Significant	1.52154	0.006739	0.0387071	Significant Increase	1.13094	0.652485	0.419777	Not Significant	0.625874	0.0417517	0.0480572	Significant Decrease	1.19745	0.460287	0.216257	Not Significant	1.91324	0.0119869	0.0468926	Significant Increase	1.89565	0.101452	0.219905	Not Significant	2.56552	0.0367727	0.069496	Not Significant	1.35337	0.0464497	0.0965528	Not Significant	1.88498	0.0214144	0.0767208
73	Cutin, suberine and wax biosynthesis	9,10-Dihydroxystearic acid	Tier 2	BP02933000	C19622	2.12	39.9	C-1666	561.8	478.352	1.08315	0.406376	0.351979	Not Significant	1.00315	0.974982	0.606361	Not Significant	0.926138	0.392051	0.314721	Not Significant	0.680708	0.0971884	0.0867881	Not Significant	0.91223	0.388043	0.192698	Not Significant	1.34012	0.109656	0.16956	Not Significant	0.997398	0.990916	0.650209	Not Significant	1.29697	0.284924	0.240141	Not Significant	1.30035	0.0722119	0.124272	Not Significant	1.23272	0.282488	0.34321
73	Cutin, suberine and wax biosynthesis	9,10-Epoxy-18-hydroxystearic acid	Tier 2	BP02912001	C19620	4.55	53.4	C-1623	546.7	476.335	1.52218	0.0108697	0.0562228	Not Significant	1.45486	0.0187719	0.0768136	Not Significant	0.955774	0.658102	0.4214	Not Significant	0.947822	0.778341	0.355796	Not Significant	1.07739	0.634524	0.266838	Not Significant	1.1367	0.463464	0.37003	Not Significant	1.26961	0.2719	0.382108	Not Significant	1.16655	0.312047	0.253614	Not Significant	0.918822	0.646227	0.403721	Not Significant	1.45153	0.130085	0.226995
73	Cutin, suberine and wax biosynthesis	Docosanedioic acid	Tier 2	BP03642000	C19625	4.45	7.4	C-2415	785.6	532.397	0.941592	0.54335	0.401397	Not Significant	0.691489	0.0135869	0.0621715	Not Significant	0.734383	0.0226929	0.0711839	Not Significant	0.874916	0.185113	0.134685	Not Significant	0.585214	0.00237796	0.0107985	Significant Decrease	0.668881	0.00413807	0.0244795	Not Significant	1.101	0.685321	0.573771	Not Significant	1.1938	0.438511	0.312844	Not Significant	1.08428	0.688522	0.420464	Not Significant	1.38268	0.273751	0.339795
73	Cutin, suberine and wax biosynthesis	Octadec-9-ene-1,18-dioic-acid	Tier 2	BP02882010	C19618	2.46	13.6	C-1621	545.3	474.32	1.04887	0.741222	0.463559	Not Significant	2.03089	0.00116788	0.0117463	Significant Increase	1.93627	0.0015477	0.0141762	Significant Increase	0.750519	0.151491	0.117881	Not Significant	1.8748	0.018999	0.03307	Significant Increase	2.498	1.16106e-05	0.00088462	Significant Increase	2.03245	0.00644877	0.0403048	Significant Increase	2.88302	0.00104345	0.0133888	Significant Increase	1.4185	0.0300914	0.0744738	Not Significant	2.39974	0.00402401	0.0264448
73	Cutin, suberine and wax biosynthesis	cis-9,10-Epoxystearic acid	Tier 2	BP02679000	C19418	7.82	70.2	C-2183	701.8	460.339	1.07542	0.419214	0.356482	Not Significant	1.08355	0.326416	0.390614	Not Significant	1.00756	0.924499	0.49426	Not Significant	0.89494	0.0833212	0.0779124	Not Significant	0.932574	0.305639	0.164687	Not Significant	1.04205	0.52642	0.393603	Not Significant	1.04555	0.717663	0.581583	Not Significant	0.83101	0.154193	0.160144	Not Significant	0.794804	0.124608	0.1671	Not Significant	1.27108	0.0347637	0.102711
120	Primary bile acid biosynthesis	Acetylglycine	Tier 1	AN00273000		1.28	6.9	C-T707	158.6	279.134	0.639437	0.0128391	0.0612142	Not Significant	0.62815	0.00616945	0.0361237	Significant Decrease	0.982349	0.920747	0.493316	Not Significant	0.763094	0.24045	0.161456	Not Significant	0.628097	0.0533651	0.0636736	Not Significant	0.823092	0.231712	0.257291	Not Significant	0.456734	0.00213092	0.0195399	Significant Decrease	0.582895	0.0499343	0.081495	Not Significant	1.27623	0.239364	0.23017	Not Significant	0.953351	0.846588	0.588058
120	Primary bile acid biosynthesis	Chenodeoxycholic Acid	Tier 1	AN03850013	HMDB0000518	2.57	1.8	C-T2383	576	554.382	0.659294	0.41091	0.353915	Not Significant	0.654222	0.361833	0.408929	Not Significant	0.992307	0.979878	0.507127	Not Significant	0.0738919	0.000349534	0.00248786	Significant Decrease	0.143225	0.0515263	0.0624932	Not Significant	1.9383	0.097925	0.158435	Not Significant	0.730542	0.749501	0.592336	Not Significant	0.961004	0.965606	0.501725	Not Significant	1.31547	0.722829	0.432194	Not Significant	0.887142	0.85299	0.589905
120	Primary bile acid biosynthesis	Cholic Acid	Tier 1	AN03980002	C00695	2.11	3.6	C-1430	485.5	570.378	0.5633	0.270222	0.288987	Not Significant	1.05007	0.858501	0.579057	Not Significant	1.86414	0.174951	0.194862	Not Significant	0.836907	0.737517	0.344954	Not Significant	0.990001	0.975482	0.346325	Not Significant	1.18293	0.58163	0.415079	Not Significant	0.29612	0.0564672	0.15942	Not Significant	0.800857	0.525114	0.351501	Not Significant	2.7045	0.0734274	0.124982	Not Significant	0.685446	0.404764	0.411778
120	Primary bile acid biosynthesis	Glycine	Tier 1	AN00076000	C00037	0.53	9.9	C-2	84.3	237.123	1.09057	0.344494	0.326561	Not Significant	0.895888	0.337945	0.395947	Not Significant	0.821486	0.0699303	0.125689	Not Significant	1.37559	0.0088331	0.0188429	Not Significant	1.16504	0.299864	0.162692	Not Significant	0.846936	0.243916	0.263971	Not Significant	0.653897	0.114369	0.234921	Not Significant	0.540993	0.000458722	0.00787797	Significant Decrease	0.827336	0.351934	0.284758	Not Significant	0.835797	0.523516	0.474073
120	Primary bile acid biosynthesis	Glycine	Tier 1	AN00076000	C00037	1.16	2.7	A-T670	192.9	309.09	1.04024	0.559539	0.40531	Not Significant	1.17555	0.00769754	0.0429518	Not Significant	1.13007	0.106611	0.153925	Not Significant	1.06734	0.0726915	0.0705346	Not Significant	1.02676	0.635714	0.266926	Not Significant	0.961984	0.454893	0.366254	Not Significant	1.02518	0.65385	0.565719	Not Significant	0.984952	0.55842	0.363599	Not Significant	0.960764	0.340939	0.2806	Not Significant	1.10259	0.0838929	0.174298
120	Primary bile acid biosynthesis	Taurine	Tier 1	AN00329000	C00245	1.39	6.7	A-29	94.8	359.072	0.808314	0.357104	0.33285	Not Significant	1.03068	0.849078	0.575975	Not Significant	1.2751	0.151319	0.182526	Not Significant	0.979244	0.858783	0.379382	Not Significant	1.45954	0.0740277	0.0746129	Not Significant	1.49048	0.00452065	0.0260181	Not Significant	1.28568	0.217741	0.336972	Not Significant	1.16955	0.565923	0.365909	Not Significant	0.909673	0.726093	0.432964	Not Significant	0.841087	0.521315	0.473453
120	Primary bile acid biosynthesis	3Alpha,7Alpha-Dihydroxy-5Beta-Cholestanic Acid	Tier 2	AN04196001		3.83	10.1	C-T2394	591	596.428	1.10971	0.21592	0.259774	Not Significant	1.21044	0.114112	0.227246	Not Significant	1.09077	0.448725	0.340254	Not Significant	0.92212	0.36651	0.219001	Not Significant	1.06317	0.551469	0.243259	Not Significant	1.15296	0.121227	0.180883	Not Significant	0.964211	0.589778	0.545148	Not Significant	0.898451	0.324121	0.259165	Not Significant	0.9318	0.324525	0.272586	Not Significant	1.20696	0.0964401	0.19037
120	Primary bile acid biosynthesis	3Beta,7Alpha-Dihydroxy-5-Cholestenoic Acid	Tier 2	AN04180003	HMDB0012454	3.14	34.9	C-T2385	625.7	594.413	0.97489	0.785391	0.475433	Not Significant	1.00602	0.972594	0.606319	Not Significant	1.03193	0.856046	0.473444	Not Significant	0.786201	0.260858	0.171691	Not Significant	0.741694	0.132811	0.101068	Not Significant	0.94339	0.7334	0.468439	Not Significant	1.02031	0.939862	0.640279	Not Significant	1.04359	0.814926	0.457589	Not Significant	1.02282	0.89107	0.480683	Not Significant	1.34803	0.13892	0.235194
120	Primary bile acid biosynthesis	3alpha,7alpha,12alpha-Trihydroxy-5beta-cholestanoic acid	Tier 2	AN04305000	C04722	3.77	4.7	C-1598	538.3	612.424	0.762817	0.0996651	0.177029	Not Significant	0.74385	0.155592	0.268106	Not Significant	0.975136	0.771002	0.450154	Not Significant	0.859887	0.23507	0.15908	Not Significant	0.960147	0.709366	0.285876	Not Significant	1.1166	0.141861	0.196347	Not Significant	0.625687	0.0267553	0.100664	Not Significant	0.899201	0.596986	0.379089	Not Significant	1.43714	0.0230521	0.0651091	Not Significant	0.534981	0.00970625	0.0464878
120	Primary bile acid biosynthesis	7Alpha-Hydroxy-3-Oxo-4-Cholestenoic Acid	Tier 2	AN04160000	HMDB0012458	2.43	12.2	C-T2401	608.9	592.398	0.841899	0.214087	0.259194	Not Significant	0.89761	0.627321	0.511434	Not Significant	1.06617	0.722636	0.437456	Not Significant	0.609642	0.00126197	0.00598817	Significant Decrease	0.5642	0.00455469	0.0147485	Significant Decrease	0.925461	0.583883	0.415219	Not Significant	0.837839	0.391542	0.455777	Not Significant	0.722158	0.0678242	0.0978801	Not Significant	0.861929	0.405429	0.307553	Not Significant	1.31283	0.136035	0.232255
121	Secondary bile acid biosynthesis	12-Epideoxycholic acid	Tier 1	BM03850006	C17646	1.8	0.1	C-1576	534	554.383	1.10536	0.585372	0.416	Not Significant	1.0784	0.675472	0.524124	Not Significant	0.975612	0.872455	0.478806	Not Significant	0.997065	0.982543	0.411946	Not Significant	0.961736	0.76287	0.299939	Not Significant	0.964568	0.819274	0.500276	Not Significant	0.696403	0.0612877	0.164929	Not Significant	0.776727	0.249332	0.220437	Not Significant	1.11534	0.520464	0.352534	Not Significant	0.758975	0.328081	0.371746
121	Secondary bile acid biosynthesis	5beta-Cholanic Acid-3beta, 12alpha-Diol	Tier 1	BM03850007	C20865	6.55	5.9	C-1597	537.4	554.38	1.16212	0.395131	0.347585	Not Significant	1.0217	0.890599	0.585089	Not Significant	0.87917	0.276041	0.256398	Not Significant	0.992838	0.957272	0.405098	Not Significant	1.01763	0.866126	0.321488	Not Significant	1.02497	0.847479	0.507956	Not Significant	0.808856	0.00626811	0.039698	Not Significant	0.811346	0.129918	0.143928	Not Significant	1.00308	0.980656	0.503598	Not Significant	0.699622	0.0656819	0.151318
121	Secondary bile acid biosynthesis	Allocholic acid	Tier 1	BM03980013	HMDB0000505	1.71	3	C-T2291	485.5	570.377	0.556464	0.384538	0.342619	Not Significant	0.994505	0.992864	0.611099	Not Significant	1.78719	0.16755	0.191156	Not Significant	0.971251	0.936886	0.399773	Not Significant	0.60912	0.52303	0.235872	Not Significant	0.62715	0.506146	0.385819	Not Significant	1.96692	0.15787	0.281081	Not Significant	0.8682	0.775563	0.44411	Not Significant	0.4414	0.121577	0.165685	Not Significant	2.03037	0.317628	0.364618
121	Secondary bile acid biosynthesis	Alpha-Muricholic Acid	Tier 1	BM03980008	C17647	2.97	4.7	C-1278	439.5	570.377	0.982784	0.922945	0.510481	Not Significant	0.961475	0.759599	0.551261	Not Significant	0.978317	0.872146	0.478806	Not Significant	1.02449	0.920257	0.395943	Not Significant	1.21849	0.401275	0.196991	Not Significant	1.18937	0.160903	0.212237	Not Significant	0.525542	0.000886604	0.0108681	Significant Decrease	0.734079	0.0789444	0.106466	Not Significant	1.3968	0.0493973	0.0988512	Not Significant	0.380183	0.00273213	0.020379
121	Secondary bile acid biosynthesis	Isolithocholic Acid	Tier 1	BM03702003	C17658	2.31	9.1	C-2011	655.6	538.388	0.817763	0.587501	0.417128	Not Significant	2.1686	0.0654778	0.165153	Not Significant	2.65187	0.103773	0.152609	Not Significant	1.11653	0.681213	0.328128	Not Significant	1.07891	0.88314	0.324614	Not Significant	0.966309	0.943696	0.536191	Not Significant	0.837439	0.705376	0.579427	Not Significant	0.361828	0.094194	0.118604	Not Significant	0.432065	0.230185	0.224571	Not Significant	2.60512	0.267466	0.336845
121	Secondary bile acid biosynthesis	Murocholic Acid	Tier 1	BM03850008	C15515	1.47	2.9	C-1453	488.9	554.383	1.43939	0.143825	0.214	Not Significant	1.54224	0.110892	0.223289	Not Significant	1.07145	0.721662	0.437456	Not Significant	1.08636	0.713707	0.338263	Not Significant	1.4456	0.0925167	0.0847068	Not Significant	1.33068	0.194203	0.235934	Not Significant	0.650877	0.00234799	0.0208466	Significant Decrease	0.941891	0.778484	0.444676	Not Significant	1.44711	0.101926	0.150549	Not Significant	0.787343	0.529685	0.4772
121	Secondary bile acid biosynthesis	Allochenodeoxycholic acid/Isochenodeoxycholic acid/Isoursodeoxycholic acid	Tier 2	BM03850010		2.69	52.3	C-T2326	564.7	554.382	0.524295	0.249006	0.276673	Not Significant	1.05178	0.918297	0.59123	Not Significant	2.00608	0.141024	0.177535	Not Significant	0.254533	0.010284	0.0204072	Significant Decrease	0.335995	0.0432398	0.0560414	Not Significant	1.32004	0.46852	0.371683	Not Significant	0.251677	0.309965	0.406793	Not Significant	0.787478	0.452677	0.318726	Not Significant	3.12892	0.304461	0.261674	Not Significant	0.968323	0.952921	0.614352
121	Secondary bile acid biosynthesis	Allodeoxycholic acid	Tier 2	BM03850000	C17687	1.89	10	C-1674	564.6	554.383	0.915786	0.830471	0.485598	Not Significant	1.55779	0.296635	0.369755	Not Significant	1.70105	0.141787	0.177604	Not Significant	1.083	0.818794	0.367485	Not Significant	1.1385	0.626919	0.264676	Not Significant	1.05125	0.863396	0.511832	Not Significant	0.424212	0.107755	0.226015	Not Significant	1.15019	0.468602	0.325602	Not Significant	2.71136	0.0874141	0.13798	Not Significant	0.867594	0.685019	0.538879
130	Ubiquinone and other terpenoid-quinone biosynthesis	4-Hydroxybenzoic acid	Tier 1	AN00477004	C00156	1.53	1.5	A-801	399.7	372.089	1.06321	0.658753	0.439013	Not Significant	1.4069	0.000269752	0.00489958	Not Significant	1.32326	0.0194627	0.0654614	Not Significant	1.47568	0.00629345	0.0161679	Not Significant	1.6398	2.70297e-05	0.00102112	Significant Increase	1.11122	0.257746	0.272514	Not Significant	1.05204	0.811269	0.609441	Not Significant	1.25196	0.0237883	0.0558835	Not Significant	1.19003	0.40931	0.309228	Not Significant	1.06039	0.705354	0.546519
130	Ubiquinone and other terpenoid-quinone biosynthesis	L-Tyrosine	Tier 1	AN01037004	C00082	5.14	6.3	C-515	227.3	504.252	0.970603	0.848022	0.489488	Not Significant	0.90442	0.516604	0.476207	Not Significant	0.931813	0.515337	0.367393	Not Significant	1.59154	0.0261895	0.0359696	Significant Increase	1.29632	0.20536	0.12981	Not Significant	0.814506	0.0769254	0.137674	Not Significant	0.982861	0.939486	0.640252	Not Significant	0.652326	0.0112049	0.0415071	Significant Decrease	0.663702	0.0851407	0.136032	Not Significant	1.0519	0.816514	0.580263
130	Ubiquinone and other terpenoid-quinone biosynthesis	4-Hydroxyphenylpyruvate	Tier 2	AN01019001	C01179	0.78	4.8	A-T1992	344.7	414.1	1.43679	0.00596672	0.0401255	Not Significant	1.41746	0.0292025	0.100813	Not Significant	0.986546	0.93628	0.495885	Not Significant	1.19553	0.229094	0.156471	Not Significant	1.32319	0.0103632	0.0233859	Not Significant	1.10678	0.61014	0.424445	Not Significant	1.06412	0.774654	0.600262	Not Significant	1.4229	0.0285128	0.0615041	Not Significant	1.33717	0.237241	0.228784	Not Significant	1.00983	0.958713	0.615023
130	Ubiquinone and other terpenoid-quinone biosynthesis	Beta-Tocotrienol	Tier 2	AN03997000	C14154	3.3	66.8	A-T1984	282	644.378	0.815413	0.276912	0.292485	Not Significant	0.968113	0.805018	0.564327	Not Significant	1.18727	0.338222	0.290629	Not Significant	1.19713	0.141723	0.112585	Not Significant	0.986125	0.923181	0.332759	Not Significant	0.82374	0.222847	0.252928	Not Significant	0.955597	0.825791	0.610351	Not Significant	0.994821	0.975448	0.504237	Not Significant	1.04105	0.824357	0.463107	Not Significant	1.12768	0.504239	0.46659
130	Ubiquinone and other terpenoid-quinone biosynthesis	L-Tyrosine O-sulfate	Tier 2	AN02113000		1.13	72.2	A-13	87.1	495.088	0.947285	0.266641	0.287554	Not Significant	0.893336	0.0118442	0.057761	Not Significant	0.94305	0.212676	0.218996	Not Significant	0.944974	0.330224	0.20211	Not Significant	0.845567	0.0585811	0.0664658	Not Significant	0.894805	0.0787605	0.139905	Not Significant	0.965088	0.574264	0.538018	Not Significant	0.927726	0.274215	0.234318	Not Significant	0.961287	0.35188	0.284758	Not Significant	0.847484	0.0471847	0.123563
140	Steroid hormone biosynthesis	2-Hydroxyestrone	Tier 2	AN02493001	C05298	6.61	39.5	A-1317	577.6	377.134	1.35401	0.161698	0.226172	Not Significant	1.73374	0.0140757	0.0632697	Not Significant	1.28045	0.174045	0.194544	Not Significant	1.2552	0.141025	0.112116	Not Significant	1.80161	1.84179e-05	0.000894586	Significant Increase	1.43532	0.0358784	0.089634	Not Significant	1.14175	0.452517	0.484349	Not Significant	0.995346	0.983141	0.505596	Not Significant	0.871771	0.307863	0.263832	Not Significant	0.925277	0.632694	0.51695
220	Arginine biosynthesis	Arginine	Tier 1	AN00945000	C00062	1.17	2.2	A-46	101.5	408.17	0.820726	0.00719023	0.0451957	Not Significant	0.788132	0.00264157	0.0201311	Not Significant	0.960287	0.325416	0.283622	Not Significant	0.789514	0.00706412	0.0170775	Not Significant	0.821004	0.0501924	0.0612396	Not Significant	1.03988	0.492681	0.380082	Not Significant	0.617647	3.28553e-05	0.00458703	Significant Decrease	0.650323	0.000452183	0.00787797	Significant Decrease	1.0529	0.370739	0.292793	Not Significant	0.723879	0.00156736	0.0140629
220	Arginine biosynthesis	Aspartic acid	Tier 1	AN00428000	C00049	1.22	1.2	A-124	155.1	367.095	0.639406	0.0770432	0.153887	Not Significant	0.754416	0.0173613	0.0727132	Not Significant	1.17987	0.387572	0.313338	Not Significant	0.851982	0.323736	0.199146	Not Significant	0.94326	0.441093	0.210278	Not Significant	1.10714	0.458703	0.368058	Not Significant	0.556672	0.00774642	0.0452483	Significant Decrease	0.558871	0.0434644	0.0765802	Not Significant	1.00395	0.966056	0.500442	Not Significant	0.699095	0.0406922	0.113247
220	Arginine biosynthesis	Citrulline	Tier 1	AN00958001	C00327	1.18	1.1	A-83	130.5	409.154	0.934734	0.300901	0.306384	Not Significant	0.908337	0.0902539	0.19932	Not Significant	0.97176	0.560198	0.385362	Not Significant	0.993801	0.88383	0.386674	Not Significant	0.861306	0.0520046	0.0627446	Not Significant	0.866678	0.021186	0.0679312	Not Significant	0.941953	0.280137	0.38833	Not Significant	0.938961	0.363248	0.278698	Not Significant	0.996823	0.943719	0.494862	Not Significant	1.02113	0.827912	0.581226
220	Arginine biosynthesis	Glutamic acid	Tier 1	AN00583000	C00025	1.74	1	A-125	155.3	381.111	1.08341	0.583342	0.415132	Not Significant	0.83908	0.280565	0.359607	Not Significant	0.774479	0.212139	0.218897	Not Significant	1.05548	0.756143	0.349124	Not Significant	1.4831	0.0580261	0.0663763	Not Significant	1.40514	0.0220007	0.0692935	Not Significant	1.05034	0.805036	0.609441	Not Significant	0.91057	0.724044	0.427096	Not Significant	0.866928	0.420672	0.314283	Not Significant	1.08431	0.745259	0.559223
220	Arginine biosynthesis	L-Glutamine	Tier 1	AN00574000	C00064	1.67	2.1	A-T292	125.3	380.127	1.074	0.544654	0.401397	Not Significant	0.913495	0.255994	0.345237	Not Significant	0.850556	0.225784	0.22522	Not Significant	0.945549	0.559028	0.291301	Not Significant	0.765368	0.00848073	0.0210471	Not Significant	0.809443	0.0512946	0.111794	Not Significant	1.00829	0.956362	0.643444	Not Significant	0.88738	0.437788	0.312844	Not Significant	0.880083	0.337342	0.278919	Not Significant	1.01092	0.955942	0.614772
220	Arginine biosynthesis	Ornithine	Tier 1	AN00423000	C00077	1.34	3.2	A-T2281	385	300.103	0.991871	0.879942	0.498616	Not Significant	0.966588	0.348522	0.402576	Not Significant	0.97451	0.495258	0.358917	Not Significant	1.09073	0.110348	0.0945992	Not Significant	1.11868	0.084899	0.0808708	Not Significant	1.02562	0.648627	0.440494	Not Significant	1.05428	0.217147	0.3368	Not Significant	1.00526	0.917602	0.48736	Not Significant	0.953498	0.448447	0.325503	Not Significant	1.00542	0.945983	0.61281
220	Arginine biosynthesis	Arginine	Tier 2	AN00945000	C00062	2.24	9.5	C-223	156.8	336.202	0.564362	0.075432	0.152448	Not Significant	0.786021	0.0498071	0.138526	Not Significant	1.39276	0.228404	0.226881	Not Significant	0.577609	0.0264749	0.0360919	Significant Decrease	0.747092	0.0918775	0.084458	Not Significant	1.29342	0.127295	0.185943	Not Significant	0.504948	0.000410877	0.00741301	Significant Decrease	0.43576	4.39824e-05	0.00260376	Significant Decrease	0.862979	0.122441	0.1661	Not Significant	0.597885	0.00305885	0.0222684
220	Arginine biosynthesis	N5-Acetyl-L-Ornithine	Tier 2	PR00943004		1.1	2.4	A-223	198.4	408.158	1.27157	0.0851992	0.161386	Not Significant	1.01648	0.854296	0.577354	Not Significant	0.799388	0.0782025	0.133383	Not Significant	1.51353	0.000176543	0.00139619	Significant Increase	1.26537	0.00592396	0.017069	Not Significant	0.836042	0.0687348	0.132279	Not Significant	1.16668	0.0596755	0.162674	Not Significant	0.972093	0.737114	0.431159	Not Significant	0.83321	0.0247711	0.0678596	Not Significant	1.24947	0.119686	0.2161
230	Purine metabolism	Hypoxanthine	Tier 1	AN00459000	C00262	0.69	0.7	A-T1252	258.9	370.096	1.13194	0.672859	0.441311	Not Significant	1.21987	0.454319	0.456302	Not Significant	1.07769	0.737136	0.440214	Not Significant	1.13172	0.638136	0.315676	Not Significant	1.23054	0.299255	0.162509	Not Significant	1.08732	0.682625	0.452632	Not Significant	1.18588	0.612433	0.553842	Not Significant	0.902365	0.820221	0.459299	Not Significant	0.760923	0.531693	0.357192	Not Significant	1.29121	0.409936	0.41452
230	Purine metabolism	Uric acid	Tier 1	AN00855000	C00366	0.04	0.9	A-T2806	487.3	318.072	1.05815	0.462189	0.372979	Not Significant	1.01829	0.771753	0.553027	Not Significant	0.962325	0.743824	0.442258	Not Significant	0.942148	0.355292	0.213351	Not Significant	0.957797	0.443993	0.211228	Not Significant	1.01661	0.837802	0.506338	Not Significant	0.986719	0.857689	0.617792	Not Significant	1.00606	0.948137	0.496196	Not Significant	1.0196	0.861297	0.471556	Not Significant	0.87735	0.175491	0.271818
230	Purine metabolism	Xanthine	Tier 1	AN00646000	C00385	0.13	0.2	A-T1106	240.2	386.091	1.56475	0.221425	0.262708	Not Significant	1.45708	0.233371	0.331115	Not Significant	0.931191	0.711429	0.435234	Not Significant	1.16964	0.597127	0.303581	Not Significant	1.61216	0.0481012	0.0600598	Not Significant	1.37833	0.13683	0.192976	Not Significant	1.03968	0.813702	0.609441	Not Significant	1.0809	0.724024	0.427096	Not Significant	1.03965	0.831611	0.464714	Not Significant	0.727962	0.078099	0.167027
240	Pyrimidine metabolism	3-Aminoisobutanoic acid	Tier 1	AN00189001	C05145	0.9	2.4	A-T1190	254.7	337.121	1.11573	0.375629	0.339906	Not Significant	0.95349	0.579865	0.496947	Not Significant	0.854591	0.0910641	0.145961	Not Significant	1.24942	0.000309812	0.00228581	Not Significant	0.950202	0.683684	0.279838	Not Significant	0.760512	0.0435007	0.102355	Not Significant	0.983467	0.853176	0.617302	Not Significant	0.850474	0.265121	0.22826	Not Significant	0.864771	0.16624	0.189534	Not Significant	1.17442	0.300197	0.356166
240	Pyrimidine metabolism	Beta-Alanine	Tier 1	AN00124003	C00099	2.15	0.5	A-T805	208.4	323.105	0.953333	0.618831	0.427929	Not Significant	1.17011	0.102508	0.214161	Not Significant	1.22739	0.00525855	0.0300744	Not Significant	1.10794	0.409291	0.235299	Not Significant	1.36518	0.00948127	0.0222319	Not Significant	1.23217	0.0451642	0.104496	Not Significant	1.22055	0.00860603	0.0475021	Not Significant	1.23685	0.00106896	0.0133888	Not Significant	1.01336	0.636847	0.400567	Not Significant	1.00869	0.946615	0.61281
240	Pyrimidine metabolism	Thymine	Tier 1	AN00345001	C00178	0.68	6.5	A-T1809	324.1	360.101	1.47373	0.143401	0.214	Not Significant	0.736676	0.376682	0.417234	Not Significant	0.499872	0.0282293	0.0789149	Not Significant	1.25287	0.450342	0.251113	Not Significant	1.27526	0.362905	0.184528	Not Significant	1.01787	0.944501	0.536397	Not Significant	0.97604	0.921778	0.635017	Not Significant	0.604198	0.19735	0.189906	Not Significant	0.61903	0.251441	0.236575	Not Significant	1.53128	0.210374	0.300102
240	Pyrimidine metabolism	Uracil	Tier 1	AN00240000	C00106	1.34	6.2	A-436	287.8	346.085	0.635945	0.0166076	0.0691235	Not Significant	0.746993	0.0128651	0.0605818	Not Significant	1.17462	0.21257	0.218996	Not Significant	0.650833	0.00161736	0.00708207	Significant Decrease	0.84695	0.0494326	0.0608063	Not Significant	1.30133	0.00974608	0.0417202	Not Significant	0.621323	0.00161158	0.016323	Significant Decrease	0.558501	0.00737273	0.0333689	Significant Decrease	0.898891	0.59557	0.382601	Not Significant	0.565644	0.00231587	0.0184864
240	Pyrimidine metabolism	Uridine	Tier 1	AN01868000	C00299	1.5	4.7	A-275	218.4	478.127	1.23648	0.0545613	0.128478	Not Significant	0.907842	0.278126	0.358543	Not Significant	0.734218	0.00384008	0.0250604	Not Significant	1.06588	0.552815	0.289444	Not Significant	1.00759	0.930978	0.334837	Not Significant	0.945317	0.618748	0.426779	Not Significant	1.04947	0.623037	0.557079	Not Significant	0.961068	0.650497	0.399341	Not Significant	0.915768	0.283929	0.252061	Not Significant	0.863004	0.143564	0.239387
240	Pyrimidine metabolism	(Z)-3-Peroxyaminoacrylic acid	Tier 2	AN00184002	C20249	1.18	6.5	A-278	219.3	337.085	1.10694	0.0623261	0.137199	Not Significant	1.0143	0.789536	0.560122	Not Significant	0.916313	0.0776439	0.133383	Not Significant	1.149	0.0474407	0.0521759	Not Significant	1.16699	0.00242853	0.0109124	Not Significant	1.01565	0.756977	0.476745	Not Significant	1.11877	0.0735606	0.18366	Not Significant	1.02586	0.649171	0.399158	Not Significant	0.916948	0.12663	0.16837	Not Significant	1.00802	0.924097	0.608379
240	Pyrimidine metabolism	3-Hydroxypropanoic acid	Tier 2	AN00130007	C01013	0.74	16	C-275	170.7	252.123	1.05904	0.443323	0.364417	Not Significant	0.935135	0.514271	0.475706	Not Significant	0.882999	0.156652	0.18569	Not Significant	1.30446	0.00834806	0.018389	Not Significant	1.17013	0.223205	0.136718	Not Significant	0.897023	0.318019	0.300905	Not Significant	0.956137	0.77109	0.599312	Not Significant	0.780017	0.0568235	0.0877858	Not Significant	0.8158	0.16094	0.186497	Not Significant	0.962042	0.823555	0.581226
240	Pyrimidine metabolism	Aminoacrylic acid	Tier 2	AN00113000	C20253	1.24	12.7	A-342	246.1	321.09	0.79565	0.00193714	0.0217751	Not Significant	0.755088	3.00522e-05	0.00116289	Not Significant	0.949021	0.335565	0.289366	Not Significant	0.823653	0.00206613	0.00819677	Not Significant	0.755848	5.35885e-05	0.00145073	Not Significant	0.917678	0.0690315	0.132293	Not Significant	0.821284	0.00494841	0.0339421	Not Significant	0.807368	0.00393478	0.0247807	Not Significant	0.983055	0.723855	0.432452	Not Significant	0.938166	0.211341	0.300647
240	Pyrimidine metabolism	Malonic acid	Tier 2	AN00193001	C00383	0.87	55.9	C-1196	420.7	427.186	1.57117	0.0687165	0.145362	Not Significant	1.06076	0.765623	0.551739	Not Significant	0.675144	0.0266387	0.076625	Not Significant	1.52007	0.104014	0.0911346	Not Significant	1.27079	0.315884	0.167291	Not Significant	0.836009	0.311908	0.297159	Not Significant	1.22096	0.380051	0.448994	Not Significant	0.851073	0.477599	0.329225	Not Significant	0.697052	0.125343	0.167426	Not Significant	1.03501	0.82706	0.581226
240	Pyrimidine metabolism	Ureidoacrylic Acid	Tier 2	AN00393000		0.83	20.9	C-T583	162.2	292.13	1.03098	0.92133	0.509961	Not Significant	0.739025	0.262007	0.34856	Not Significant	0.716817	0.130216	0.170643	Not Significant	1.03937	0.881011	0.385961	Not Significant	1.16157	0.452372	0.213818	Not Significant	1.11757	0.724609	0.465076	Not Significant	0.590272	0.0119365	0.0594577	Not Significant	0.765746	0.408612	0.30034	Not Significant	1.29728	0.207266	0.21332	Not Significant	0.742481	0.312286	0.364007
250	Alanine, aspartate and glutamate metabolism	Alanine	Tier 1	AN00124000	C00041	1.34	2.1	C-27	89.2	251.139	1.11983	0.317706	0.314503	Not Significant	1.07059	0.502048	0.473079	Not Significant	0.956026	0.515981	0.367501	Not Significant	1.01035	0.924015	0.396475	Not Significant	1.04922	0.525373	0.236383	Not Significant	1.03847	0.784665	0.486614	Not Significant	1.07944	0.469703	0.491994	Not Significant	1.12065	0.223634	0.204308	Not Significant	1.03818	0.72029	0.43168	Not Significant	0.965717	0.740257	0.558957
250	Alanine, aspartate and glutamate metabolism	Alanine	Tier 1	AN00124000	C00041	0.77	0.2	A-T900	218.2	323.106	1.0721	0.0173226	0.0713284	Not Significant	1.02437	0.177139	0.284248	Not Significant	0.955478	0.0968872	0.149056	Not Significant	1.13499	0.000483119	0.00312607	Not Significant	1.04905	0.0285139	0.042897	Not Significant	0.924274	0.0146739	0.0536034	Not Significant	1.15718	5.50649e-05	0.00497836	Not Significant	1.01737	0.6075	0.383903	Not Significant	0.879177	0.0024449	0.0144161	Not Significant	1.11317	0.0151498	0.061822
250	Alanine, aspartate and glutamate metabolism	Asparagine	Tier 1	AN00419000	C00152	1.97	5.2	A-T259	116	366.111	1.07257	0.618703	0.427929	Not Significant	1.18312	0.248943	0.342441	Not Significant	1.10307	0.534906	0.374183	Not Significant	1.16161	0.295673	0.188595	Not Significant	1.27858	0.180517	0.119486	Not Significant	1.10069	0.580022	0.414301	Not Significant	1.16743	0.19736	0.317514	Not Significant	1.30962	0.0759676	0.104458	Not Significant	1.12179	0.521551	0.352947	Not Significant	0.977212	0.762416	0.564489
250	Alanine, aspartate and glutamate metabolism	Gamma-Aminobutyric Acid	Tier 1	AN00189003	C00334	0.81	6.9	A-T790	211.9	337.122	0.996149	0.955737	0.519166	Not Significant	0.573708	0.168433	0.277888	Not Significant	0.575925	0.176974	0.195841	Not Significant	1.04344	0.636063	0.315166	Not Significant	0.724632	0.380684	0.191044	Not Significant	0.694467	0.315235	0.299155	Not Significant	0.829789	0.550045	0.527022	Not Significant	0.890849	0.258867	0.22554	Not Significant	1.07358	0.805416	0.457237	Not Significant	1.25693	0.00637509	0.035597
250	Alanine, aspartate and glutamate metabolism	N-Acetyl-Alanine	Tier 1	AN00406009		0.45	1.9	C-T934	188.8	293.149	0.969407	0.448087	0.365769	Not Significant	0.929224	0.227714	0.326879	Not Significant	0.958549	0.530604	0.372047	Not Significant	0.970881	0.609191	0.306623	Not Significant	0.963108	0.43671	0.209326	Not Significant	0.991994	0.90964	0.525759	Not Significant	0.828009	0.0287955	0.104611	Not Significant	0.887783	0.0886255	0.11376	Not Significant	1.07219	0.276314	0.248182	Not Significant	0.852229	0.0143398	0.0598222
250	Alanine, aspartate and glutamate metabolism	1-Pyrroline-5-carboxylic acid	Tier 2	AN00247000	C03912	3.7	13.1	C-442	211	275.138	0.649035	0.0263167	0.0910737	Not Significant	0.870946	0.0916799	0.201088	Not Significant	1.34191	0.0929322	0.146804	Not Significant	0.625201	0.00985978	0.0198907	Significant Decrease	0.71754	0.00266905	0.0115575	Not Significant	1.14769	0.260758	0.273403	Not Significant	0.560814	0.000209021	0.00685678	Significant Decrease	0.697146	0.0150295	0.0446721	Not Significant	1.2431	0.0202633	0.0607333	Not Significant	0.584133	0.00210028	0.0169889
250	Alanine, aspartate and glutamate metabolism	2-Oxoglutaramic acid	Tier 2	AN00557000	C00940	0.4	59.8	C-620	246.9	307.129	0.91639	0.444433	0.364417	Not Significant	1.16202	0.229273	0.328072	Not Significant	1.26805	0.0818519	0.13642	Not Significant	0.828656	0.159926	0.122012	Not Significant	1.10634	0.218825	0.135191	Not Significant	1.3351	0.0105153	0.0428479	Not Significant	0.780435	0.17533	0.297249	Not Significant	1.24487	0.263734	0.227595	Not Significant	1.5951	0.00457941	0.0228971	Significant Increase	0.854251	0.294424	0.352024
260	Glycine, serine and threonine metabolism	2,4-Diaminobutanoic Acid	Tier 1	AN00284000	C03283	0.69	5.1	A-T2198	374.9	293.095	1.05973	0.302684	0.306868	Not Significant	0.95526	0.472528	0.464401	Not Significant	0.901416	0.0512679	0.106689	Not Significant	1.13028	0.0516807	0.0552418	Not Significant	1.02914	0.575097	0.249616	Not Significant	0.910518	0.138828	0.194675	Not Significant	1.02768	0.46725	0.491151	Not Significant	0.893709	0.0632375	0.0935124	Not Significant	0.869642	0.0157585	0.0524102	Not Significant	0.94911	0.44175	0.43086
260	Glycine, serine and threonine metabolism	Homoserine	Tier 1	AN00291001	C00263	1.09	1.7	A-102	142.7	353.116	1.06453	0.259995	0.283764	Not Significant	1.08262	0.271054	0.355024	Not Significant	1.01699	0.813971	0.46091	Not Significant	1.11486	0.0402815	0.0468549	Not Significant	1.11004	0.0662815	0.0709059	Not Significant	0.995678	0.905447	0.525058	Not Significant	0.989996	0.895008	0.629017	Not Significant	1.19592	0.0734049	0.102684	Not Significant	1.20801	0.124671	0.1671	Not Significant	0.987635	0.824741	0.581226
260	Glycine, serine and threonine metabolism	L-Threonine	Tier 1	AN00291000	C00188	0.12	3.5	C-20	87.2	281.15	0.826066	0.129884	0.202429	Not Significant	0.910194	0.456306	0.457609	Not Significant	1.10184	0.287987	0.26293	Not Significant	0.855414	0.050545	0.0546555	Not Significant	1.03077	0.799306	0.307397	Not Significant	1.205	0.0711032	0.134055	Not Significant	0.792895	0.0853349	0.201285	Not Significant	1.06529	0.491313	0.336641	Not Significant	1.34354	0.0155463	0.0520556	Not Significant	0.84051	0.219805	0.306579
260	Glycine, serine and threonine metabolism	Sarcosine	Tier 1	AN00124004	C00213	2.11	3.4	A-367	253.4	323.105	1.18168	0.142666	0.213721	Not Significant	1.15819	0.0274041	0.0969766	Not Significant	0.980129	0.823475	0.464175	Not Significant	1.21026	0.00792801	0.0179306	Not Significant	1.20064	0.0122549	0.0261739	Not Significant	0.992047	0.854613	0.510689	Not Significant	1.13001	0.0840719	0.200662	Not Significant	1.03196	0.637934	0.395303	Not Significant	0.913231	0.10434	0.151692	Not Significant	1.00888	0.883152	0.598023
260	Glycine, serine and threonine metabolism	Serine	Tier 1	AN00202000	C00065	1.06	1.1	A-T414	148.8	339.101	0.831947	0.00300191	0.0276823	Not Significant	0.80564	0.00041962	0.00649499	Not Significant	0.968379	0.497513	0.360098	Not Significant	0.858347	0.00784144	0.0178789	Not Significant	0.819458	0.00260455	0.011451	Not Significant	0.954693	0.301176	0.292487	Not Significant	0.783193	0.000215619	0.00685678	Not Significant	0.822859	0.00544454	0.0294085	Not Significant	1.05065	0.279551	0.24982	Not Significant	0.915596	0.162002	0.257956
260	Glycine, serine and threonine metabolism	Tryptophan	Tier 1	AN01348000	C00078	0.76	0.6	A-T1591	302.4	438.147	1.1976	0.0152183	0.0658537	Not Significant	1.09022	0.151554	0.265536	Not Significant	0.910332	0.201764	0.212398	Not Significant	1.34417	0.000329734	0.00240349	Not Significant	1.26925	0.00323111	0.0123959	Not Significant	0.944261	0.11814	0.17883	Not Significant	1.03289	0.462515	0.488482	Not Significant	1.09071	0.208413	0.195375	Not Significant	1.05597	0.22995	0.224519	Not Significant	0.96103	0.244836	0.323593
260	Glycine, serine and threonine metabolism	(R)-1-Aminopropan-2-Ol	Tier 2	AN00077000	C03194	3.82	14.7	A-T817	223.1	309.126	0.699448	0.0025007	0.0255039	Not Significant	0.83614	0.0834414	0.192891	Not Significant	1.19543	0.117082	0.160281	Not Significant	0.927483	0.271561	0.176942	Not Significant	0.961753	0.673878	0.276929	Not Significant	1.03695	0.730683	0.467637	Not Significant	0.957173	0.516952	0.5121	Not Significant	1.04452	0.608678	0.384319	Not Significant	1.09126	0.186888	0.20293	Not Significant	0.836252	0.0419825	0.114555
260	Glycine, serine and threonine metabolism	2-Amino-3-Oxobutanoic Acid	Tier 2	AN00273001	C03508	0.92	45	A-T796	248.6	351.1	1.19825	0.123877	0.198513	Not Significant	1.0685	0.600431	0.503854	Not Significant	0.891722	0.157657	0.186288	Not Significant	1.16137	0.14638	0.115387	Not Significant	1.1088	0.275249	0.154345	Not Significant	0.954731	0.580754	0.414639	Not Significant	0.868221	0.126132	0.250157	Not Significant	0.929558	0.128166	0.142944	Not Significant	1.07065	0.474616	0.33732	Not Significant	1.01792	0.857542	0.591115
260	Glycine, serine and threonine metabolism	Aminoacetone	Tier 2	AN00065000	C01888	1.32	45.6	A-T1289	308.4	307.11	1.01702	0.756124	0.467243	Not Significant	0.830309	0.00898391	0.0475933	Not Significant	0.816416	0.0104374	0.0448176	Not Significant	0.957841	0.545804	0.286671	Not Significant	0.84773	0.027702	0.0418026	Not Significant	0.885042	0.144544	0.199148	Not Significant	0.994564	0.943707	0.641093	Not Significant	0.788259	0.0143736	0.0441163	Not Significant	0.792567	0.0282822	0.0723554	Not Significant	0.81203	0.0142022	0.0595576
260	Glycine, serine and threonine metabolism	Cysteine	Tier 2	AN00304000	C00097	2.11	32.6	A-26	93.1	355.077	1.097	0.266985	0.287724	Not Significant	0.855284	0.019399	0.0781276	Not Significant	0.779655	0.0114684	0.0474664	Not Significant	1.03648	0.680293	0.32808	Not Significant	0.815867	0.0183296	0.0322348	Not Significant	0.787148	0.00308675	0.0213801	Not Significant	1.24761	0.0109617	0.0567499	Not Significant	0.893607	0.305319	0.250206	Not Significant	0.716256	0.00284515	0.0160107	Not Significant	1.03578	0.713477	0.550224
260	Glycine, serine and threonine metabolism	Ectoine	Tier 2	AN00528000	C06231	1.41	5.7	A-437	287.9	376.132	1.12119	0.648783	0.438174	Not Significant	1.10405	0.738297	0.544832	Not Significant	0.984712	0.939809	0.49639	Not Significant	0.885213	0.724331	0.342092	Not Significant	1.26196	0.329871	0.172529	Not Significant	1.42561	0.251236	0.269062	Not Significant	1.03733	0.734516	0.588597	Not Significant	0.704518	0.281446	0.238359	Not Significant	0.679164	0.193114	0.206009	Not Significant	0.89672	0.641116	0.520442
260	Glycine, serine and threonine metabolism	Hydroxypyruvic acid	Tier 2	AN00193002	C00168	0.41	34.1	C-525	228.4	266.102	1.42388	0.0910236	0.167764	Not Significant	1.06454	0.669152	0.522489	Not Significant	0.747631	0.105978	0.153678	Not Significant	1.78534	0.00763144	0.0176723	Significant Increase	1.53629	0.0245218	0.0391075	Significant Increase	0.860499	0.573378	0.411987	Not Significant	1.18763	0.323701	0.416786	Not Significant	0.726871	0.0790223	0.106466	Not Significant	0.612037	0.0218556	0.0631668	Not Significant	1.05123	0.852463	0.589905
260	Glycine, serine and threonine metabolism	L-Allothreonine	Tier 2	AN00291005	C05519	1.49	12.2	A-T556	161	353.116	0.869178	0.114923	0.190099	Not Significant	0.816787	0.030111	0.102481	Not Significant	0.939723	0.363974	0.303651	Not Significant	1.02455	0.83913	0.374115	Not Significant	0.995519	0.954515	0.340779	Not Significant	0.971665	0.779395	0.484604	Not Significant	1.08536	0.359278	0.435628	Not Significant	1.11296	0.188464	0.183625	Not Significant	1.02543	0.796785	0.453555	Not Significant	1.13575	0.132855	0.229626
260	Glycine, serine and threonine metabolism	Tetrahydrofolic Acid	Tier 2	AN04262000	C00101	8.42	1.4	A-T662	186.2	679.234	0.829333	0.00146872	0.0176274	Not Significant	0.95532	0.225623	0.32463	Not Significant	1.15191	0.00602469	0.0330029	Not Significant	0.852553	0.00650901	0.0164089	Not Significant	0.918638	0.142859	0.105094	Not Significant	1.07751	0.0681459	0.132122	Not Significant	0.846044	0.00624561	0.0396878	Not Significant	0.826773	0.00146111	0.0154214	Not Significant	0.977223	0.701511	0.424636	Not Significant	0.830592	0.00324145	0.0226902
260	Glycine, serine and threonine metabolism	Tryptophan	Tier 2	AN01348000	C00078	0.88	29.7	C-425	207.6	366.181	1.27464	0.0988738	0.176438	Not Significant	1.18001	0.0677206	0.167879	Not Significant	0.925766	0.50878	0.364463	Not Significant	1.56763	0.000680309	0.00401548	Significant Increase	1.31074	0.00591958	0.017069	Not Significant	0.836132	0.0216875	0.0689452	Not Significant	1.30086	0.0766219	0.189313	Not Significant	1.1855	0.206651	0.194941	Not Significant	0.911321	0.418932	0.31362	Not Significant	1.22163	0.152984	0.249939
261	Monobactam biosynthesis	4-Hydroxyphenylglyoxylic Acid	Tier 2	BM00818005	C03590	1.01	73.6	A-T2202	306.4	400.084	1.16545	0.0277503	0.0943389	Not Significant	1.18561	0.0182206	0.0750757	Not Significant	1.0173	0.725214	0.437628	Not Significant	1.40545	0.000144933	0.00118414	Not Significant	1.32556	0.00014131	0.00238514	Not Significant	0.943156	0.318277	0.300971	Not Significant	1.42584	0.000190831	0.00685678	Not Significant	1.10053	0.152701	0.159378	Not Significant	0.771846	0.00731759	0.0314826	Not Significant	1.25261	0.00559045	0.0332143
261	Monobactam biosynthesis	L-4-Hydroxyphenylglycine	Tier 2	BM00842002	C12323	5.76	72.7	A-T1279	191.7	401.114	0.482422	0.0344215	0.100778	Not Significant	0.565486	0.00802899	0.0441246	Significant Decrease	1.17218	0.465331	0.346041	Not Significant	0.492675	0.0445593	0.0502019	Not Significant	0.418966	0.00254389	0.0112816	Significant Decrease	0.85039	0.524801	0.393603	Not Significant	0.518879	0.0308399	0.109117	Not Significant	0.880319	0.363249	0.278698	Not Significant	1.69658	0.0691611	0.121855	Not Significant	0.630234	0.239724	0.320101
261	Monobactam biosynthesis	Tabtoxin Biosynthesis Intermediate 3	Tier 2	BM01757000	C20913	0.25	4.2	A-T213	109.2	468.143	1.4143	0.0747193	0.151804	Not Significant	1.1624	0.407786	0.432361	Not Significant	0.821894	0.437617	0.334224	Not Significant	1.46784	0.0401931	0.0468533	Not Significant	0.894655	0.623112	0.263724	Not Significant	0.609505	0.118534	0.179257	Not Significant	0.915402	0.565995	0.533356	Not Significant	0.922731	0.585858	0.374544	Not Significant	1.00801	0.970801	0.501892	Not Significant	1.24075	0.031954	0.0977039
261	Monobactam biosynthesis	Tabtoxin Biosynthesis Intermediate 5	Tier 2	BM02567000	C20915	8.87	24.8	A-T1786	369.1	379.633	0.906075	0.599743	0.420585	Not Significant	0.487132	3.59489e-05	0.00131059	Significant Decrease	0.537629	0.00273562	0.0204185	Significant Decrease	0.902014	0.386213	0.22581	Not Significant	0.599325	0.0390397	0.0530026	Not Significant	0.664429	0.0447162	0.103991	Not Significant	1.05981	0.692385	0.575285	Not Significant	0.654385	0.046007	0.0786952	Not Significant	0.617455	0.0139909	0.0486069	Significant Decrease	0.594483	0.00831082	0.0422661
261	Monobactam biosynthesis	Tabtoxin biosynthesis intermediate 4	Tier 2	BM01168004	C20914	1	27.1	A-676	357.3	329.106	1.31043	0.0628847	0.138149	Not Significant	1.02932	0.775567	0.554644	Not Significant	0.785483	0.178882	0.196731	Not Significant	1.43701	0.00898879	0.0188837	Not Significant	1.31932	0.0122049	0.0261739	Not Significant	0.9181	0.371111	0.325948	Not Significant	1.33622	0.0472151	0.142848	Not Significant	1.085	0.567484	0.36625	Not Significant	0.811991	0.106821	0.153639	Not Significant	1.18091	0.279706	0.342654
261	Monobactam biosynthesis	Tabtoxinine-Beta-Lactam	Tier 2	BM01130002	C20918	0.22	7	A-T521	160	422.138	0.912325	0.412475	0.354593	Not Significant	0.851314	0.211502	0.313897	Not Significant	0.933126	0.524362	0.3701	Not Significant	1.07027	0.652077	0.318882	Not Significant	0.991909	0.960422	0.342118	Not Significant	0.926784	0.631116	0.432646	Not Significant	1.15513	0.470243	0.491994	Not Significant	1.03678	0.858544	0.470731	Not Significant	0.897544	0.532727	0.357243	Not Significant	0.821963	0.390056	0.403583
270	Cysteine and methionine metabolism	2-Aminobutyric acid	Tier 1	AN00189000	C02356	1.52	8.7	A-338	243	337.121	0.899622	0.0735932	0.15115	Not Significant	0.953816	0.157652	0.269309	Not Significant	1.06024	0.348884	0.295362	Not Significant	0.942184	0.234895	0.15908	Not Significant	0.901639	0.135618	0.101938	Not Significant	0.956967	0.463775	0.37003	Not Significant	0.95022	0.441173	0.48065	Not Significant	0.985059	0.844827	0.466562	Not Significant	1.03666	0.614623	0.391244	Not Significant	0.884528	0.0669812	0.152764
270	Cysteine and methionine metabolism	Cystine	Tier 1	AN01818000	C00491	0.34	0.3	A-T2014	350.8	354.07	0.653614	0.0718549	0.149122	Not Significant	0.895505	0.229636	0.328072	Not Significant	1.37008	0.126358	0.167652	Not Significant	0.769844	0.108715	0.0936266	Not Significant	0.776341	0.0378522	0.0518941	Not Significant	1.00844	0.940852	0.535145	Not Significant	0.873093	0.38358	0.450713	Not Significant	0.824656	0.0336142	0.0665984	Not Significant	0.944523	0.652051	0.40567	Not Significant	0.932406	0.548769	0.483907
270	Cysteine and methionine metabolism	Methionine Sulfoxide	Tier 1	AN00810000	C02989	0.71	1.1	A-T337	137.4	399.104	1.02108	0.683984	0.446329	Not Significant	1.03248	0.714667	0.538193	Not Significant	1.01116	0.892543	0.484315	Not Significant	1.21169	0.0185018	0.0289738	Not Significant	1.08282	0.401596	0.197031	Not Significant	0.893648	0.311566	0.297084	Not Significant	1.0306	0.719565	0.582519	Not Significant	0.895108	0.327433	0.260678	Not Significant	0.868532	0.253404	0.237365	Not Significant	1.16384	0.369807	0.392449
270	Cysteine and methionine metabolism	1-Aminocyclopropane-1-Carboxylic Acid	Tier 2	AN00171002	C01234	0.33	12.5	A-T884	228.9	335.106	1.16968	0.487467	0.38301	Not Significant	1.94111	0.0477509	0.13513	Not Significant	1.65952	0.0415268	0.0966795	Not Significant	1.44415	0.162551	0.123624	Not Significant	1.45009	0.10514	0.0892202	Not Significant	1.00411	0.982614	0.545368	Not Significant	0.784852	0.153474	0.277256	Not Significant	1.05	0.818973	0.458947	Not Significant	1.33783	0.242326	0.231703	Not Significant	1.08069	0.798632	0.574811
270	Cysteine and methionine metabolism	L-Cysteic acid	Tier 2	AN00868000	C00506	1.17	10.4	A-9	83.1	403.062	0.847678	0.00821511	0.0477131	Not Significant	1.01336	0.821446	0.568055	Not Significant	1.19545	0.00200345	0.0170579	Not Significant	0.946729	0.439788	0.247049	Not Significant	0.830433	0.0128998	0.0269076	Not Significant	0.877159	0.0361984	0.0900737	Not Significant	1.18001	0.0481296	0.144923	Not Significant	1.10126	0.14016	0.150973	Not Significant	0.933261	0.212968	0.215995	Not Significant	1.11229	0.176069	0.272027
270	Cysteine and methionine metabolism	L-Methionine	Tier 2	AN00608000	C00073	0.95	11.4	C-212	155.1	311.142	1.14357	0.247102	0.275353	Not Significant	1.01162	0.870105	0.581606	Not Significant	0.884618	0.178585	0.196731	Not Significant	1.26719	0.0238036	0.0338852	Not Significant	1.04695	0.346114	0.178307	Not Significant	0.826202	0.0738242	0.135769	Not Significant	1.06333	0.603523	0.549709	Not Significant	0.943312	0.594458	0.378203	Not Significant	0.887126	0.135674	0.174329	Not Significant	0.972804	0.725725	0.554645
270	Cysteine and methionine metabolism	N-Acetyl-(S)-2-Aminobutanoic acid	Tier 2	PR00561005		0.84	11.5	C-657	254.6	307.165	1.14226	0.105572	0.18247	Not Significant	1.13066	0.174551	0.281943	Not Significant	0.98985	0.89653	0.485756	Not Significant	1.15134	0.113176	0.0961558	Not Significant	1.23855	0.00137	0.00756934	Not Significant	1.07575	0.477249	0.374313	Not Significant	1.41672	0.00815791	0.046257	Not Significant	1.66596	0.000532771	0.00876113	Significant Increase	1.17593	0.0508385	0.100034	Not Significant	1.36867	0.0115218	0.0516496
270	Cysteine and methionine metabolism	N-Acetyl-Dehydroalanine	Tier 2	PR00381000		0.04	33.2	C-T1486	303.4	291.134	0.468958	0.0601249	0.13495	Not Significant	1.12656	0.400522	0.429795	Not Significant	2.40225	0.0284936	0.0792079	Not Significant	0.457391	0.0552232	0.058155	Not Significant	1.1527	0.322366	0.169956	Not Significant	2.52017	0.0470737	0.10716	Not Significant	0.571706	0.139097	0.264654	Not Significant	0.666058	0.0427742	0.0759207	Not Significant	1.16504	0.603132	0.385921	Not Significant	0.463637	0.0146916	0.0609084
270	Cysteine and methionine metabolism	N-Acetyl-Gamma-Glutamyl-2-Aminobutyric Acid	Tier 2	PR02320000		1.3	40.9	C-T1353	208.8	299.149	0.642465	0.0225239	0.082002	Not Significant	1.01502	0.921185	0.591638	Not Significant	1.57988	0.0447666	0.10087	Not Significant	0.5103	0.0274525	0.0368674	Significant Decrease	0.591009	0.0147512	0.0291522	Significant Decrease	1.15816	0.281226	0.283351	Not Significant	0.720398	0.125246	0.24978	Not Significant	0.929845	0.808818	0.455499	Not Significant	1.29074	0.350075	0.284052	Not Significant	0.811819	0.269772	0.338646
270	Cysteine and methionine metabolism	N-Formylmethionine	Tier 2	AN00978002	C03145	1.55	22.1	C-648	253.2	339.137	0.954406	0.469678	0.375336	Not Significant	0.940899	0.221871	0.321978	Not Significant	0.985847	0.813989	0.46091	Not Significant	0.97971	0.805516	0.363956	Not Significant	0.872871	0.0509617	0.0619558	Not Significant	0.890948	0.0457851	0.105404	Not Significant	0.867882	0.0524434	0.153494	Not Significant	0.815805	0.0659474	0.0958763	Not Significant	0.939995	0.40435	0.307206	Not Significant	0.955703	0.419182	0.419874
270	Cysteine and methionine metabolism	O-Acetyl-Homoserine	Tier 2	AN00754002		0.64	55.4	C-T377	168.2	323.16	1.20282	0.106151	0.183265	Not Significant	1.08001	0.529469	0.480844	Not Significant	0.897895	0.402763	0.320621	Not Significant	1.09829	0.430517	0.243309	Not Significant	0.977908	0.853723	0.319893	Not Significant	0.890392	0.219588	0.250778	Not Significant	0.895931	0.519847	0.513741	Not Significant	0.920352	0.57369	0.369015	Not Significant	1.02726	0.860467	0.471489	Not Significant	1.24747	0.361991	0.390241
270	Cysteine and methionine metabolism	O-Acetyl-Homoserine	Tier 2	AN00754002	C01077	0.23	48.4	A-T681	142.1	395.127	1.08295	0.553287	0.403699	Not Significant	0.973667	0.755623	0.549881	Not Significant	0.899085	0.464434	0.346041	Not Significant	0.974896	0.711264	0.337502	Not Significant	0.868912	0.0572756	0.066219	Not Significant	0.891287	0.0671382	0.131697	Not Significant	1.10567	0.417664	0.468955	Not Significant	1.10567	0.352564	0.273023	Not Significant	1	1	0.509642	Not Significant	0.974144	0.7469	0.559431
270	Cysteine and methionine metabolism	O-Succinyl-L-Homoserine	Tier 2	AN01560000	C01118	0.4	14.4	A-T377	128.7	453.132	1.137	0.543374	0.401397	Not Significant	1.3689	0.217861	0.319171	Not Significant	1.20396	0.401895	0.320621	Not Significant	1.0537	0.789237	0.359014	Not Significant	0.84033	0.288374	0.159498	Not Significant	0.797503	0.100748	0.160774	Not Significant	1.26429	0.167498	0.290881	Not Significant	1.06159	0.542736	0.358328	Not Significant	0.83967	0.368378	0.291395	Not Significant	1.01031	0.951896	0.614312
270	Cysteine and methionine metabolism	S-Adenosyl-L-homocysteine	Tier 2	AN03771000	C00021	2.96	12.7	A-458	295.8	426.118	1.09248	0.49778	0.386216	Not Significant	0.983789	0.864542	0.58115	Not Significant	0.90051	0.422269	0.328017	Not Significant	1.19297	0.323061	0.199146	Not Significant	1.0869	0.495976	0.227573	Not Significant	0.911087	0.444902	0.361158	Not Significant	0.867821	0.222669	0.341251	Not Significant	0.878769	0.554258	0.362004	Not Significant	1.01262	0.945758	0.495054	Not Significant	0.834488	0.48696	0.455899
270	Cysteine and methionine metabolism	S-Glutathionyl-L-cysteine	Tier 2	AN04120000	C05526	1.4	35.9	A-T1701	282.4	447.101	0.83877	0.279436	0.29431	Not Significant	0.742164	0.128715	0.243219	Not Significant	0.884824	0.57856	0.392874	Not Significant	0.818551	0.288778	0.185075	Not Significant	0.617593	0.0319072	0.0462949	Significant Decrease	0.754496	0.136592	0.192976	Not Significant	1.428	0.0446555	0.137068	Not Significant	1.22976	0.417205	0.30372	Not Significant	0.861176	0.467779	0.334774	Not Significant	1.11281	0.458256	0.439424
270	Cysteine and methionine metabolism	Thiocysteine	Tier 2	AN00654000	C01962	1.93	27.7	C-48	94.4	315.083	0.985612	0.882728	0.498863	Not Significant	0.80156	0.220466	0.321573	Not Significant	0.813261	0.243385	0.235942	Not Significant	1.11915	0.437238	0.246073	Not Significant	0.93018	0.73096	0.292296	Not Significant	0.831145	0.363926	0.322183	Not Significant	0.758602	0.249141	0.364299	Not Significant	0.664299	0.0169796	0.0468841	Significant Decrease	0.875688	0.505162	0.347094	Not Significant	0.875131	0.530426	0.4772
280	Valine, leucine and isoleucine degradation	3-Hydroxyisobutyric acid	Tier 1	AN00197000	C06001	0.12	4.4	C-478	220.3	266.139	1.22785	0.259806	0.283759	Not Significant	1.02214	0.883657	0.58471	Not Significant	0.832466	0.332216	0.287457	Not Significant	0.834258	0.116745	0.0980984	Not Significant	0.769121	0.0718972	0.0734085	Not Significant	0.921923	0.573781	0.412029	Not Significant	0.951136	0.795879	0.606567	Not Significant	0.828387	0.463757	0.323602	Not Significant	0.870945	0.31656	0.268682	Not Significant	1.24175	0.340198	0.376389
280	Valine, leucine and isoleucine degradation	3-Hydroxyisovaleric Acid	Tier 1	AN00283004	HMDB0000754	2.57	7.7	C-T1395	244.8	280.154	1.11642	0.118067	0.193232	Not Significant	0.981104	0.736011	0.54361	Not Significant	0.878794	0.094423	0.147339	Not Significant	1.06627	0.62545	0.312209	Not Significant	0.897154	0.441215	0.210278	Not Significant	0.841395	0.058963	0.121532	Not Significant	0.899393	0.0714729	0.179866	Not Significant	0.807298	0.0261372	0.0582883	Not Significant	0.897603	0.267579	0.245278	Not Significant	0.987507	0.911707	0.604924
280	Valine, leucine and isoleucine degradation	A-Ketoisovaleric Acid	Tier 1	AN00266001	C00141	0.26	4.1	C-1012	370.4	278.139	1.03013	0.714662	0.455489	Not Significant	0.994814	0.952469	0.600962	Not Significant	0.965713	0.713118	0.435384	Not Significant	1.06665	0.403325	0.232947	Not Significant	1.04946	0.397095	0.195457	Not Significant	0.983889	0.764627	0.479014	Not Significant	0.94742	0.589391	0.545148	Not Significant	0.784768	0.0132088	0.0438776	Not Significant	0.828321	0.0925593	0.142218	Not Significant	0.910094	0.242292	0.321878
280	Valine, leucine and isoleucine degradation	Ketoleucine	Tier 1	AN00396012	HMDB0000695	0.89	0.7	C-T2104	415.6	292.154	1.05498	0.463333	0.373187	Not Significant	1.00582	0.935394	0.595716	Not Significant	0.953398	0.49222	0.357821	Not Significant	1.12887	0.148036	0.116242	Not Significant	1.10895	0.101433	0.0882023	Not Significant	0.982351	0.707802	0.459425	Not Significant	0.893623	0.339453	0.425998	Not Significant	0.743542	0.0118542	0.0422643	Not Significant	0.832053	0.151764	0.181577	Not Significant	1.1508	0.352778	0.384465
280	Valine, leucine and isoleucine degradation	L-Isoleucine	Tier 1	AN00410002	C00407	2.19	1	A-T1826	331.7	365.151	1.05176	0.479317	0.379622	Not Significant	0.923611	0.196404	0.303266	Not Significant	0.878157	0.00281809	0.0207612	Not Significant	1.14489	0.0307273	0.03985	Not Significant	0.977019	0.68441	0.280023	Not Significant	0.853374	1.22184e-05	0.000888608	Not Significant	0.996831	0.947704	0.641481	Not Significant	0.87022	0.026001	0.0582883	Not Significant	0.872986	0.0207067	0.0612918	Not Significant	0.996542	0.946518	0.61281
280	Valine, leucine and isoleucine degradation	Leucine	Tier 1	AN00410000	C00123	1.06	0.1	A-T1864	336.7	365.152	1.04548	0.211862	0.257919	Not Significant	0.981857	0.533925	0.48288	Not Significant	0.939147	0.0280529	0.0787036	Not Significant	1.11124	0.000486096	0.0031286	Not Significant	0.98158	0.587811	0.253517	Not Significant	0.88332	1.9986e-05	0.000904255	Not Significant	1.09296	0.011814	0.0592406	Not Significant	0.958145	0.162164	0.166207	Not Significant	0.876655	0.000998287	0.00744301	Not Significant	1.09481	0.0655959	0.151311
280	Valine, leucine and isoleucine degradation	Valine	Tier 1	AN00277003	HMDB0000883	0.07	4.3	C-T1526	281.1	440.254	1.02987	0.548204	0.402592	Not Significant	1.03316	0.336178	0.395321	Not Significant	1.0032	0.936881	0.495898	Not Significant	1.07968	0.0541781	0.0573211	Not Significant	1.05409	0.523031	0.235872	Not Significant	0.976298	0.724175	0.465076	Not Significant	1.23145	0.658127	0.567517	Not Significant	0.826376	0.70314	0.418772	Not Significant	0.671057	0.232817	0.225984	Not Significant	2.50563	0.0341463	0.101868
280	Valine, leucine and isoleucine degradation	Valine	Tier 1	AN00277003	C00183	2.52	0.7	A-T1515	292.1	351.136	1.05859	0.0682986	0.145076	Not Significant	0.99832	0.937057	0.59634	Not Significant	0.943069	0.0330069	0.0870062	Not Significant	1.14	2.85334e-07	6.95799e-05	Not Significant	1.015	0.543961	0.241829	Not Significant	0.890344	0.0002066	0.00308935	Not Significant	1.11571	0.00043617	0.00761541	Not Significant	0.976431	0.281521	0.238359	Not Significant	0.875162	0.000917933	0.00696687	Not Significant	1.10563	0.00427306	0.0272876
280	Valine, leucine and isoleucine degradation	3-Methyl-1-hydroxybutyl-ThPP	Tier 2	AN04687000	C15974	1.31	68.2	A-T116	158	745.175	0.875412	0.0575936	0.132178	Not Significant	0.955357	0.502335	0.473099	Not Significant	1.09132	0.251546	0.241809	Not Significant	0.957367	0.303036	0.191275	Not Significant	0.913111	0.00387704	0.0137967	Not Significant	0.953772	0.21563	0.249825	Not Significant	0.958519	0.565101	0.533114	Not Significant	1.01717	0.835575	0.464203	Not Significant	1.06119	0.400772	0.305888	Not Significant	0.913627	0.159011	0.254753
280	Valine, leucine and isoleucine degradation	L-Isoleucine	Tier 2	AN00410002	C00407	1.19	0.3	C-305	179.3	293.186	1.18439	0.13265	0.204896	Not Significant	1.03502	0.640922	0.51692	Not Significant	0.873884	0.134913	0.173144	Not Significant	1.196	0.0903407	0.0821896	Not Significant	1.00399	0.951421	0.340013	Not Significant	0.839459	0.0170564	0.0591142	Not Significant	1.18596	0.135071	0.259227	Not Significant	1.0024	0.982761	0.505596	Not Significant	0.845221	0.142179	0.176924	Not Significant	1.22106	0.0272646	0.0898942
290	Valine, leucine and isoleucine biosynthesis	(R)-2,3-Dihydroxy-3-Methylpentanoic Acid	Tier 2	AN00598000	HMDB0012140	5.63	42.2	C-T1330	286.9	310.163	1.40239	0.0435837	0.115881	Not Significant	1.0762	0.510273	0.474982	Not Significant	0.76741	0.223316	0.22388	Not Significant	1.60003	0.0180241	0.0285835	Significant Increase	1.18971	0.260994	0.150298	Not Significant	0.743556	0.157002	0.209162	Not Significant	1.26213	0.321508	0.415555	Not Significant	1.00475	0.984076	0.505881	Not Significant	0.79607	0.298894	0.258995	Not Significant	0.955083	0.85658	0.590745
300	Lysine biosynthesis	Lysine	Tier 1	AN00578000	C00047	0.64	0.7	A-T2357	404.3	307.111	0.99188	0.819231	0.484065	Not Significant	0.932908	0.000692878	0.00851641	Not Significant	0.940545	0.0453788	0.10087	Not Significant	1.0618	0.0374373	0.0450289	Not Significant	0.968371	0.349614	0.179474	Not Significant	0.912008	0.00163333	0.0141261	Not Significant	1.00302	0.885366	0.627737	Not Significant	0.893187	0.000463097	0.00787797	Not Significant	0.890497	0.00170706	0.0112788	Not Significant	0.999653	0.990843	0.624406
300	Lysine biosynthesis	(2R,3R)-3-Methylornithine	Tier 2	BM00578002	C20277	1.3	41.4	A-T2541	485.2	307.111	0.93344	0.525031	0.395378	Not Significant	0.896525	0.280816	0.359607	Not Significant	0.960453	0.788524	0.45495	Not Significant	1.06053	0.571403	0.295596	Not Significant	0.948811	0.34073	0.176329	Not Significant	0.894658	0.332618	0.307624	Not Significant	0.996901	0.977701	0.648227	Not Significant	0.949081	0.413601	0.302153	Not Significant	0.952031	0.724865	0.432755	Not Significant	0.882668	0.245329	0.323593
300	Lysine biosynthesis	L-2-Aminoadipate Adenylic Acid	Tier 2	BM04579000	C05560	9.15	48.2	A-T532	218	724.185	1.1703	0.0796204	0.155996	Not Significant	1.02132	0.693515	0.529355	Not Significant	0.872703	0.180821	0.198141	Not Significant	1.1064	0.13974	0.111534	Not Significant	1.0463	0.397217	0.195457	Not Significant	0.945684	0.317865	0.300905	Not Significant	1.08381	0.324894	0.416872	Not Significant	1.11382	0.298211	0.24749	Not Significant	1.02769	0.753231	0.44117	Not Significant	0.769447	0.00207811	0.0169271
310	Lysine degradation	5-Aminovaleric Acid	Tier 1	AN00277004	C00431	1.01	0.2	A-T1138	244.3	351.137	1.1061	0.220044	0.262351	Not Significant	1.27987	0.00969685	0.0504291	Not Significant	1.15711	0.0580009	0.113291	Not Significant	1.26818	0.0355378	0.0435684	Not Significant	1.32182	0.00833168	0.0208292	Not Significant	1.0423	0.566656	0.409941	Not Significant	0.942577	0.598304	0.548058	Not Significant	1.06357	0.395203	0.295853	Not Significant	1.12836	0.390576	0.300599	Not Significant	1.08314	0.45068	0.43493
310	Lysine degradation	5-Hydroxylysine	Tier 1	AN00774001	C16741	0.74	2.9	A-648	348.6	315.108	1.03724	0.811827	0.482336	Not Significant	0.969368	0.843805	0.574368	Not Significant	0.934564	0.276703	0.256398	Not Significant	1.00468	0.94531	0.402189	Not Significant	0.962531	0.727495	0.291341	Not Significant	0.958051	0.606086	0.423667	Not Significant	0.769528	0.0557322	0.157811	Not Significant	0.822625	0.0608535	0.091851	Not Significant	1.069	0.506135	0.347601	Not Significant	0.830354	0.0595956	0.142839
310	Lysine degradation	Aminoadipic Acid	Tier 1	AN00754003	C00956	0.58	0.3	A-T551	170.1	395.127	1.20283	0.00817541	0.0477131	Not Significant	1.0762	0.16845	0.277888	Not Significant	0.894725	0.112257	0.156896	Not Significant	1.11899	0.0141282	0.0250295	Not Significant	1.0118	0.83626	0.31533	Not Significant	0.904208	0.0629495	0.12701	Not Significant	1.13751	0.0393059	0.126364	Not Significant	0.989845	0.844028	0.466453	Not Significant	0.870188	0.0938591	0.143504	Not Significant	0.989726	0.842025	0.586934
310	Lysine degradation	Carnitine	Tier 1	AN00757000	C00487	1.07	2.2	C-56	96.4	323.196	1.15099	0.144873	0.21473	Not Significant	1.02697	0.825345	0.568543	Not Significant	0.892256	0.409142	0.323064	Not Significant	1.22308	0.0373564	0.0449764	Not Significant	1.23603	0.0481067	0.0600598	Not Significant	1.01058	0.92402	0.529145	Not Significant	0.709618	0.0284002	0.103991	Not Significant	0.882799	0.210042	0.196003	Not Significant	1.24405	0.0688458	0.121855	Not Significant	0.865116	0.322507	0.367772
310	Lysine degradation	N-Alpha-Acetyllysine	Tier 1	AN01133009	HMDB0000446	3.25	9.9	A-T743	206.8	422.174	0.949455	0.511283	0.390951	Not Significant	0.776866	0.000642024	0.00826081	Not Significant	0.818223	0.000215099	0.00445136	Not Significant	0.993729	0.927487	0.397542	Not Significant	0.900652	0.0683693	0.0718934	Not Significant	0.906336	0.290248	0.288121	Not Significant	0.938442	0.47904	0.494114	Not Significant	0.843911	0.0270528	0.0593159	Not Significant	0.899268	0.143143	0.17743	Not Significant	0.861248	0.00517922	0.0314165
310	Lysine degradation	N6-Acetyl-Lysine	Tier 1	AN01133000	C02727	1.06	5.9	A-T537	172.7	422.174	1.06224	0.480934	0.379622	Not Significant	0.941283	0.374314	0.415673	Not Significant	0.886128	0.240517	0.235135	Not Significant	1.04743	0.58488	0.299621	Not Significant	0.946728	0.579968	0.251303	Not Significant	0.90386	0.280194	0.2829	Not Significant	0.994896	0.928604	0.636719	Not Significant	0.926215	0.2005	0.191198	Not Significant	0.930966	0.295723	0.257604	Not Significant	0.942483	0.418491	0.419413
310	Lysine degradation	Pipecolic Acid	Tier 1	AN00385000	C00408	1.23	4.2	A-T1778	323	363.137	0.90785	0.499878	0.386646	Not Significant	0.911588	0.325561	0.390498	Not Significant	1.00412	0.960966	0.502048	Not Significant	0.964245	0.767906	0.35306	Not Significant	0.731824	0.0066543	0.0184771	Not Significant	0.758961	0.0101057	0.0420596	Not Significant	0.885876	0.444019	0.482353	Not Significant	0.715328	0.0555425	0.0861831	Not Significant	0.807482	0.146866	0.179342	Not Significant	1.20504	0.198742	0.289022
310	Lysine degradation	Saccharopine	Tier 1	AN02354000	C00449	0.06	0.1	A-T1734	321.9	372.125	1.14354	0.327267	0.318655	Not Significant	0.772303	0.0122981	0.0594855	Not Significant	0.675364	0.00669943	0.0352726	Not Significant	1.12379	0.152672	0.118448	Not Significant	0.976886	0.75445	0.297809	Not Significant	0.869279	0.131258	0.1892	Not Significant	1.09926	0.413007	0.466814	Not Significant	0.94149	0.38684	0.291064	Not Significant	0.85648	0.0522562	0.101495	Not Significant	0.931658	0.260931	0.332533
310	Lysine degradation	(2R,5S)-2,5-Diaminohexanoic acid	Tier 2	AN00578003	C05161	2.05	32.6	A-T2288	436.4	307.111	0.856405	0.114012	0.189406	Not Significant	0.858622	0.000645086	0.00826081	Not Significant	1.00259	0.974251	0.505092	Not Significant	1.04989	0.268195	0.175699	Not Significant	0.931797	0.269771	0.15304	Not Significant	0.887516	0.0242087	0.0731087	Not Significant	0.871917	0.0326607	0.113033	Not Significant	0.780181	0.00230994	0.0186606	Not Significant	0.894788	0.142532	0.176969	Not Significant	0.844999	0.0149514	0.0615744
310	Lysine degradation	(3S)-3,6-Diaminohexanoic acid	Tier 2	AN00578004	C01142	0.8	53.3	A-T2200	325.9	307.11	1.28466	0.0148254	0.0655776	Not Significant	0.902539	0.154003	0.267179	Not Significant	0.702551	0.0015573	0.0141762	Not Significant	1.14956	0.0798342	0.0755864	Not Significant	0.936892	0.365813	0.185729	Not Significant	0.815001	0.00506982	0.0281657	Not Significant	1.0826	0.332723	0.422293	Not Significant	0.908192	0.19766	0.189959	Not Significant	0.838901	0.104214	0.151658	Not Significant	1.0081	0.907299	0.604924
310	Lysine degradation	(3S,5S)-3,5-Diaminohexanoic acid	Tier 2	AN00578005	C01186	0.69	33.1	A-T2340	442	307.111	0.889243	0.183996	0.240742	Not Significant	0.869625	0.00610412	0.0358592	Not Significant	0.977939	0.819257	0.462567	Not Significant	1.0535	0.33002	0.202087	Not Significant	0.87393	0.09257	0.0847068	Not Significant	0.82955	0.00475664	0.026798	Not Significant	0.976906	0.657069	0.567469	Not Significant	0.869873	0.0592954	0.0900998	Not Significant	0.890437	0.0731189	0.124982	Not Significant	0.913371	0.10544	0.200943
310	Lysine degradation	(S)-2,3,4,5-Tetrahydropyridine-2-carboxylic acid	Tier 2	AN00360000	C00450	1.21	21.2	C-614	245.1	289.154	1.02397	0.814668	0.483092	Not Significant	1.19843	0.0128612	0.0605818	Not Significant	1.17038	0.0795547	0.134091	Not Significant	0.768784	0.0256873	0.0357669	Not Significant	0.879614	0.0779746	0.0760364	Not Significant	1.14416	0.076631	0.13751	Not Significant	0.978002	0.831568	0.611023	Not Significant	1.31301	0.131519	0.144612	Not Significant	1.34254	0.0507061	0.100034	Not Significant	1.1138	0.362241	0.390241
310	Lysine degradation	(S)-5-Amino-3-oxohexanoic acid	Tier 2	AN00561008	C03656	1.31	74.2	A-568	327.4	379.132	0.966614	0.682254	0.445766	Not Significant	0.982896	0.605731	0.504399	Not Significant	1.01684	0.823677	0.464175	Not Significant	1.02806	0.647119	0.317641	Not Significant	1.13719	0.0429424	0.0557978	Not Significant	1.10614	0.0919197	0.152248	Not Significant	0.945113	0.351741	0.431453	Not Significant	0.987689	0.844855	0.466562	Not Significant	1.04505	0.328554	0.274155	Not Significant	0.787994	0.0114437	0.0515535
310	Lysine degradation	2-Aminoadipate 6-Semialdehyde	Tier 2	AN00561000	C04076	0.89	30.1	A-T825	177.6	379.132	1.00849	0.828484	0.485598	Not Significant	0.983558	0.723625	0.540744	Not Significant	0.975279	0.583366	0.394919	Not Significant	0.839472	0.0026331	0.00962551	Not Significant	0.901836	0.101811	0.0883053	Not Significant	1.07429	0.194571	0.236022	Not Significant	0.877277	0.0192826	0.0814153	Not Significant	0.857678	0.0404383	0.0733665	Not Significant	0.97766	0.700429	0.424347	Not Significant	0.911094	0.146252	0.242421
310	Lysine degradation	5-Aminopentanamide	Tier 2	AN00270000	C00990	1.23	28.6	A-T917	194.1	350.153	0.967609	0.607802	0.423728	Not Significant	0.871055	0.147251	0.261094	Not Significant	0.900213	0.213485	0.219369	Not Significant	1.07953	0.102868	0.0905897	Not Significant	1.07363	0.270246	0.15314	Not Significant	0.994542	0.916306	0.527865	Not Significant	0.925037	0.0663565	0.172946	Not Significant	0.744804	0.0118756	0.0422643	Not Significant	0.805161	0.0569915	0.107497	Not Significant	1.08027	0.34256	0.377263
310	Lysine degradation	5-Oxopentanoic acid	Tier 2	AN00266002	C03273	0.18	18.9	C-603	243.2	278.139	1.12181	0.119393	0.193969	Not Significant	1.02149	0.819145	0.567788	Not Significant	0.910574	0.248259	0.239421	Not Significant	1.21681	0.0306609	0.0398065	Not Significant	1.19703	0.0895338	0.0834251	Not Significant	0.983744	0.842413	0.506431	Not Significant	1.1083	0.481051	0.494753	Not Significant	0.943018	0.561862	0.36476	Not Significant	0.850866	0.200608	0.209569	Not Significant	1.15641	0.331389	0.373411
310	Lysine degradation	6-Amino-2-Oxohexanoic Acid	Tier 2	AN00561007	C03239	0.88	0.8	A-T1002	229.8	379.131	1.14308	0.468847	0.374883	Not Significant	0.922077	0.669894	0.522489	Not Significant	0.80666	0.137654	0.174844	Not Significant	0.80999	0.143366	0.113604	Not Significant	0.859322	0.0321493	0.0465139	Not Significant	1.0609	0.612657	0.42525	Not Significant	1.12901	0.363948	0.438789	Not Significant	0.663541	0.319288	0.257098	Not Significant	0.587719	0.191134	0.20543	Not Significant	1.08593	0.551176	0.484843
310	Lysine degradation	Delta1-Piperideine-2-Carboxylic Acid	Tier 2	AN00360001	HMDB0001084	0.48	16.2	C-T1443	245.3	289.154	1.142	0.342156	0.32546	Not Significant	1.16045	0.362202	0.409086	Not Significant	1.01616	0.930378	0.495271	Not Significant	0.75584	0.179926	0.132266	Not Significant	0.871497	0.157032	0.11077	Not Significant	1.15302	0.42335	0.350127	Not Significant	1.04547	0.600157	0.548058	Not Significant	1.02169	0.858896	0.470731	Not Significant	0.977263	0.837049	0.466077	Not Significant	1.14694	0.242288	0.321878
310	Lysine degradation	Lysopine	Tier 2	AN01548006	C04020	4.86	1.3	A-T2428	418.6	343.121	0.944114	0.800397	0.480267	Not Significant	0.791773	0.05164	0.141741	Not Significant	0.838641	0.319773	0.280932	Not Significant	1.27383	0.0637474	0.0646557	Not Significant	0.88301	0.309828	0.165545	Not Significant	0.693193	0.0788279	0.139905	Not Significant	1.20074	0.249674	0.364299	Not Significant	0.741786	0.026936	0.0591474	Not Significant	0.617776	0.022287	0.0639239	Not Significant	1.20622	0.190599	0.281795
310	Lysine degradation	N6-Hydroxy-L-lysine	Tier 2	AN00774000	C01028	0.42	2.5	A-T2083	348.3	315.108	1.02198	0.894753	0.502064	Not Significant	0.96049	0.808903	0.565533	Not Significant	0.939834	0.345467	0.294141	Not Significant	1.01398	0.841513	0.374445	Not Significant	0.998956	0.992685	0.349392	Not Significant	0.985182	0.859758	0.510811	Not Significant	0.743302	0.0441616	0.135992	Not Significant	0.817285	0.0678991	0.0978801	Not Significant	1.09953	0.377041	0.295719	Not Significant	0.844299	0.075641	0.164412
330	Arginine and proline metabolism	1,4-Diaminobutane	Tier 1	AN00122000	C00134	0.11	6.4	A-T2694	453.9	278.108	1.06013	0.631222	0.432036	Not Significant	1.34527	0.00402217	0.0267144	Not Significant	1.26897	0.0612795	0.116462	Not Significant	1.17131	0.141805	0.112585	Not Significant	1.53358	0.000330578	0.00360559	Significant Increase	1.30928	0.0180395	0.0619329	Not Significant	1.30524	0.0280216	0.103381	Not Significant	1.35855	0.0454163	0.0784593	Not Significant	1.04085	0.813304	0.46027	Not Significant	1.00023	0.999055	0.626345
330	Arginine and proline metabolism	4-(Acetylamino)butanoic acid	Tier 1	AN00561009	HMDB0003681	4.89	3.6	C-T987	194.2	307.164	1.37801	0.0276531	0.0942163	Not Significant	1.01737	0.868981	0.581606	Not Significant	0.738292	0.0207233	0.0684506	Not Significant	1.555	0.00822122	0.0182526	Significant Increase	1.24204	0.0542869	0.0642373	Not Significant	0.798742	0.0393281	0.0949955	Not Significant	1.0748	0.632701	0.559913	Not Significant	0.921862	0.561928	0.36476	Not Significant	0.857704	0.246774	0.233969	Not Significant	1.36477	0.00668683	0.0364069
330	Arginine and proline metabolism	4-Hydroxyproline	Tier 1	AN00406000	C01157	1.18	1.2	A-155	162.8	365.116	1.03437	0.818535	0.483894	Not Significant	1.08341	0.693236	0.529355	Not Significant	1.04741	0.723099	0.437456	Not Significant	0.777963	0.274677	0.178209	Not Significant	0.92382	0.662174	0.274114	Not Significant	1.18749	0.333714	0.308141	Not Significant	0.762025	0.290255	0.394763	Not Significant	0.996581	0.979657	0.505524	Not Significant	1.30781	0.27949	0.24982	Not Significant	0.998941	0.988831	0.62402
330	Arginine and proline metabolism	N-Acetylputrescine	Tier 1	AN00400000	C02714	0.4	7.3	A-T809	215.6	364.169	1.21202	0.00276656	0.0269652	Not Significant	1.31798	0.000509103	0.00713545	Not Significant	1.08742	0.14911	0.181722	Not Significant	1.45042	0.000140018	0.00117529	Not Significant	1.39591	0.000209218	0.00275046	Not Significant	0.962416	0.489653	0.378842	Not Significant	1.32196	0.00291556	0.0239808	Not Significant	1.27019	0.00940911	0.0383622	Not Significant	0.960838	0.464986	0.33342	Not Significant	1.18775	0.025171	0.0856286
330	Arginine and proline metabolism	Proline	Tier 1	AN00259000	C00148	1.97	0.1	A-T1402	277.6	349.121	1.0808	0.0108795	0.0562228	Not Significant	1.04307	0.0482539	0.13621	Not Significant	0.965094	0.286972	0.262602	Not Significant	1.08917	0.00139383	0.00639753	Not Significant	1.0185	0.366692	0.186082	Not Significant	0.935114	0.0269886	0.0776531	Not Significant	1.13054	0.00219964	0.0199015	Not Significant	1.0168	0.614519	0.386851	Not Significant	0.899393	0.0116387	0.0427798	Not Significant	1.15985	0.00206176	0.0169028
330	Arginine and proline metabolism	cis-4-Hydroxy-D-proline	Tier 1	AN00406012	C03440	1.32	7.2	A-224	198.4	365.116	1.235	0.0362165	0.103668	Not Significant	1.06264	0.534424	0.48288	Not Significant	0.860433	0.160074	0.187361	Not Significant	1.11726	0.423099	0.240014	Not Significant	1.06145	0.595945	0.25605	Not Significant	0.950051	0.638179	0.436299	Not Significant	0.975209	0.84957	0.6161	Not Significant	1.00069	0.99335	0.508705	Not Significant	1.02613	0.848392	0.468721	Not Significant	1.17952	0.0912806	0.183311
330	Arginine and proline metabolism	1-Pyrroline-4-Hydroxy-2-Carboxylic Acid	Tier 2	AN00380007	HMDB0002234	0.16	23.6	C-T782	202.5	291.134	0.752293	0.541141	0.401397	Not Significant	0.818351	0.493756	0.469778	Not Significant	1.08781	0.832779	0.466657	Not Significant	1.95148	0.219716	0.151485	Not Significant	0.508877	0.0392873	0.0530046	Not Significant	0.260765	0.00658077	0.0331108	Significant Decrease	0.631656	0.0208242	0.0854555	Not Significant	0.791571	0.114437	0.13371	Not Significant	1.25317	0.0804164	0.13122	Not Significant	0.624275	0.0276053	0.0905253
330	Arginine and proline metabolism	2-Oxo-4-hydroxy-5-aminovaleric acid	Tier 2	AN00583003	C05941	0.23	1.9	A-173	170.2	381.112	1.35514	0.00998188	0.0537486	Not Significant	1.00454	0.958318	0.600962	Not Significant	0.741281	0.0519116	0.107131	Not Significant	1.38911	0.00099646	0.00509598	Not Significant	1.24106	0.0309435	0.0454789	Not Significant	0.893417	0.0980314	0.158435	Not Significant	1.41488	0.00175851	0.0173117	Not Significant	0.989786	0.930807	0.490771	Not Significant	0.699554	0.00432395	0.0222203	Not Significant	1.29476	0.0303501	0.095408
330	Arginine and proline metabolism	3-Hydroxy-L-proline	Tier 2	AN00406013	C05147	1.96	70.4	A-T958	295.4	365.117	0.923211	0.465393	0.373673	Not Significant	1.02133	0.735067	0.543589	Not Significant	1.10628	0.268238	0.251691	Not Significant	0.894721	0.374403	0.22194	Not Significant	1.09627	0.333038	0.17367	Not Significant	1.22527	0.0757984	0.137152	Not Significant	0.874907	0.194602	0.313931	Not Significant	0.901172	0.277164	0.235884	Not Significant	1.03002	0.754402	0.441288	Not Significant	0.820821	0.173445	0.269343
330	Arginine and proline metabolism	4-Aminobutyraldehyde	Tier 2	AN00115001	C00555	0.85	11.1	A-T1293	274.8	321.126	0.86443	0.139711	0.211143	Not Significant	1.07301	0.33162	0.392089	Not Significant	1.2413	0.0465717	0.10215	Not Significant	0.955098	0.630649	0.313511	Not Significant	1.17392	0.0657467	0.0707095	Not Significant	1.22911	0.0263662	0.0765311	Not Significant	1.01059	0.859107	0.618531	Not Significant	1.06072	0.432968	0.311097	Not Significant	1.0496	0.482206	0.339356	Not Significant	0.932308	0.496744	0.461498
330	Arginine and proline metabolism	4-Guanidinobutanal	Tier 2	AN00386000	C02647	1.45	2.9	A-T674	185.3	363.148	0.811675	0.00212684	0.0227453	Not Significant	0.83364	0.00889629	0.0472698	Not Significant	1.02706	0.613598	0.405617	Not Significant	0.768472	0.00272772	0.00963004	Not Significant	0.808189	0.0352745	0.0493553	Not Significant	1.05168	0.410787	0.345018	Not Significant	0.731451	0.00108989	0.0126281	Not Significant	0.688353	0.00173071	0.0173164	Not Significant	0.941079	0.177115	0.196435	Not Significant	0.814633	0.0124479	0.054514
330	Arginine and proline metabolism	4-Guanidinobutanoic acid	Tier 2	AN00562000	C01035	1.21	32	A-603	339.6	306.601	0.735301	0.000465605	0.00863893	Not Significant	0.817943	0.568463	0.494074	Not Significant	1.11239	0.726789	0.437886	Not Significant	0.65276	0.0158761	0.0268672	Significant Decrease	1.18358	0.058464	0.0664658	Not Significant	1.81319	0.00602414	0.0314988	Significant Increase	0.592142	0.0505111	0.149488	Not Significant	0.864988	0.55063	0.360111	Not Significant	1.46078	0.0738933	0.125415	Not Significant	0.527294	0.0805594	0.169785
330	Arginine and proline metabolism	4-Oxoproline	Tier 2	AN00380006	C01877	1.72	6.7	A-347	247.3	363.1	1.15315	0.350207	0.328962	Not Significant	0.883024	0.425283	0.441966	Not Significant	0.765751	0.213283	0.219318	Not Significant	1.04215	0.821007	0.368206	Not Significant	1.58807	0.0485116	0.0602779	Not Significant	1.52384	0.024035	0.072932	Not Significant	1.12641	0.590422	0.545152	Not Significant	1.07974	0.769334	0.441666	Not Significant	0.958567	0.761318	0.442712	Not Significant	1.04007	0.87183	0.595388
330	Arginine and proline metabolism	L-Glutamate 5-semialdehyde	Tier 2	AN00406004	C01165	0.66	1.2	A-T755	198.8	365.116	1.38557	0.0379561	0.105284	Not Significant	1.22278	0.15864	0.269652	Not Significant	0.882514	0.329188	0.285834	Not Significant	0.961713	0.847732	0.375751	Not Significant	1.02296	0.900807	0.3278	Not Significant	1.06368	0.646178	0.43939	Not Significant	0.912856	0.637191	0.56065	Not Significant	0.994953	0.965856	0.501725	Not Significant	1.08993	0.625093	0.39546	Not Significant	1.12374	0.212855	0.301476
330	Arginine and proline metabolism	Spermidine	Tier 2	AN00565000	C00315	0.84	51.3	A-551	322	306.637	0.741675	0.17917	0.238481	Not Significant	1.25218	0.123009	0.237479	Not Significant	1.68831	0.0486798	0.104064	Not Significant	1.24931	0.377702	0.223154	Not Significant	1.53785	0.0599989	0.0673255	Not Significant	1.23096	0.29358	0.290135	Not Significant	1.96771	0.0145962	0.0679723	Not Significant	1.4017	0.138008	0.149526	Not Significant	0.712347	0.0745378	0.125612	Not Significant	1.59574	0.109367	0.204361
330	Arginine and proline metabolism	p-Coumaroylagmatine	Tier 2	AN02356000	C04498	8.32	23	A-931	441	372.141	0.583708	0.0152585	0.0658537	Not Significant	1.03112	0.819903	0.56787	Not Significant	1.76651	0.0197793	0.0662273	Not Significant	0.893103	0.386375	0.22581	Not Significant	0.725697	0.113535	0.0930168	Not Significant	0.812557	0.132448	0.18972	Not Significant	0.717958	0.176618	0.29752	Not Significant	0.63932	0.0926091	0.117649	Not Significant	0.890469	0.356568	0.28696	Not Significant	1.43543	0.110504	0.205431
332	Carbapenem biosynthesis	(5R)-Carbapen-2-Em-3-Carboxylic Acid	Tier 2	BM00657001		7.91	29.8	C-T1148	190.5	315.132	1.1904	0.145452	0.215316	Not Significant	0.966786	0.569678	0.494346	Not Significant	0.812153	0.102792	0.152609	Not Significant	0.912027	0.29464	0.188035	Not Significant	0.870333	0.0677835	0.0714248	Not Significant	0.954284	0.655162	0.443909	Not Significant	0.916931	0.102139	0.219905	Not Significant	0.93538	0.369762	0.282087	Not Significant	1.02012	0.774347	0.447154	Not Significant	0.9062	0.160486	0.256635
332	Carbapenem biosynthesis	Carbapenem Biosynthesis Intermediate 2	Tier 2	BM01872001	C20818	6.7	22.6	A-T1533	317.2	478.143	1.95892	0.0289702	0.0948062	Not Significant	1.24	0.374572	0.415673	Not Significant	0.633003	0.0805709	0.135497	Not Significant	1.26823	0.379588	0.223613	Not Significant	1.20959	0.383125	0.191563	Not Significant	0.953766	0.837989	0.506338	Not Significant	1.24705	0.325735	0.416872	Not Significant	1.00671	0.970503	0.502284	Not Significant	0.807272	0.487602	0.341043	Not Significant	1.25145	0.456743	0.438898
332	Carbapenem biosynthesis	Deacetylepithienamycin F	Tier 2	BM03411000	C20816	6.82	50	A-T1053	285.4	586.102	1.01873	0.894912	0.502064	Not Significant	0.976601	0.853195	0.577354	Not Significant	0.958647	0.65278	0.419785	Not Significant	1.24399	0.0849792	0.0789139	Not Significant	1.25954	0.0664335	0.0709059	Not Significant	1.0125	0.846358	0.507882	Not Significant	0.918122	0.591825	0.545593	Not Significant	0.847109	0.198768	0.190405	Not Significant	0.922654	0.584604	0.37948	Not Significant	1.23661	0.263028	0.334062
340	Histidine metabolism	1-Methylhistidine	Tier 1	AN00877001	C01152	0.09	10	A-T95	91.9	403.144	1.07101	0.45188	0.367615	Not Significant	0.896687	0.0265079	0.0945739	Not Significant	0.837235	0.0395705	0.0946389	Not Significant	1.01248	0.840417	0.374413	Not Significant	0.988789	0.889033	0.325958	Not Significant	0.976606	0.69241	0.455533	Not Significant	0.889731	0.129048	0.252254	Not Significant	0.914154	0.350309	0.272013	Not Significant	1.02745	0.712617	0.429444	Not Significant	0.835588	0.0203848	0.0747991
340	Histidine metabolism	3-Methylhistidine	Tier 1	AN00877000	HMDB0000479	6.22	2.9	A-633	345.3	403.141	0.976157	0.800762	0.480267	Not Significant	0.999146	0.989834	0.611099	Not Significant	1.02355	0.813555	0.46091	Not Significant	1.07767	0.629309	0.313081	Not Significant	1.01591	0.864554	0.321372	Not Significant	0.942692	0.602382	0.422724	Not Significant	1.15167	0.154028	0.277431	Not Significant	1.02224	0.808223	0.455499	Not Significant	0.887618	0.149998	0.18064	Not Significant	0.937754	0.773808	0.566303
340	Histidine metabolism	Histidine	Tier 1	AN00684000	HMDB0000177	1.46	8.1	A-896	434.4	389.127	0.640347	0.108941	0.185003	Not Significant	0.771924	0.0685518	0.168343	Not Significant	1.20548	0.492784	0.357821	Not Significant	0.660577	0.0280057	0.0372793	Significant Decrease	0.669643	0.0829749	0.0798437	Not Significant	1.01372	0.940442	0.535145	Not Significant	0.512612	0.0580404	0.160147	Not Significant	0.928881	0.767155	0.441293	Not Significant	1.81205	0.0174127	0.0558196	Not Significant	0.515694	0.0371653	0.106928
340	Histidine metabolism	Urocanic Acid	Tier 1	AN00478002	HMDB0000301	3.87	10	C-T1533	287.4	461.219	0.841957	0.753869	0.466903	Not Significant	2.60378	0.20783	0.31219	Not Significant	3.09254	0.0247877	0.0738317	Not Significant	1.21495	0.702495	0.334785	Not Significant	2.24111	0.144981	0.105856	Not Significant	1.8446	0.129398	0.188216	Not Significant	1.4169	0.611793	0.553527	Not Significant	1.37006	0.667489	0.406369	Not Significant	0.966941	0.963968	0.49971	Not Significant	2.17117	0.212698	0.301476
340	Histidine metabolism	Urocanic acid	Tier 1	AN00478002	C00785	2.44	0.8	A-578	329.5	372.1	1.05164	0.78914	0.47714	Not Significant	0.532822	0.000403083	0.00634945	Significant Decrease	0.506656	0.00142657	0.0138142	Significant Decrease	0.789055	0.304901	0.192151	Not Significant	0.59457	0.0273868	0.0415075	Significant Decrease	0.753523	0.213596	0.248569	Not Significant	0.587864	0.0121798	0.0598272	Not Significant	0.943271	0.739669	0.431668	Not Significant	1.60457	0.0150643	0.0514068	Not Significant	0.668063	0.0207169	0.0754097
340	Histidine metabolism	Dihydrourocanic acid	Tier 2	AN00505003	C20522	0.52	28.2	C-414	205.2	302.15	0.621708	0.0288752	0.0948062	Not Significant	0.907985	0.300462	0.372208	Not Significant	1.46047	0.0568774	0.112546	Not Significant	0.631328	0.0300104	0.0393534	Significant Decrease	0.767203	0.0178569	0.0316124	Not Significant	1.21522	0.267478	0.277986	Not Significant	0.667006	0.00272545	0.0230733	Not Significant	0.829636	0.0154248	0.0452635	Not Significant	1.24382	0.0295253	0.0739381	Not Significant	0.769905	0.0206417	0.0754097
340	Histidine metabolism	L-Histidinal	Tier 2	AN00493000	C01929	0.98	12.9	A-T1292	248.6	373.132	1.23717	0.0134615	0.0630113	Not Significant	1.46479	0.000501817	0.00708917	Not Significant	1.18399	0.0239124	0.0730733	Not Significant	1.03888	0.607022	0.305785	Not Significant	1.31744	0.000401783	0.00379255	Not Significant	1.26814	0.0123589	0.0476489	Not Significant	0.943234	0.285904	0.392215	Not Significant	0.984873	0.855741	0.469498	Not Significant	1.04415	0.504265	0.347094	Not Significant	1.11002	0.149177	0.245196
340	Histidine metabolism	N-Formimino-L-aspartic acid	Tier 2	AN00734001	C03409	5.23	20.2	A-T465	134.6	394.109	1.24343	0.14825	0.21744	Not Significant	1.68564	0.00167721	0.0148529	Significant Increase	1.35563	0.038107	0.0935412	Not Significant	1.33637	0.0353377	0.043502	Not Significant	1.57109	0.00317851	0.0123493	Significant Increase	1.17564	0.200988	0.240884	Not Significant	1.39725	0.147385	0.272404	Not Significant	1.39053	0.0470272	0.0790913	Not Significant	0.995195	0.980199	0.503539	Not Significant	1.60197	0.00754787	0.0394048
350	Tyrosine metabolism	3,4-Dihydroxybenzeneacetic Acid	Tier 1	AN00856002	C01161	2.69	0.2	A-T1761	325.1	402.1	1.18124	0.00894155	0.0497111	Not Significant	1.29307	0.00297757	0.0221761	Not Significant	1.09466	0.0781098	0.133383	Not Significant	1.25673	0.000754124	0.0043246	Not Significant	1.32627	0.000178142	0.00253693	Not Significant	1.05534	0.298573	0.290995	Not Significant	1.37993	0.000280584	0.00707049	Not Significant	1.13969	0.132514	0.145168	Not Significant	0.8259	0.0232659	0.0655876	Not Significant	1.16353	0.00592924	0.0338974
350	Tyrosine metabolism	3,4-Dihydroxymandelic Acid	Tier 1	AN01076000	C05580	6.04	2	A-T1080	239.6	418.093	1.08449	0.502978	0.387487	Not Significant	0.862637	0.0919991	0.201425	Not Significant	0.795428	0.0393332	0.0945265	Not Significant	1.19356	0.0523006	0.0558057	Not Significant	0.91486	0.354593	0.181024	Not Significant	0.766496	0.00305507	0.0213455	Not Significant	1.32266	0.129627	0.252867	Not Significant	1.12842	0.445096	0.315655	Not Significant	0.853146	0.190781	0.205201	Not Significant	1.09755	0.3972	0.407499
350	Tyrosine metabolism	3-Hydroxyphenylacetic Acid	Tier 1	AN00647003	C05593	0.55	8.7	A-T2250	375.3	386.105	0.900961	0.372605	0.338732	Not Significant	0.925978	0.564389	0.492698	Not Significant	1.02777	0.840201	0.468525	Not Significant	0.992159	0.958843	0.405239	Not Significant	1.02232	0.85638	0.320231	Not Significant	1.0304	0.827733	0.503564	Not Significant	0.81671	0.141611	0.266925	Not Significant	0.774475	0.0623368	0.0926669	Not Significant	0.948287	0.5378	0.359538	Not Significant	0.954072	0.690512	0.540083
350	Tyrosine metabolism	Homovanillic Acid	Tier 1	AN01052009	C05582	3.44	5.4	A-T2221	375.4	416.115	0.976243	0.817604	0.483894	Not Significant	1.00789	0.910666	0.589987	Not Significant	1.03242	0.798475	0.457764	Not Significant	0.94725	0.681159	0.328128	Not Significant	0.97562	0.855887	0.320231	Not Significant	1.02995	0.855295	0.510689	Not Significant	1.2238	0.0421589	0.132839	Not Significant	1.25161	0.129091	0.143542	Not Significant	1.02272	0.838832	0.466368	Not Significant	1.09669	0.410139	0.41452
350	Tyrosine metabolism	Hydroxyphenyllactici acid	Tier 1	AN01052008	C03672	1.79	2.2	A-645	347.9	416.115	1.20457	0.00742045	0.0460316	Not Significant	1.12325	0.0144087	0.0642793	Not Significant	0.93249	0.325499	0.283622	Not Significant	1.43124	0.00106151	0.00537419	Not Significant	1.38379	0.00144927	0.00773855	Not Significant	0.96685	0.636631	0.43549	Not Significant	1.33234	0.00185911	0.01784	Not Significant	1.23263	0.0150617	0.0446721	Not Significant	0.92516	0.344054	0.281949	Not Significant	1.05594	0.205611	0.296523
350	Tyrosine metabolism	Parahydroxyphenylacetic Acid	Tier 1	AN00647002	C00642	1.37	8.1	C-757	283.9	314.138	1.32978	0.218792	0.26204	Not Significant	1.51945	0.0736404	0.177375	Not Significant	1.14263	0.218821	0.222149	Not Significant	0.902458	0.382438	0.224201	Not Significant	1.09273	0.389807	0.193199	Not Significant	1.21084	0.115375	0.175642	Not Significant	0.869134	0.0779295	0.190807	Not Significant	0.923959	0.543607	0.358369	Not Significant	1.06308	0.650437	0.405667	Not Significant	0.847735	0.349789	0.382501
350	Tyrosine metabolism	Phenol	Tier 1	AN00145000	C00146	2.59	5.5	A-T2884	496	328.101	0.890048	0.307654	0.309157	Not Significant	1.0149	0.917651	0.59123	Not Significant	1.14028	0.521224	0.369468	Not Significant	0.953262	0.7494	0.347825	Not Significant	0.962338	0.778039	0.303828	Not Significant	1.00952	0.942719	0.535826	Not Significant	1.25444	0.145945	0.270923	Not Significant	1.23326	0.201684	0.191743	Not Significant	0.983116	0.838312	0.466254	Not Significant	1.46994	0.139707	0.23565
350	Tyrosine metabolism	Tyramine	Tier 1	AN00469000	C00483	7.26	9.2	A-T1681	324.7	371.14	0.886915	0.0650564	0.140122	Not Significant	0.906649	0.0849503	0.193229	Not Significant	1.02225	0.756176	0.446042	Not Significant	0.903684	0.174818	0.129693	Not Significant	0.801593	0.0349403	0.0492221	Not Significant	0.887029	0.119456	0.179259	Not Significant	0.707251	0.00112324	0.0126281	Not Significant	0.772941	0.00362664	0.0234385	Not Significant	1.09288	0.374205	0.294274	Not Significant	0.717443	0.00563021	0.033266
350	Tyrosine metabolism	Vanillylmandelic acid	Tier 1	AN01266002	C05584	1.26	1.2	A-548	320.9	432.111	1.10962	0.192926	0.246356	Not Significant	0.928875	0.229359	0.328072	Not Significant	0.83711	0.0646591	0.120277	Not Significant	1.02997	0.673232	0.325975	Not Significant	1.02277	0.714366	0.287262	Not Significant	0.993011	0.899359	0.52446	Not Significant	1.00228	0.979247	0.648227	Not Significant	1.00201	0.968221	0.501739	Not Significant	0.999737	0.99748	0.509215	Not Significant	0.981211	0.803597	0.575899
350	Tyrosine metabolism	2-Hydroxy-3-(4-Hydroxyphenyl)Propenoic Acid	Tier 2	AN01019002	C05350	0.05	57.6	A-T1996	420.9	414.1	1.67525	0.000510041	0.0089362	Significant Increase	1.6762	0.0161776	0.0699397	Not Significant	1.00056	0.997375	0.512268	Not Significant	1.18665	0.225637	0.154811	Not Significant	1.37039	0.0122266	0.0261739	Not Significant	1.15484	0.361558	0.321385	Not Significant	1.02839	0.891665	0.627737	Not Significant	1.36729	0.0436665	0.0766624	Not Significant	1.32955	0.229717	0.224519	Not Significant	0.938214	0.742921	0.558957
350	Tyrosine metabolism	2-Hydroxy-3-(4-hydroxyphenyl)propenoate O-sulfate	Tier 2	PR02098001		2.96	29	C-T883	157	422.089	0.916548	0.609633	0.42462	Not Significant	1.01181	0.917548	0.59123	Not Significant	1.10393	0.414664	0.325604	Not Significant	1.01354	0.911368	0.394548	Not Significant	0.945461	0.637306	0.267291	Not Significant	0.932827	0.440541	0.359442	Not Significant	0.864193	0.404586	0.462523	Not Significant	0.912824	0.543053	0.358328	Not Significant	1.05627	0.715525	0.430536	Not Significant	0.933389	0.678366	0.537117
350	Tyrosine metabolism	3-(3,4-Dihydroxyphenyl)lactic acid	Tier 2	AN01266003	C01207	1.22	48.9	A-T1360	320.7	432.111	1.10076	0.199271	0.250609	Not Significant	0.94146	0.242763	0.338916	Not Significant	0.855279	0.0576833	0.113291	Not Significant	1.06253	0.321379	0.19891	Not Significant	1.02598	0.671808	0.276643	Not Significant	0.965597	0.561342	0.407849	Not Significant	1.05722	0.489969	0.498095	Not Significant	1.0051	0.920735	0.488293	Not Significant	0.950699	0.486881	0.341043	Not Significant	0.966697	0.6373	0.518129
350	Tyrosine metabolism	3-Methoxy-4-hydroxyphenylacetaldehyde	Tier 2	AN00823014	C05581	4.01	11.5	A-T2365	425.2	400.12	0.865163	0.701535	0.452225	Not Significant	0.769381	0.494322	0.470028	Not Significant	0.889291	0.68326	0.427742	Not Significant	0.371783	0.0839575	0.0782654	Not Significant	1.53349	0.14241	0.104879	Not Significant	4.12469	0.0397715	0.0952611	Not Significant	0.980114	0.956969	0.643498	Not Significant	0.613749	0.21647	0.200105	Not Significant	0.626201	0.24969	0.235677	Not Significant	2.12124	0.277249	0.341633
350	Tyrosine metabolism	3-Methoxy-4-hydroxyphenylethyleneglycol	Tier 2	AN01079002	C05594	1.29	5.9	A-552	322.3	418.131	1.37706	0.000282349	0.00612419	Not Significant	1.43863	0.00161495	0.0145412	Not Significant	1.04471	0.608377	0.403592	Not Significant	1.27127	0.000820223	0.00445837	Not Significant	1.29097	0.000872513	0.00580525	Not Significant	1.0155	0.808199	0.496589	Not Significant	1.20838	0.0052718	0.0355192	Not Significant	1.2211	0.0545939	0.0855016	Not Significant	1.01053	0.861784	0.471556	Not Significant	1.24587	0.0591316	0.142354
350	Tyrosine metabolism	3-Methoxy-4-hydroxyphenylglycolaldehyde	Tier 2	AN01052010	C05583	2.26	0.1	A-T1983	347.8	416.115	1.18541	0.0154354	0.0662133	Not Significant	1.08686	0.0970106	0.206691	Not Significant	0.916871	0.270224	0.25291	Not Significant	1.44619	0.000876363	0.00465088	Not Significant	1.43499	0.000455207	0.00402414	Not Significant	0.992258	0.909891	0.525759	Not Significant	1.33624	0.00128352	0.0139354	Not Significant	1.2717	0.00800125	0.035035	Not Significant	0.951703	0.521296	0.352936	Not Significant	1.04517	0.33694	0.374775
350	Tyrosine metabolism	3-Methoxytyramine O-glucuronide	Tier 2	PR03302000		0.2	64.2	A-T1370	210.1	577.184	1.20276	0.0797201	0.155996	Not Significant	1.06294	0.492806	0.469712	Not Significant	0.883748	0.414405	0.325604	Not Significant	1.2266	0.0437368	0.049645	Not Significant	1.13386	0.16136	0.1125	Not Significant	0.92439	0.215025	0.249485	Not Significant	1.19042	0.289128	0.394077	Not Significant	1.20094	0.163492	0.16722	Not Significant	1.00883	0.94749	0.495332	Not Significant	0.924983	0.450179	0.434886
350	Tyrosine metabolism	4-(L-Alanin-3-yl)-2-hydroxy-cis,cis-muconate 6-semialdehyde	Tier 2	AN01694002	C04796	6.36	62.9	A-T2130	433	348.59	1.22732	0.0138388	0.0634277	Not Significant	0.996255	0.947417	0.59929	Not Significant	0.811735	0.039743	0.094899	Not Significant	1.13208	0.11905	0.0994821	Not Significant	0.987112	0.812071	0.310113	Not Significant	0.871946	0.154158	0.206923	Not Significant	1.19497	0.0498083	0.148565	Not Significant	0.982741	0.789465	0.448491	Not Significant	0.8224	0.00710182	0.0310358	Not Significant	1.008	0.926588	0.608379
350	Tyrosine metabolism	4-Hydroxyphenylacetaldehyde	Tier 2	AN00460001	C03765	1.07	4.9	A-830	411.2	370.111	1.1463	0.347853	0.327673	Not Significant	1.09089	0.27934	0.35941	Not Significant	0.951668	0.735949	0.439857	Not Significant	1.19536	0.319692	0.198068	Not Significant	1.34114	0.0791712	0.0771295	Not Significant	1.12196	0.401314	0.342287	Not Significant	1.01727	0.918504	0.634292	Not Significant	1.299	0.0204355	0.05152	Not Significant	1.27694	0.113514	0.16	Not Significant	0.960639	0.773844	0.566303
350	Tyrosine metabolism	4-Hydroxyphenylethanol	Tier 2	AN00481000	C06044	5.92	43	A-T2248	341.5	372.125	1.18517	0.104669	0.182435	Not Significant	0.904785	0.24995	0.343072	Not Significant	0.763423	0.013315	0.0527372	Not Significant	1.05796	0.475699	0.259863	Not Significant	0.91439	0.294238	0.161183	Not Significant	0.864299	0.140975	0.19546	Not Significant	1.28193	0.00947163	0.0509805	Not Significant	0.944968	0.430067	0.310173	Not Significant	0.737142	0.000127907	0.0012966	Not Significant	0.951414	0.496194	0.461222
350	Tyrosine metabolism	Hydroxyphenyllactici acid	Tier 2	AN01037005	C04368	0.38	13.8	A-T2775	488.1	648.183	1.21667	0.000885041	0.0119558	Not Significant	1.11087	0.0915304	0.201088	Not Significant	0.913043	0.141491	0.177604	Not Significant	1.43837	1.04746e-05	0.00017313	Not Significant	1.35501	2.37812e-05	0.000989601	Not Significant	0.942042	0.234729	0.258299	Not Significant	1.13349	0.0385432	0.125612	Not Significant	1.10423	0.183703	0.180531	Not Significant	0.974187	0.687099	0.420036	Not Significant	1.00947	0.881467	0.598023
350	Tyrosine metabolism	N-Acetyl-3,4-Dihydroxy-L-phenylalanine	Tier 2	PR01809000		0.94	21.3	A-1030	459	353.598	1.51273	0.00344216	0.030274	Significant Increase	1.20308	0.211968	0.313897	Not Significant	0.795303	0.333711	0.288416	Not Significant	1.6324	0.000127249	0.001092	Significant Increase	1.43333	0.00430947	0.0144163	Not Significant	0.878053	0.174921	0.222652	Not Significant	1.46467	0.0290838	0.105457	Not Significant	1.18658	0.350917	0.2722	Not Significant	0.810136	0.135062	0.174329	Not Significant	1.43829	0.0398624	0.112283
350	Tyrosine metabolism	N-Acetyl-3-Methoxytyramine	Tier 2	PR01420000		0.86	28.5	A-T2155	338.1	443.163	0.863411	0.480057	0.379622	Not Significant	0.732604	0.0127049	0.0604673	Not Significant	0.848499	0.353299	0.297578	Not Significant	0.785078	0.070284	0.069085	Not Significant	0.740374	0.0242126	0.0388927	Not Significant	0.943058	0.618442	0.426779	Not Significant	0.917513	0.668582	0.5682	Not Significant	0.746273	0.121089	0.138494	Not Significant	0.813365	0.113168	0.159925	Not Significant	1.05348	0.800908	0.575509
350	Tyrosine metabolism	N-Acetyl-L-Noradrenaline	Tier 2	PR01449002		1.65	10.3	A-T2719	484.7	339.6	0.910561	0.0942781	0.171097	Not Significant	0.834675	0.00043028	0.00658301	Not Significant	0.91666	0.168559	0.191574	Not Significant	0.902013	0.0319355	0.0406757	Not Significant	0.810119	0.0670754	0.0712719	Not Significant	0.898124	0.236138	0.259482	Not Significant	0.910465	0.142541	0.267881	Not Significant	0.899235	0.122382	0.138899	Not Significant	0.987665	0.837526	0.466167	Not Significant	0.888873	0.180159	0.27439
350	Tyrosine metabolism	Norepinephrine	Tier 2	AN00876002	C00547	6.78	27.8	A-T2514	453.8	318.593	1.35556	0.0788139	0.155209	Not Significant	1.0967	0.621129	0.509968	Not Significant	0.809038	0.0803062	0.135205	Not Significant	1.25617	0.108273	0.0934449	Not Significant	1.05948	0.68554	0.280361	Not Significant	0.843424	0.100591	0.160774	Not Significant	1.05319	0.591626	0.545593	Not Significant	1.06306	0.435596	0.311893	Not Significant	1.00937	0.924393	0.490183	Not Significant	1.11895	0.101116	0.196405
350	Tyrosine metabolism	p-Hydroxyphenylacetylglycine	Tier 2	AN01417001	C05596	0.24	19.7	C-522	227.7	371.16	1.24235	0.0150646	0.0658537	Not Significant	1.25782	0.0486316	0.13638	Not Significant	1.01246	0.884045	0.482501	Not Significant	1.23125	0.0140702	0.0250295	Not Significant	1.44095	0.000396056	0.00379255	Not Significant	1.17032	0.0197551	0.0657134	Not Significant	1.53141	0.00295798	0.0242249	Significant Increase	1.43168	0.0168667	0.0468831	Not Significant	0.934875	0.461437	0.331487	Not Significant	1.38906	0.0108489	0.0494862
350	Tyrosine metabolism	p-Hydroxyphenylacetylglycine	Tier 2	AN01417001	C05596	5.16	30.5	A-567	327.3	443.125	1.48802	0.00366003	0.0309695	Not Significant	1.37148	0.00317608	0.0226137	Not Significant	0.921678	0.587964	0.397129	Not Significant	1.66732	0.000694947	0.00408197	Significant Increase	1.80555	1.75109e-05	0.000893058	Significant Increase	1.0829	0.283676	0.284387	Not Significant	1.70411	0.0635358	0.168365	Not Significant	1.47638	0.112197	0.132207	Not Significant	0.866365	0.169255	0.191074	Not Significant	1.25834	0.0576848	0.139239
360	Phenylalanine metabolism	2-Hydroxyphenylacetic Acid	Tier 1	AN00647005	C05852	0.03	0.2	A-T2223	382	386.105	1.36065	0.191428	0.24595	Not Significant	1.45955	0.115357	0.22872	Not Significant	1.07269	0.486683	0.35547	Not Significant	0.971003	0.820503	0.368116	Not Significant	1.22992	0.101626	0.0882953	Not Significant	1.26665	0.180518	0.226904	Not Significant	1.05136	0.567197	0.533356	Not Significant	1.02162	0.830046	0.463223	Not Significant	0.971711	0.846337	0.468721	Not Significant	0.98009	0.924507	0.608379
360	Phenylalanine metabolism	3-(3-Hydroxyphenyl)propionic Acid	Tier 1	BM00823019	C11457	0.68	1.3	C-920	329.3	328.154	1.23435	0.0472734	0.120822	Not Significant	1.08486	0.360851	0.408597	Not Significant	0.878894	0.120976	0.163274	Not Significant	1.26927	0.035119	0.043317	Not Significant	1.20954	0.0769758	0.0755986	Not Significant	0.95294	0.532644	0.396386	Not Significant	1.18532	0.0786345	0.191791	Not Significant	1.22118	0.136665	0.148614	Not Significant	1.03026	0.814501	0.460501	Not Significant	0.942536	0.562392	0.489285
360	Phenylalanine metabolism	Hippuric Acid	Tier 1	AN01006000	C01586	0.86	8.4	C-715	273.2	341.149	1.4826	0.0261891	0.0909916	Not Significant	1.02593	0.828352	0.569556	Not Significant	0.691985	0.0120015	0.0489923	Not Significant	1.32219	0.199884	0.142606	Not Significant	1.38075	0.0116413	0.025318	Not Significant	1.04428	0.842699	0.506431	Not Significant	1.12936	0.587806	0.545129	Not Significant	1.04807	0.752639	0.436468	Not Significant	0.92802	0.652335	0.40567	Not Significant	1.16152	0.448407	0.434123
360	Phenylalanine metabolism	Hydrocinnamic Acid/3-Methylphenylacetic Acid	Tier 1	AN00626000	C05629	0.8	1.5	C-1209	425.3	312.159	1.5709	0.269461	0.288969	Not Significant	1.73648	0.232311	0.330282	Not Significant	1.10541	0.828928	0.465725	Not Significant	1.21301	0.458781	0.253482	Not Significant	1.80615	0.134684	0.101536	Not Significant	1.48899	0.226198	0.254333	Not Significant	0.905672	0.799699	0.607808	Not Significant	0.700652	0.515462	0.347397	Not Significant	0.773627	0.620557	0.393666	Not Significant	0.556491	0.0893485	0.181085
360	Phenylalanine metabolism	Phenylacetylglutamine	Tier 1	AN02177000	C04148	4.48	6	C-592	241.8	426.2	1.26768	0.242619	0.274203	Not Significant	0.764342	0.156178	0.268217	Not Significant	0.602944	0.00947622	0.0430372	Significant Decrease	1.22849	0.415152	0.23695	Not Significant	1.11207	0.599554	0.257135	Not Significant	0.905232	0.630757	0.432646	Not Significant	0.597468	0.0425348	0.133036	Not Significant	0.369883	0.0140018	0.0439683	Significant Decrease	0.619084	0.135154	0.174329	Not Significant	0.59507	0.028754	0.0923707
360	Phenylalanine metabolism	Phenylalanine	Tier 1	AN00814000	C02265	0.39	8.3	C-882	319.6	488.254	0.961962	0.657362	0.439013	Not Significant	0.90225	0.329146	0.391631	Not Significant	0.937927	0.408049	0.322694	Not Significant	0.985842	0.883253	0.386674	Not Significant	0.872469	0.166061	0.113882	Not Significant	0.884998	0.0608594	0.123416	Not Significant	1.05394	0.764843	0.598518	Not Significant	1.02911	0.835884	0.464203	Not Significant	0.97644	0.870831	0.475408	Not Significant	0.905722	0.521186	0.473453
360	Phenylalanine metabolism	Phenylalanine	Tier 1	AN00814000	C00079	1.64	0.3	A-T1795	328.7	399.136	0.949978	0.155702	0.221923	Not Significant	0.887469	0.000174954	0.00331296	Not Significant	0.934199	0.0520453	0.107258	Not Significant	1.10184	0.0394634	0.046405	Not Significant	0.974536	0.531754	0.238274	Not Significant	0.884463	0.00222242	0.0174308	Not Significant	0.946349	0.242367	0.359483	Not Significant	0.870015	0.00525851	0.0289983	Not Significant	0.919339	0.071673	0.123921	Not Significant	0.91118	0.128941	0.225864
360	Phenylalanine metabolism	Phenylpyruvate	Tier 1	AN00793004	HMDB0000205	0.73	0.5	C-T2101	414.3	326.139	1.01015	0.801172	0.480267	Not Significant	1.15435	0.130801	0.246377	Not Significant	1.14275	0.0529344	0.108192	Not Significant	1.12844	0.0201031	0.0306744	Not Significant	1.14646	0.0068661	0.0187257	Not Significant	1.01597	0.757131	0.476745	Not Significant	0.985889	0.900627	0.629809	Not Significant	1.32157	0.0455732	0.0785533	Not Significant	1.34048	0.0269068	0.0708192	Not Significant	0.915034	0.317084	0.364618
360	Phenylalanine metabolism	Salicylic acid	Tier 1	AN00477006	C00805	0.86	6	A-693	359.5	372.09	0.457205	0.00263256	0.0263256	Significant Decrease	0.72181	0.306862	0.377319	Not Significant	1.57875	0.0126532	0.0509099	Not Significant	0.565928	0.10675	0.0925621	Not Significant	1.19948	0.564349	0.246343	Not Significant	2.1195	0.00935218	0.0407724	Significant Increase	0.817834	0.105343	0.223286	Not Significant	0.904919	0.633515	0.393454	Not Significant	1.10648	0.547063	0.363726	Not Significant	0.603142	0.0158242	0.0642859
360	Phenylalanine metabolism	Vanillin	Tier 1	AN00647006	C00755	1.41	1.7	A-1039	462.6	386.105	1.0832	0.10886	0.185003	Not Significant	0.601216	4.30388e-08	1.53218e-05	Significant Decrease	0.555035	4.21563e-07	0.000314065	Significant Decrease	1.13199	0.0138787	0.0248789	Not Significant	0.575718	4.86703e-05	0.00145073	Significant Decrease	0.508591	1.96465e-06	0.000540669	Significant Decrease	1.25073	0.000345795	0.00727891	Not Significant	0.653741	0.000128033	0.00502281	Significant Decrease	0.522688	1.86357e-06	0.000103041	Significant Decrease	1.30782	0.000842209	0.00900766
360	Phenylalanine metabolism	N-Acetyl-Vanillylamine	Tier 2	PR01234001		6.1	59.3	A-T2106	424.5	429.145	0.837729	0.061083	0.136417	Not Significant	0.776934	0.00420922	0.0275456	Not Significant	0.927429	0.152209	0.183158	Not Significant	0.94734	0.626554	0.312387	Not Significant	0.874766	0.162556	0.112794	Not Significant	0.923392	0.265135	0.276182	Not Significant	0.710643	0.00454139	0.03184	Not Significant	0.703856	0.0058578	0.029895	Not Significant	0.990449	0.875582	0.476595	Not Significant	0.855669	0.0417911	0.114548
360	Phenylalanine metabolism	Phenylacetic acid	Tier 2	AN00460002	C07086	0.74	12.9	C-1079	377.7	298.144	1.53824	0.061611	0.137015	Not Significant	1.16203	0.535407	0.482916	Not Significant	0.755432	0.237262	0.233193	Not Significant	0.856455	0.456691	0.25302	Not Significant	1.06876	0.680152	0.278953	Not Significant	1.24789	0.411342	0.345303	Not Significant	0.665706	0.0416183	0.131572	Not Significant	0.658778	0.107259	0.128019	Not Significant	0.989594	0.972098	0.501892	Not Significant	0.693201	0.291689	0.350412
360	Phenylalanine metabolism	Phenylacetylglycine	Tier 2	AN01210009	C05598	0.73	23.1	C-681	263.6	355.165	1.18567	0.0756504	0.152689	Not Significant	0.853315	0.229784	0.328072	Not Significant	0.719688	0.0454414	0.10087	Not Significant	1.47302	0.0820986	0.0770072	Not Significant	1.06899	0.779678	0.304235	Not Significant	0.725715	0.0527745	0.113197	Not Significant	1.29399	0.131286	0.254015	Not Significant	1.30964	0.120066	0.137837	Not Significant	1.0121	0.922535	0.489889	Not Significant	1.35	0.0168692	0.0670347
360	Phenylalanine metabolism	Trans-2,3-Dihydroxycinnamic Acid	Tier 2	AN01019003	C12623	0.38	10.2	A-T1798	340.2	414.1	1.39251	0.0226583	0.0822908	Not Significant	1.49112	0.0303544	0.102648	Not Significant	1.07082	0.664606	0.42319	Not Significant	1.06537	0.714782	0.33864	Not Significant	1.12557	0.479189	0.222469	Not Significant	1.05651	0.666176	0.446265	Not Significant	0.823675	0.431115	0.472932	Not Significant	1.04912	0.744126	0.43383	Not Significant	1.2737	0.363518	0.289332	Not Significant	0.996877	0.985966	0.623377
361	Chlorocyclohexane and chlorobenzene degradation	2-Hydroxymuconate Semialdehyde	Tier 2	BM00525004	C00682	0.22	31.2	A-T1487	251.7	376.084	1.23044	0.179708	0.238672	Not Significant	0.701925	0.000693911	0.00851641	Not Significant	0.570467	0.00198391	0.0169887	Significant Decrease	1.16752	0.189306	0.136834	Not Significant	0.784214	0.0351782	0.0493166	Not Significant	0.671693	0.00182599	0.0153768	Not Significant	1.08476	0.622361	0.557079	Not Significant	0.832892	0.154017	0.160074	Not Significant	0.767814	0.0304963	0.0746026	Not Significant	0.833297	0.00523326	0.0315382
361	Chlorocyclohexane and chlorobenzene degradation	4-Chloroaniline	Tier 2	BM00354000	C14450	2.63	61	A-T2537	372.2	361.078	0.979692	0.872459	0.497698	Not Significant	0.931789	0.349985	0.403402	Not Significant	0.951104	0.674389	0.42578	Not Significant	0.881377	0.243664	0.163071	Not Significant	0.761532	0.0178034	0.0316124	Not Significant	0.864025	0.116232	0.176443	Not Significant	1.29755	0.080204	0.194124	Not Significant	0.973635	0.836513	0.464203	Not Significant	0.750365	0.0531262	0.102535	Not Significant	1.12192	0.602129	0.503679
361	Chlorocyclohexane and chlorobenzene degradation	Chlorohydroquinone	Tier 2	BM00541001	C06601	1.12	41.8	A-1283	558	611.106	0.96973	0.697707	0.450589	Not Significant	1.37679	6.30315e-05	0.00164994	Not Significant	1.41977	0.000480678	0.00727777	Not Significant	1.28354	0.0150568	0.0258789	Not Significant	1.43248	0.000113264	0.00222172	Not Significant	1.11604	0.327381	0.305707	Not Significant	1.44475	0.00972975	0.0516384	Not Significant	0.757024	0.00416741	0.0257257	Not Significant	0.523982	0.000255636	0.00229298	Significant Decrease	1.12434	0.367538	0.391639
361	Chlorocyclohexane and chlorobenzene degradation	Cis,Cis-4-Hydroxymuconic Semialdehyde	Tier 2	BM00525003		6.9	66	C-T1247	164.2	304.116	1.56117	0.0292805	0.0948062	Not Significant	1.34096	0.168662	0.277979	Not Significant	0.858945	0.387907	0.313439	Not Significant	1.74209	0.00245182	0.00918691	Significant Increase	1.39451	0.0477517	0.0599764	Not Significant	0.800483	0.277998	0.282194	Not Significant	1.10906	0.310596	0.406988	Not Significant	1.21172	0.0804036	0.107302	Not Significant	1.09256	0.234537	0.227244	Not Significant	1.65474	0.0484638	0.125468
362	Benzoate degradation	3-Hydroxy-Cis,Cis-Muconic Acid	Tier 2	BM00711001	C03676	3.02	1.8	A-T1282	259	392.079	1.14523	0.776603	0.472992	Not Significant	1.59043	0.254028	0.344642	Not Significant	1.38874	0.406411	0.322102	Not Significant	1.51959	0.32196	0.199066	Not Significant	1.7779	0.100913	0.0881616	Not Significant	1.16998	0.592413	0.418823	Not Significant	1.17429	0.726512	0.585152	Not Significant	0.842933	0.781563	0.445919	Not Significant	0.717822	0.587361	0.380165	Not Significant	1.52666	0.320818	0.366389
362	Benzoate degradation	3-Sulfocatechol	Tier 2	BM01157000	C06336	1.09	61.9	A-T772	260.6	424.051	0.417805	0.126619	0.200612	Not Significant	0.853485	0.506203	0.474139	Not Significant	2.04278	0.219777	0.222464	Not Significant	0.490313	0.0360655	0.043992	Significant Decrease	1.04092	0.902592	0.328098	Not Significant	2.12296	0.0145874	0.0535316	Not Significant	0.563891	0.159095	0.281721	Not Significant	1.45725	0.378268	0.285777	Not Significant	2.58427	0.0318859	0.0768285	Not Significant	0.481357	0.0502782	0.127981
362	Benzoate degradation	Resorcinol	Tier 2	BM00227001	C01751	4.53	29.7	A-T2392	374.3	344.093	1.2362	0.118666	0.193792	Not Significant	1.01205	0.847678	0.575688	Not Significant	0.81868	0.274145	0.255617	Not Significant	1.2584	0.0208027	0.0312587	Not Significant	1.01292	0.874794	0.323043	Not Significant	0.804927	0.0350225	0.0882684	Not Significant	1.26471	0.0536941	0.154808	Not Significant	0.907409	0.407633	0.300148	Not Significant	0.717485	0.0182098	0.0570985	Not Significant	1.25475	0.0646279	0.150054
364	Fluorobenzoate degradation	4-Chlorobenzoic acid	Tier 2	BM00692000	C02370	0.85	12.3	C-1235	433.7	318.089	1.30444	0.0242424	0.0862202	Not Significant	1.24112	0.0986914	0.209098	Not Significant	0.951454	0.646918	0.417276	Not Significant	0.92855	0.584042	0.299318	Not Significant	0.869306	0.1132	0.092982	Not Significant	0.936198	0.539886	0.39973	Not Significant	1.08518	0.569319	0.534704	Not Significant	1.23742	0.301107	0.249011	Not Significant	1.14029	0.445449	0.325009	Not Significant	1.1158	0.460248	0.440534
380	Tryptophan metabolism	5-Hydroxyindole- 3-Acetic Acid	Tier 1	AN01180000	C05635	1.54	2	A-T1997	348.2	425.116	1.09158	0.281794	0.294812	Not Significant	0.924102	0.369777	0.413444	Not Significant	0.846571	0.157153	0.186096	Not Significant	0.964881	0.742928	0.346013	Not Significant	1.04222	0.546832	0.242403	Not Significant	1.08016	0.454774	0.366254	Not Significant	1.08228	0.296788	0.399077	Not Significant	0.872572	0.396866	0.296498	Not Significant	0.806231	0.220778	0.220331	Not Significant	1.00185	0.97326	0.620021
380	Tryptophan metabolism	Indoleacetic Acid	Tier 1	AN00956003	C00954	0.8	0.4	C-1009	369.9	337.154	1.53126	0.0833515	0.159653	Not Significant	1.61203	0.0872247	0.195922	Not Significant	1.05274	0.755625	0.446042	Not Significant	1.16024	0.270409	0.17648	Not Significant	0.895855	0.560994	0.245585	Not Significant	0.772128	0.0794047	0.140229	Not Significant	0.939893	0.712162	0.581019	Not Significant	0.961141	0.8686	0.473142	Not Significant	1.02261	0.921987	0.489797	Not Significant	0.75663	0.30668	0.361033
380	Tryptophan metabolism	Indolelactic Acid	Tier 1	AN01360002	C02043	0.55	7.7	C-858	313.7	367.165	1.06861	0.502425	0.387254	Not Significant	1.04585	0.703474	0.534664	Not Significant	0.978704	0.827442	0.465299	Not Significant	1.07162	0.481038	0.262187	Not Significant	1.1078	0.22943	0.138719	Not Significant	1.03376	0.522495	0.392485	Not Significant	0.896149	0.499526	0.501804	Not Significant	0.929713	0.695193	0.415879	Not Significant	1.03745	0.730325	0.434416	Not Significant	0.919591	0.449094	0.434299
380	Tryptophan metabolism	Kynurenine	Tier 1	AN01408003	C00328	1.29	2.1	A-450	294.3	442.142	0.712698	0.000114582	0.00343228	Not Significant	0.726661	0.000344826	0.00573637	Not Significant	1.01959	0.771437	0.450232	Not Significant	0.803603	0.00240425	0.00913607	Not Significant	0.887501	0.0158482	0.0301028	Not Significant	1.1044	0.180797	0.226904	Not Significant	0.727698	0.000476582	0.00773009	Not Significant	0.807273	0.00328971	0.0220306	Not Significant	1.10935	0.00659731	0.0300208	Not Significant	0.625147	8.79981e-07	7.34829e-05
380	Tryptophan metabolism	Serotonin	Tier 1	AN00975002	C00780	0.77	0	A-1222	533	322.106	1.61248	0.304911	0.308273	Not Significant	1.46449	0.284966	0.362414	Not Significant	0.90822	0.713831	0.435384	Not Significant	1.48881	0.488829	0.264792	Not Significant	3.82593	0.136954	0.102411	Not Significant	2.56979	0.0636728	0.127346	Not Significant	2.69434	0.0913809	0.208631	Not Significant	4.92658	0.0179103	0.0482317	Significant Increase	1.82849	0.41557	0.312046	Not Significant	1.39995	0.473489	0.44919
380	Tryptophan metabolism	2-Amino-3-Carboxymuconate Semialdehyde	Tier 2	AN01089000	C04409	4.63	73.5	A-T913	293.5	419.092	0.890749	0.48102	0.379622	Not Significant	0.811193	0.397831	0.428965	Not Significant	0.910687	0.674089	0.425771	Not Significant	0.799857	0.371485	0.220883	Not Significant	0.539927	0.0196287	0.0338769	Significant Decrease	0.675029	0.110817	0.169997	Not Significant	1.30283	0.19696	0.317139	Not Significant	1.04828	0.880434	0.476432	Not Significant	0.804613	0.318443	0.269633	Not Significant	1.29521	0.145619	0.241592
380	Tryptophan metabolism	2-Aminomuconate Semialdehyde	Tier 2	AN00514000	HMDB0001280	0.14	4.2	C-T1063	211.1	303.134	0.634526	0.0188745	0.0742535	Not Significant	0.913567	0.367706	0.411851	Not Significant	1.43976	0.0571393	0.112616	Not Significant	0.589009	0.00991456	0.0199611	Significant Decrease	0.685636	0.00100689	0.00637908	Not Significant	1.16405	0.275258	0.281055	Not Significant	0.578855	0.000247619	0.00685678	Significant Decrease	0.765654	0.120142	0.137837	Not Significant	1.32271	0.0391274	0.086693	Not Significant	0.550471	0.00079752	0.00869154
380	Tryptophan metabolism	2-Aminomuconate Semialdehyde	Tier 2	AN00514000	C03824	6.05	74.2	A-T1312	193.8	375.098	1.11034	0.381294	0.342122	Not Significant	1.09277	0.286728	0.362998	Not Significant	0.984174	0.9173	0.492177	Not Significant	1.17229	0.0141023	0.0250295	Not Significant	1.17089	0.015143	0.0294586	Not Significant	0.998808	0.980462	0.544814	Not Significant	1.15809	0.13935	0.264654	Not Significant	1.05059	0.567687	0.36625	Not Significant	0.907179	0.0782139	0.129193	Not Significant	0.990774	0.909693	0.604924
380	Tryptophan metabolism	2-Aminomuconic acid	Tier 2	AN00707000	C02220	0.89	19.9	C-998	369.3	480.212	0.727039	0.0220943	0.0810125	Not Significant	0.853843	0.0059572	0.0354643	Not Significant	1.17441	0.160975	0.187678	Not Significant	0.778913	0.106791	0.0925621	Not Significant	0.929769	0.225615	0.137554	Not Significant	1.19368	0.222892	0.252928	Not Significant	0.726272	0.00223161	0.0200951	Not Significant	0.788567	0.0254417	0.058018	Not Significant	1.08577	0.54055	0.360529	Not Significant	0.737203	0.00583001	0.0336845
380	Tryptophan metabolism	4,6-Dihydroxyquinoline	Tier 2	AN00751003	C05639	8.07	55	A-T2181	322.6	395.109	1.21906	0.643409	0.437075	Not Significant	1.57258	0.282876	0.360946	Not Significant	1.29	0.52949	0.371696	Not Significant	0.468339	0.0127324	0.0234137	Significant Decrease	1.26703	0.573334	0.249169	Not Significant	2.70537	0.0267783	0.0773379	Not Significant	0.390837	0.0313766	0.110195	Not Significant	0.591424	0.168806	0.169608	Not Significant	1.51322	0.0646342	0.116942	Not Significant	0.917193	0.884998	0.598105
380	Tryptophan metabolism	4,8-Dihydroxyquinoline	Tier 2	AN00751004	C05637	1.46	71.5	A-1071	479.9	395.105	1.08919	0.365481	0.336332	Not Significant	1.16694	0.064525	0.164411	Not Significant	1.07138	0.501249	0.361555	Not Significant	1.2298	0.00350744	0.0113173	Not Significant	1.41339	0.000409071	0.00379255	Not Significant	1.14928	0.108707	0.168866	Not Significant	1.27046	0.0202973	0.084572	Not Significant	1.09933	0.301337	0.249011	Not Significant	0.865298	0.135132	0.174329	Not Significant	1.32016	0.0107874	0.0494779
380	Tryptophan metabolism	5-(3'-Carboxy-3'-Oxopropenyl)-4,6-Dihydroxypicolinic Acid	Tier 2	AN02003000		8.68	52	C-T564	194.8	415.117	1.14626	0.286721	0.297154	Not Significant	1.0056	0.955206	0.600962	Not Significant	0.877286	0.309337	0.275454	Not Significant	1.16918	0.147303	0.115889	Not Significant	1.0229	0.895509	0.326992	Not Significant	0.874889	0.434182	0.356069	Not Significant	0.917765	0.312799	0.408467	Not Significant	0.929325	0.654949	0.401543	Not Significant	1.0126	0.937906	0.493741	Not Significant	0.8382	0.30892	0.362167
380	Tryptophan metabolism	5-Hydroxy-L-tryptophan	Tier 2	AN01585002	C00643	0.51	29.2	A-898	434.7	344.101	0.918434	0.666491	0.439282	Not Significant	1.16732	0.20801	0.31219	Not Significant	1.27098	0.20289	0.212398	Not Significant	1.24382	0.0122051	0.0229675	Not Significant	1.23645	0.0422922	0.0551637	Not Significant	0.994073	0.957919	0.539863	Not Significant	1.15207	0.0703762	0.17945	Not Significant	1.18068	0.0487124	0.0806425	Not Significant	1.02483	0.793002	0.452271	Not Significant	1.19463	0.155976	0.253387
380	Tryptophan metabolism	5-Hydroxy-N-Formylkynurenine	Tier 2	AN01992000	C05648	6.24	60.3	A-T2209	320.2	719.188	0.977	0.854035	0.490935	Not Significant	0.781862	0.0872845	0.195922	Not Significant	0.800269	0.0405701	0.0956478	Not Significant	1.04425	0.825001	0.369586	Not Significant	1.08097	0.736837	0.293813	Not Significant	1.03516	0.882709	0.519353	Not Significant	1.24275	0.320037	0.414217	Not Significant	0.800443	0.242908	0.216226	Not Significant	0.64409	0.00692707	0.0307596	Significant Decrease	1.15127	0.46749	0.445228
380	Tryptophan metabolism	5-Hydroxy-tryptophan O-glucuronide	Tier 2	PR03875000		0.97	5.4	A-T864	219.3	630.173	1.19648	0.0200106	0.0766051	Not Significant	1.06346	0.37616	0.416914	Not Significant	0.888828	0.077963	0.133383	Not Significant	1.19857	0.00274418	0.00965249	Not Significant	1.17972	0.021694	0.0359219	Not Significant	0.984274	0.843208	0.506431	Not Significant	1.27588	0.000156297	0.00638029	Not Significant	1.07797	0.278045	0.236227	Not Significant	0.844887	0.0577711	0.108229	Not Significant	1.0947	0.266027	0.335763
380	Tryptophan metabolism	5-Hydroxyindoleacetylglycine	Tier 2	AN01935002	C05832	0.89	40.2	C-618	246.8	410.171	1.2731	0.0131721	0.0622241	Not Significant	1.12692	0.0767555	0.183143	Not Significant	0.885177	0.286907	0.262602	Not Significant	1.5261	8.81229e-06	0.000161559	Significant Increase	1.34117	0.00254266	0.0112816	Not Significant	0.87882	0.0930479	0.153008	Not Significant	1.13654	0.42101	0.470232	Not Significant	0.855171	0.418423	0.304307	Not Significant	0.752435	0.0236526	0.0662989	Not Significant	1.18544	0.219714	0.306579
380	Tryptophan metabolism	5-Hydroxykynurenine	Tier 2	AN01634001	C05651	6.91	51.6	A-T2497	372.3	346.101	1.14171	0.435103	0.362949	Not Significant	0.96956	0.814236	0.566812	Not Significant	0.849221	0.365271	0.304052	Not Significant	1.0746	0.638463	0.315709	Not Significant	0.926343	0.556872	0.244831	Not Significant	0.862033	0.369761	0.325422	Not Significant	1.26525	0.0572336	0.15992	Not Significant	0.892691	0.207615	0.195092	Not Significant	0.705544	0.00772525	0.0326062	Not Significant	1.27107	0.228258	0.311315
380	Tryptophan metabolism	Anthranilic acid	Tier 2	AN00468006	C00108	0.94	31.6	A-737	373	371.106	0.901139	0.208676	0.255861	Not Significant	0.929143	0.265218	0.351517	Not Significant	1.03108	0.602995	0.402385	Not Significant	1.00558	0.917293	0.395943	Not Significant	0.958734	0.512731	0.232956	Not Significant	0.953417	0.460263	0.368704	Not Significant	0.997988	0.979067	0.648227	Not Significant	0.898797	0.194632	0.187903	Not Significant	0.900609	0.20411	0.211364	Not Significant	1.04571	0.388428	0.403091
380	Tryptophan metabolism	Formyl-5-hydroxykynurenamine	Tier 2	AN01408002	C05647	0.68	32.2	A-1064	475.4	338.101	0.760147	0.00145944	0.0176274	Not Significant	0.909442	0.165051	0.275085	Not Significant	1.1964	0.00903503	0.0421222	Not Significant	0.817088	0.0204415	0.030838	Not Significant	1.00552	0.93342	0.335479	Not Significant	1.23062	0.0262095	0.0762457	Not Significant	0.827505	0.0305838	0.109072	Not Significant	1.02489	0.673511	0.408573	Not Significant	1.23853	0.000945199	0.00713722	Not Significant	0.667958	3.37316e-05	0.000660124
380	Tryptophan metabolism	Formyl-5-hydroxykynurenamine O-glucuronide	Tier 2	PR03769000		1.36	2.2	A-T718	192.9	618.174	1.01253	0.907312	0.506071	Not Significant	1.05955	0.632011	0.512328	Not Significant	1.04643	0.264699	0.249621	Not Significant	0.976946	0.773769	0.354913	Not Significant	0.972778	0.730807	0.292296	Not Significant	0.995734	0.919243	0.528516	Not Significant	0.895891	0.0801256	0.194124	Not Significant	0.944798	0.0681062	0.0980518	Not Significant	1.05459	0.176393	0.196287	Not Significant	0.979728	0.718283	0.552292
380	Tryptophan metabolism	N-Acetyl-2-Aminomuconate semialdehyde	Tier 2	PR01065002		0.72	45.2	C-680	263.6	345.144	1.43739	0.0104607	0.0551693	Not Significant	1.27399	0.00680442	0.0389449	Not Significant	0.886319	0.164104	0.189054	Not Significant	1.39737	0.000965375	0.00501172	Not Significant	1.30357	0.00335087	0.0126121	Not Significant	0.932873	0.387131	0.334455	Not Significant	1.27495	0.0136094	0.064449	Not Significant	1.40104	0.000563136	0.00896174	Not Significant	1.0989	0.339391	0.279832	Not Significant	1.36808	0.00141103	0.0131024
380	Tryptophan metabolism	N-Acetyl-3-Hydroxyanthranilic acid	Tier 2	PR01229010		0.91	5.3	A-T1735	327	429.111	0.807314	0.17867	0.23802	Not Significant	0.925706	0.669479	0.522489	Not Significant	1.14665	0.445186	0.33826	Not Significant	0.950713	0.905257	0.393025	Not Significant	1.70616	0.175648	0.117252	Not Significant	1.79461	0.0815142	0.142383	Not Significant	0.917808	0.578733	0.540606	Not Significant	1.20631	0.476796	0.328978	Not Significant	1.31434	0.301113	0.259853	Not Significant	0.634383	0.15288	0.249939
380	Tryptophan metabolism	N-Acetylindoxyl	Tier 2	AN00956000	C02298	0.57	4.5	A-T2529	434.9	409.122	1.04649	0.708693	0.453803	Not Significant	0.575349	3.57501e-06	0.000334922	Significant Decrease	0.54979	7.51044e-05	0.00256021	Significant Decrease	1.06715	0.655044	0.319212	Not Significant	0.725291	0.0199997	0.0342853	Not Significant	0.679651	0.00332791	0.021747	Not Significant	0.985576	0.918722	0.634292	Not Significant	0.522685	2.62622e-05	0.00217977	Significant Decrease	0.530335	1.19018e-06	9.0426e-05	Significant Decrease	0.816768	0.0406941	0.113247
380	Tryptophan metabolism	N-Methylserotonin O-glucuronide	Tier 2	PR03583000		1.82	9.5	A-T1322	276.4	600.2	2.37088	5.39679e-06	0.00106803	Significant Increase	1.59909	0.00116501	0.0117463	Significant Increase	0.674469	0.0286041	0.0793671	Not Significant	2.20543	6.63031e-06	0.000143262	Significant Increase	1.74128	0.000390753	0.00379255	Significant Increase	0.789542	0.0197462	0.0657134	Not Significant	2.07475	0.000390763	0.00727891	Significant Increase	1.63205	0.00292763	0.0209563	Significant Increase	0.786625	0.09625	0.145953	Not Significant	1.78782	0.000173454	0.00265283
380	Tryptophan metabolism	N-formylkynurenine	Tier 2	AN01778000	C02700	1.3	32.7	A-386	264.9	470.137	0.959992	0.714058	0.455489	Not Significant	1.1863	0.17532	0.282367	Not Significant	1.23574	0.192054	0.206019	Not Significant	1.19714	0.130837	0.106251	Not Significant	1.2059	0.213729	0.133173	Not Significant	1.00732	0.947163	0.537207	Not Significant	1.04584	0.682218	0.573008	Not Significant	1.21623	0.118258	0.136736	Not Significant	1.16292	0.332089	0.275809	Not Significant	1.2574	0.183714	0.27633
380	Tryptophan metabolism	N2'-Acetyl-3'-Hydroxy-L-kynurenine	Tier 2	PR02197003		0.8	56.5	A-T1012	172.6	500.148	0.959267	0.14847	0.21744	Not Significant	1.10346	4.84846e-05	0.00148159	Not Significant	1.15032	0.000137648	0.00318181	Not Significant	0.992538	0.813075	0.366005	Not Significant	1.04382	0.272902	0.153705	Not Significant	1.05167	0.125606	0.184715	Not Significant	1.00642	0.816445	0.609781	Not Significant	1.06359	0.054474	0.0854436	Not Significant	1.0568	0.0484919	0.0977767	Not Significant	1.006	0.886675	0.599016
380	Tryptophan metabolism	N2'-Acetyl-3'-Hydroxykynurenamine	Tier 2	PR01612005		0.73	4.3	A-1139	488.4	345.108	1.12348	0.0934485	0.170713	Not Significant	1.10837	0.0969197	0.206691	Not Significant	0.986546	0.791383	0.455822	Not Significant	1.35164	0.000237006	0.00179236	Not Significant	1.13062	0.033806	0.0479511	Not Significant	0.836482	0.00691277	0.0340321	Not Significant	0.992678	0.883185	0.627737	Not Significant	0.936387	0.265719	0.228509	Not Significant	0.943293	0.372256	0.293677	Not Significant	1.09754	0.154772	0.251955
400	Phenylalanine, tyrosine and tryptophan biosynthesis	3-Hydroxybenzoic Acid	Tier 1	AN00477007	HMDB0002466	1.39	2.8	C-T1711	315	300.123	0.886143	0.518613	0.393818	Not Significant	1.3844	0.0315006	0.105397	Not Significant	1.56228	0.0163827	0.0597978	Not Significant	0.652724	0.0897846	0.0817452	Not Significant	0.950544	0.649115	0.270244	Not Significant	1.45627	0.0888131	0.149236	Not Significant	0.964795	0.764179	0.598444	Not Significant	1.21808	0.309234	0.252297	Not Significant	1.26253	0.194737	0.206751	Not Significant	1.1532	0.215682	0.303355
400	Phenylalanine, tyrosine and tryptophan biosynthesis	2-Amino-3,7-Dideoxy-Threo-Hept-6-Ulosonic Acid	Tier 2	AN01184000	C16850	1.07	47.3	A-T399	194.3	425.138	1.08723	0.429304	0.360878	Not Significant	0.719349	0.0333376	0.109283	Not Significant	0.661638	0.0362072	0.0908519	Not Significant	0.975498	0.726147	0.342526	Not Significant	0.706037	0.0403022	0.0538696	Not Significant	0.723771	0.0390746	0.0945831	Not Significant	1.11974	0.248571	0.364299	Not Significant	0.718202	0.0234004	0.0552366	Not Significant	0.641399	0.00564914	0.026955	Significant Decrease	0.936578	0.549481	0.484288
410	beta-Alanine metabolism	Pantothenic Acid	Tier 1	AN01565000	HMDB0000210	3.17	6.8	C-T969	202	381.202	0.973347	0.741394	0.463559	Not Significant	0.95283	0.565695	0.493077	Not Significant	0.978921	0.808558	0.460532	Not Significant	0.999747	0.998269	0.416318	Not Significant	0.879002	0.216755	0.134319	Not Significant	0.879225	0.408186	0.344906	Not Significant	0.876162	0.231468	0.349594	Not Significant	0.807832	0.0456459	0.0785533	Not Significant	0.922013	0.576402	0.376301	Not Significant	0.851136	0.259425	0.332127
410	beta-Alanine metabolism	Pantothenic Acid	Tier 1	AN01565000	C00864	1.04	8.1	A-T992	237	453.169	0.958842	0.517805	0.393788	Not Significant	0.913668	0.0862426	0.194565	Not Significant	0.952887	0.345374	0.294141	Not Significant	0.961819	0.577919	0.297188	Not Significant	0.846299	0.0171171	0.0311221	Not Significant	0.879894	0.0419383	0.0991413	Not Significant	1.00156	0.977865	0.648227	Not Significant	0.857928	0.0206458	0.0515276	Not Significant	0.856591	0.029784	0.0740172	Not Significant	0.927795	0.230575	0.313242
410	beta-Alanine metabolism	3-Aminopropanal	Tier 2	AN00065001	C05665	4.61	7.1	A-T1260	250.9	307.11	1.22258	0.332904	0.320569	Not Significant	0.833352	0.129043	0.243581	Not Significant	0.681635	0.0269389	0.0767474	Not Significant	0.893343	0.589116	0.300999	Not Significant	0.879484	0.382998	0.191563	Not Significant	0.984486	0.932037	0.532593	Not Significant	0.851916	0.470124	0.491994	Not Significant	0.87379	0.441207	0.314238	Not Significant	1.02568	0.881052	0.477827	Not Significant	0.647143	0.0790465	0.16846
410	beta-Alanine metabolism	Beta-Alanyl-L-Arginine	Tier 2	AN01891002	C05340	8.5	1.8	A-T1454	281.3	712.261	1.0243	0.763788	0.46918	Not Significant	1.10981	0.058371	0.153699	Not Significant	1.08348	0.305359	0.272936	Not Significant	1.16154	0.0234037	0.0335924	Not Significant	0.994258	0.884634	0.325046	Not Significant	0.855981	0.0194142	0.0653953	Not Significant	1.2309	0.0536061	0.15479	Not Significant	1.10389	0.164096	0.167425	Not Significant	0.89682	0.185542	0.201855	Not Significant	1.20112	0.0261306	0.0875256
410	beta-Alanine metabolism	Beta-Alanyl-L-Lysine	Tier 2	AN01534003	C05341	1.71	2	A-T2142	370	342.629	0.99298	0.927163	0.511035	Not Significant	0.859631	0.0770064	0.183496	Not Significant	0.865708	0.0357011	0.0906213	Not Significant	1.01735	0.874927	0.384269	Not Significant	1.05258	0.477285	0.222179	Not Significant	1.03463	0.737184	0.469918	Not Significant	0.806869	0.0788218	0.192002	Not Significant	0.813011	0.0885493	0.11376	Not Significant	1.00761	0.934695	0.493172	Not Significant	0.673049	0.00178515	0.015398
430	Taurine and hypotaurine metabolism	Guanidinoethyl sulfonate	Tier 1	AN00837000	C01959	6.72	5.4	A-T1704	323.6	401.092	0.667353	0.0151408	0.0658537	Not Significant	0.768984	0.0394797	0.121629	Not Significant	1.15229	0.380735	0.309997	Not Significant	0.820778	0.20293	0.144099	Not Significant	0.666122	0.0135609	0.0276399	Significant Decrease	0.811574	0.123119	0.18223	Not Significant	0.827588	0.359236	0.435628	Not Significant	0.684738	0.106612	0.127456	Not Significant	0.82739	0.22916	0.224519	Not Significant	1.31825	0.0432233	0.11622
430	Taurine and hypotaurine metabolism	Aminoacetaldehyde	Tier 2	AN00028000	C06735	4.86	27.6	A-T1206	227.7	293.096	0.9363	0.375556	0.339906	Not Significant	0.581371	7.3537e-07	0.000120657	Significant Decrease	0.620924	5.26976e-06	0.00130866	Significant Decrease	1.12572	0.116134	0.0978039	Not Significant	0.60665	0.000214653	0.00275046	Significant Decrease	0.538897	1.08955e-06	0.00043582	Significant Decrease	1.24242	0.00424554	0.0309661	Not Significant	0.62063	9.11662e-06	0.00134926	Significant Decrease	0.499532	5.21977e-08	3.06871e-05	Significant Decrease	1.21282	0.0186906	0.0716144
440	Phosphonate and phosphinate metabolism	N-Acetylbialaphos	Tier 2	AN03567000		1.81	66.4	C-T462	194.7	527.226	1.02349	0.861056	0.493504	Not Significant	1.08972	0.424021	0.441637	Not Significant	1.06471	0.56665	0.387298	Not Significant	1.04776	0.730991	0.343155	Not Significant	1.25771	0.0572245	0.066219	Not Significant	1.20038	0.289482	0.287863	Not Significant	1.00763	0.954307	0.642745	Not Significant	0.839813	0.256473	0.224693	Not Significant	0.833454	0.269068	0.245663	Not Significant	0.796828	0.17259	0.268244
460	Cyanoamino acid metabolism	(E)-4-Hydroxyphenylacetaldehyde Oxime	Tier 2	BM00638000	C04350	5.79	17.3	A-T1905	323.1	385.119	0.95711	0.662547	0.439282	Not Significant	0.9465	0.386204	0.423776	Not Significant	0.988914	0.886878	0.483162	Not Significant	1.01717	0.87651	0.384685	Not Significant	0.83249	0.0611848	0.0682806	Not Significant	0.81844	0.0280952	0.0784507	Not Significant	0.928877	0.571233	0.535971	Not Significant	0.787892	0.075344	0.104145	Not Significant	0.84822	0.15993	0.186251	Not Significant	1.22162	0.140537	0.236288
460	Cyanoamino acid metabolism	3-Cyano-Alanine	Tier 2	BM00253000	C02512	0.45	10.4	A-T698	176.3	348.101	0.950139	0.281034	0.294812	Not Significant	1.10358	0.222096	0.321978	Not Significant	1.1615	0.0467712	0.10215	Not Significant	1.01442	0.68451	0.328804	Not Significant	1.05308	0.281302	0.156877	Not Significant	1.03812	0.371173	0.325948	Not Significant	1.18857	0.0268413	0.100788	Not Significant	1.38716	0.000420284	0.00760052	Not Significant	1.16709	0.028601	0.0725678	Not Significant	1.01849	0.764457	0.564809
460	Cyanoamino acid metabolism	Gamma-Amino-Gamma-Cyanobutanoic Acid	Tier 2	BM00373003	C05715	0.22	26.2	A-T985	204.3	362.116	0.868934	0.19198	0.246154	Not Significant	0.941341	0.619948	0.50945	Not Significant	1.08333	0.454323	0.342408	Not Significant	0.731251	0.0499185	0.0541716	Not Significant	0.731359	0.0694467	0.0721759	Not Significant	1.00015	0.999003	0.550794	Not Significant	0.856267	0.278084	0.386892	Not Significant	0.946129	0.682751	0.41143	Not Significant	1.10495	0.413978	0.311484	Not Significant	0.7482	0.00751169	0.0394048
460	Cyanoamino acid metabolism	N-Hydroxy-L-Isoleucine	Tier 2	BM00587000	C20310	2.71	72.1	A-T2029	279.8	381.147	1.57903	0.012296	0.0599234	Not Significant	0.91505	0.51705	0.476243	Not Significant	0.579501	0.00923009	0.0427107	Significant Decrease	0.932383	0.762538	0.35136	Not Significant	0.947785	0.760466	0.299263	Not Significant	1.01652	0.938999	0.534852	Not Significant	0.931946	0.817457	0.609781	Not Significant	0.839361	0.211097	0.196865	Not Significant	0.900654	0.699652	0.424347	Not Significant	1.18505	0.360577	0.389928
460	Cyanoamino acid metabolism	N-Hydroxy-L-Phenylalanine	Tier 2	BM01037000		0.18	26.8	C-T1604	264.5	343.165	0.971141	0.920531	0.509934	Not Significant	0.824973	0.450249	0.454849	Not Significant	0.849488	0.34785	0.295251	Not Significant	0.81462	0.41538	0.236968	Not Significant	0.532609	0.00598655	0.0172008	Significant Decrease	0.653813	0.0902346	0.149819	Not Significant	1.16137	0.484056	0.494998	Not Significant	1.31981	0.0860904	0.111473	Not Significant	1.13643	0.428824	0.317171	Not Significant	1.02332	0.830769	0.581762
460	Cyanoamino acid metabolism	N-Hydroxy-L-Phenylalanine	Tier 2	BM01037000	C19712	0.71	0.7	A-T1932	344.4	415.132	0.719375	1.37413e-08	2.11617e-05	Not Significant	0.869736	0.038485	0.120804	Not Significant	1.20902	0.000691873	0.00901384	Not Significant	0.667184	1.27069e-06	7.68769e-05	Not Significant	0.792113	0.000466048	0.00405404	Not Significant	1.18725	0.0120575	0.0470536	Not Significant	0.835088	0.0117803	0.0592406	Not Significant	1.26943	0.00961889	0.0388379	Not Significant	1.52012	1.90912e-05	0.000361837	Significant Increase	0.757807	0.000175743	0.00266544
460	Cyanoamino acid metabolism	N-Hydroxy-L-tyrosine	Tier 2	BM01257000	C03004	1.29	34.3	A-536	318.8	431.127	1.71593	6.12735e-05	0.00269435	Significant Increase	1.16808	0.245715	0.340368	Not Significant	0.680729	0.0419602	0.0973843	Not Significant	1.3005	0.017153	0.0277475	Not Significant	1.11275	0.27212	0.153545	Not Significant	0.855632	0.0807853	0.141551	Not Significant	1.1463	0.351258	0.431453	Not Significant	1.50572	0.000765929	0.0111135	Significant Increase	1.31354	0.0669191	0.119451	Not Significant	1.04049	0.786374	0.572648
520	Amino sugar and nucleotide sugar metabolism	alpha-D-Glucosamine 1-phosphate	Tier 2	AN02087003	C06156	5.5	18.6	A-55	108.8	493.101	1.48419	0.0509376	0.12412	Not Significant	1.24699	0.141144	0.255575	Not Significant	0.840182	0.0968532	0.149056	Not Significant	0.818059	0.565172	0.292963	Not Significant	1.14007	0.274159	0.154149	Not Significant	1.39362	0.297226	0.290845	Not Significant	1.42933	0.0556381	0.15778	Not Significant	1.1489	0.274673	0.234341	Not Significant	0.803803	0.13576	0.174329	Not Significant	1.27046	0.0413545	0.114016
564	Glycerophospholipid metabolism	Diethanolamine	Tier 1	AN00204000	C06772	1.93	5.1	A-T630	191.6	339.135	0.979182	0.943684	0.514546	Not Significant	0.6656	0.0215143	0.0834324	Not Significant	0.679752	0.115071	0.159261	Not Significant	1.0713	0.857431	0.379062	Not Significant	0.660339	0.0485178	0.0602779	Not Significant	0.616389	0.130888	0.188927	Not Significant	1.40852	0.1527	0.277256	Not Significant	0.724292	0.0799089	0.107027	Not Significant	0.51422	0.00682571	0.0306972	Significant Decrease	0.931665	0.771319	0.565758
564	Glycerophospholipid metabolism	Ethanolamine	Tier 1	AN00037000	C00189	1.89	4.2	A-T616	187.7	295.11	0.772211	0.00881937	0.0492095	Not Significant	1.0181	0.72225	0.540481	Not Significant	1.31842	0.00371199	0.0247299	Not Significant	0.868364	0.0276775	0.0370873	Not Significant	0.909889	0.284385	0.158164	Not Significant	1.04782	0.391878	0.336737	Not Significant	0.868841	0.0568914	0.159902	Not Significant	0.877633	0.104543	0.125996	Not Significant	1.01012	0.897388	0.482432	Not Significant	0.917508	0.48853	0.457133
564	Glycerophospholipid metabolism	sn-Glycero-3-phosphoethanolamine	Tier 2	AN01496000	C01233	0.98	38.4	A-5	79.7	449.114	0.761403	0.0113169	0.0569635	Not Significant	0.980895	0.817151	0.567472	Not Significant	1.28827	0.0496456	0.104835	Not Significant	0.963399	0.68224	0.328365	Not Significant	1.16452	0.203957	0.129443	Not Significant	1.20876	0.0795833	0.140235	Not Significant	1.05519	0.623981	0.557079	Not Significant	0.96503	0.799775	0.451684	Not Significant	0.914553	0.503647	0.347094	Not Significant	1.04858	0.744533	0.559188
590	Arachidonic acid metabolism	11,12-EET	Tier 2	AN02975008	HMDB0004673	6.63	35.1	C-T2432	662.8	482.323	0.742473	0.0283569	0.0948062	Not Significant	0.998316	0.992302	0.611099	Not Significant	1.34458	0.0266315	0.076625	Not Significant	0.832678	0.052723	0.0560587	Not Significant	1.02127	0.877907	0.32374	Not Significant	1.22649	0.182875	0.227882	Not Significant	0.84012	0.251453	0.36611	Not Significant	1.29974	0.113554	0.13321	Not Significant	1.54708	0.00398555	0.020989	Significant Increase	0.989829	0.942575	0.612674
590	Arachidonic acid metabolism	12(R/S)-HETE	Tier 2	AN02975000		2.78	4.1	C-T2373	575.7	482.324	0.852737	0.402446	0.350151	Not Significant	0.649777	0.117211	0.231048	Not Significant	0.76199	0.268583	0.251691	Not Significant	0.803947	0.251506	0.166478	Not Significant	0.702625	0.0115767	0.025288	Not Significant	0.873969	0.499546	0.382978	Not Significant	0.750783	0.194802	0.313931	Not Significant	0.741315	0.104053	0.125611	Not Significant	0.98739	0.927828	0.490774	Not Significant	0.915111	0.687405	0.539488
590	Arachidonic acid metabolism	15-Deoxy-Delta12,14-PGJ2	Tier 2	AN02931006	HMDB0005079	6.96	10.5	C-T2421	658.9	478.292	0.816099	0.314498	0.312872	Not Significant	0.863784	0.353051	0.404744	Not Significant	1.05843	0.782823	0.453633	Not Significant	0.831074	0.386371	0.22581	Not Significant	0.746427	0.102229	0.0884204	Not Significant	0.898147	0.61785	0.426779	Not Significant	0.836558	0.600512	0.548058	Not Significant	0.901694	0.732183	0.429842	Not Significant	1.07786	0.717648	0.430705	Not Significant	0.719605	0.0862896	0.177454
590	Arachidonic acid metabolism	16(R)-HETE	Tier 2	AN02975010	HMDB0004680	2.78	0.4	C-T2381	575.7	482.324	0.852737	0.402446	0.350151	Not Significant	0.649777	0.117211	0.231048	Not Significant	0.76199	0.268583	0.251691	Not Significant	0.803947	0.251506	0.166478	Not Significant	0.702625	0.0115767	0.025288	Not Significant	0.873969	0.499546	0.382978	Not Significant	0.750783	0.194802	0.313931	Not Significant	0.741315	0.104053	0.125611	Not Significant	0.98739	0.927828	0.490774	Not Significant	0.915111	0.687405	0.539488
590	Arachidonic acid metabolism	5,6-Epoxytetraene	Tier 2	AN03167000		4.97	0.9	C-T2363	551.5	496.303	1.01059	0.959595	0.520344	Not Significant	2.06671	0.00955336	0.0500146	Not Significant	2.04506	0.0051155	0.029658	Significant Increase	0.79121	0.247197	0.164441	Not Significant	1.86448	0.000626226	0.00469669	Significant Increase	2.35649	0.00255079	0.018801	Significant Increase	1.87691	0.13236	0.255212	Not Significant	2.1941	0.0888407	0.113897	Not Significant	1.16899	0.213791	0.216275	Not Significant	2.42662	0.00145585	0.0133148
590	Arachidonic acid metabolism	8,9-EET	Tier 2	AN02975007	HMDB0002232	7.29	5.8	C-T2433	686.8	482.322	1.09865	0.556095	0.40453	Not Significant	1.20578	0.199365	0.306451	Not Significant	1.09751	0.459909	0.3447	Not Significant	0.738092	0.0650688	0.0656657	Not Significant	0.82102	0.105808	0.0894892	Not Significant	1.11236	0.382057	0.331144	Not Significant	1.02677	0.856412	0.617696	Not Significant	1.04687	0.763854	0.440228	Not Significant	1.01958	0.831684	0.464714	Not Significant	1.17179	0.420021	0.419928
590	Arachidonic acid metabolism	Hepoxilin A3	Tier 2	AN03196003	HMDB0004688	7.81	3.3	C-T2377	577.1	498.318	1.13493	0.292233	0.300828	Not Significant	1.56384	0.0048049	0.0306105	Significant Increase	1.37791	0.0492287	0.104531	Not Significant	1.32554	0.0184453	0.0289738	Not Significant	1.56363	0.00547072	0.0163211	Significant Increase	1.17962	0.153261	0.206586	Not Significant	1.17393	0.13932	0.264654	Not Significant	1.13808	0.39614	0.296105	Not Significant	0.969461	0.854197	0.470317	Not Significant	1.21729	0.165323	0.261641
590	Arachidonic acid metabolism	Hepoxilin B3	Tier 2	AN03196002	C14810	8.8	10.4	C-1741	591	498.317	1.01247	0.86364	0.494794	Not Significant	1.02993	0.68858	0.527625	Not Significant	1.01725	0.739399	0.441211	Not Significant	1.20821	0.0304637	0.0396782	Not Significant	1.23636	0.00485722	0.0153187	Not Significant	1.0233	0.664174	0.445511	Not Significant	0.89201	0.271442	0.381746	Not Significant	0.781755	0.00128564	0.0145248	Not Significant	0.876396	0.276521	0.248182	Not Significant	1.00879	0.92789	0.608379
590	Arachidonic acid metabolism	Leukotriene D4	Tier 2	AN04614000	C05951	8.39	58.9	C-1279	439.7	410.225	0.540878	0.0492731	0.122586	Not Significant	0.873383	0.336245	0.395321	Not Significant	1.61475	0.0849008	0.139627	Not Significant	0.493414	0.0655017	0.0658297	Not Significant	0.708583	0.0144161	0.0288322	Not Significant	1.43608	0.251842	0.269349	Not Significant	0.713059	0.121313	0.245729	Not Significant	1.05842	0.626266	0.390666	Not Significant	1.48433	0.0193419	0.0595134	Not Significant	0.588416	0.0168568	0.0670347
590	Arachidonic acid metabolism	Leukotriene E4	Tier 2	AN04221000	C05952	9.36	43.4	C-1117	393.6	381.715	1.27581	0.0547168	0.128647	Not Significant	1.09497	0.508929	0.474982	Not Significant	0.858255	0.253009	0.2426	Not Significant	1.66692	0.0228544	0.0330393	Significant Increase	1.12392	0.61994	0.262599	Not Significant	0.674249	0.0377011	0.0926601	Not Significant	0.673603	0.142189	0.267513	Not Significant	0.798356	0.255767	0.224251	Not Significant	1.1852	0.475888	0.337639	Not Significant	0.571862	0.00885774	0.0437055
590	Arachidonic acid metabolism	Prostaglandin B2	Tier 2	AN03167006	HMDB0004236	3.24	30.9	C-T2332	546.5	496.303	1.3546	0.272738	0.291074	Not Significant	2.85441	0.00301404	0.0222614	Significant Increase	2.10719	0.000725452	0.00919788	Significant Increase	0.713513	0.188471	0.136394	Not Significant	1.73951	0.0135761	0.0276399	Significant Increase	2.43795	0.00204768	0.0165469	Significant Increase	1.45357	0.0704641	0.17945	Not Significant	1.64354	0.0518156	0.0829946	Not Significant	1.13069	0.421525	0.314527	Not Significant	2.16501	0.01063	0.0492281
590	Arachidonic acid metabolism	Prostaglandin J2	Tier 2	AN03167001	HMDB0002710	3.24	14.9	C-T2344	546.5	496.303	0.993469	0.968992	0.522852	Not Significant	2.86055	0.00300206	0.0222614	Significant Increase	2.87936	0.00187524	0.0162448	Significant Increase	0.621559	0.0284209	0.0377904	Significant Decrease	1.73903	0.0137568	0.0278607	Significant Increase	2.79785	0.000236895	0.00341471	Significant Increase	1.79695	0.00351645	0.0269313	Significant Increase	2.03155	0.00177485	0.0173292	Significant Increase	1.13056	0.424759	0.315426	Not Significant	2.16476	0.0107451	0.0494779
590	Arachidonic acid metabolism	15d-PGJ2	Tier 2	BP02931005	C09163	6.79	3.8	C-1866	624.4	478.292	1.05015	0.796328	0.478854	Not Significant	1.89079	0.00707185	0.0403458	Significant Increase	1.8005	0.0133811	0.0527458	Not Significant	0.708552	0.117774	0.0986887	Not Significant	1.74468	0.0119406	0.0258038	Significant Increase	2.46231	0.000197178	0.00297627	Significant Increase	2.28309	0.016763	0.0744151	Not Significant	3.30159	0.00556222	0.0295549	Significant Increase	1.44611	0.073382	0.124982	Not Significant	2.62424	0.00201438	0.0166569
591	Linoleic acid metabolism	Alpha-Linolenic Acid	Tier 1	AN02387000	HMDB0003073	7.58	1.6	C-T2442	754.3	440.313	1.0051	0.965444	0.522045	Not Significant	0.746256	0.138685	0.252964	Not Significant	0.742472	0.111415	0.156896	Not Significant	0.6722	0.0161286	0.0270641	Not Significant	0.562981	0.00220159	0.010254	Significant Decrease	0.83752	0.132052	0.189492	Not Significant	0.889897	0.563902	0.533042	Not Significant	1.2784	0.220814	0.202503	Not Significant	1.43657	0.0599278	0.110819	Not Significant	0.87783	0.515871	0.472551
591	Linoleic acid metabolism	Linoleic Acid	Tier 1	AN02413000	HMDB0000673	4.88	1.4	C-T2438	714.5	442.328	1.04681	0.766251	0.469917	Not Significant	1.11804	0.490423	0.469151	Not Significant	1.06805	0.689118	0.429798	Not Significant	0.557406	0.00137203	0.00638521	Significant Decrease	0.638777	0.0766098	0.0754995	Not Significant	1.14598	0.123498	0.182622	Not Significant	0.963115	0.821906	0.609781	Not Significant	1.13984	0.516893	0.347627	Not Significant	1.18349	0.0878526	0.138468	Not Significant	1.20667	0.452967	0.436191
591	Linoleic acid metabolism	(7S,8S)-DiHODE	Tier 2	AN02882006	C07354	1.11	37.2	C-1508	509.6	474.321	1.11889	0.550656	0.403699	Not Significant	2.17563	0.00407374	0.0269564	Significant Increase	1.94446	0.00643425	0.0342163	Significant Increase	0.640286	0.055307	0.0581926	Not Significant	1.42736	0.0497153	0.0609894	Not Significant	2.22925	0.00141052	0.0130452	Significant Increase	2.22238	0.0510733	0.150682	Not Significant	2.96246	0.0157274	0.045901	Significant Increase	1.33301	0.112601	0.15932	Not Significant	2.71965	0.00515421	0.0313734
591	Linoleic acid metabolism	(9Z,12Z)-(11S)-11-Hydroperoxyoctadeca-9,12-dienoic acid	Tier 2	AN02882005	C07338	5.24	27.9	C-2073	668.1	474.319	1.00239	0.977665	0.524966	Not Significant	0.967899	0.700941	0.532967	Not Significant	0.965588	0.717318	0.436424	Not Significant	1.22525	0.00690444	0.0168547	Not Significant	1.15111	0.0447806	0.0574544	Not Significant	0.939484	0.229857	0.256109	Not Significant	1.03044	0.812402	0.609441	Not Significant	0.819924	0.0296117	0.0627869	Not Significant	0.795699	0.0773482	0.12848	Not Significant	1.12846	0.252157	0.328311
591	Linoleic acid metabolism	12,13-Epoxy-9-hydroxy-10-octadecenoic acid	Tier 2	AN02882001	C14832	1.95	14.7	C-1726	584	474.32	1.17124	0.180517	0.238712	Not Significant	1.2148	0.0450726	0.131236	Not Significant	1.03719	0.754156	0.44591	Not Significant	1.20282	0.0577948	0.0603379	Not Significant	1.49898	0.000387165	0.00379255	Not Significant	1.24623	0.0224961	0.0702928	Not Significant	1.13069	0.430125	0.472621	Not Significant	1.10986	0.493845	0.33775	Not Significant	0.981573	0.860151	0.471489	Not Significant	1.41853	0.0040758	0.0264648
591	Linoleic acid metabolism	9,10-12,13-Diepoxyoctadecanoic acid	Tier 2	AN02882007	C14836	3.9	17.5	C-1787	604.3	474.32	1.05048	0.60459	0.423021	Not Significant	1.00225	0.975094	0.606361	Not Significant	0.954087	0.622288	0.409183	Not Significant	0.97494	0.768239	0.35306	Not Significant	1.17576	0.113324	0.0929931	Not Significant	1.20598	0.0350315	0.0882684	Not Significant	1.07652	0.542998	0.52366	Not Significant	0.94585	0.582633	0.372966	Not Significant	0.878615	0.387654	0.299207	Not Significant	1.06016	0.436079	0.427882
591	Linoleic acid metabolism	9-OxoODE	Tier 2	AN02615000	C14766	3.58	3.2	C-1833	615.8	456.309	1.06067	0.740899	0.463559	Not Significant	1.85811	0.00849228	0.0455337	Significant Increase	1.75182	0.0187775	0.0638776	Not Significant	0.748806	0.158755	0.121453	Not Significant	1.75218	0.0125214	0.0264296	Significant Increase	2.33997	0.000176704	0.00277182	Significant Increase	2.33121	0.0230934	0.0910322	Not Significant	3.23711	0.00776333	0.0344399	Significant Increase	1.38859	0.0604946	0.111358	Not Significant	2.55764	0.00269447	0.020379
591	Linoleic acid metabolism	9-cis,11-trans-Octadecadienoic acid	Tier 2	AN02413001	C04056	2.31	73.9	C-1938	642.3	442.331	1.14429	0.414383	0.355713	Not Significant	1.15054	0.327707	0.390688	Not Significant	1.00546	0.980637	0.507167	Not Significant	0.576635	0.0266475	0.0362286	Significant Decrease	1.04543	0.783899	0.304913	Not Significant	1.81299	0.00212928	0.0169495	Significant Increase	1.76752	0.129952	0.253241	Not Significant	1.98526	0.103477	0.125463	Not Significant	1.12319	0.433343	0.319078	Not Significant	1.55369	0.0291635	0.0932822
591	Linoleic acid metabolism	Crepenynic acid	Tier 2	AN02387002	C07289	2.41	2.6	C-1781	602.2	440.315	1.17202	0.509242	0.39046	Not Significant	1.50563	0.146352	0.260768	Not Significant	1.28464	0.267931	0.251691	Not Significant	0.539419	0.0512919	0.0549819	Not Significant	1.09987	0.687212	0.280495	Not Significant	2.039	0.00569509	0.0303263	Significant Increase	2.44483	0.0805978	0.194335	Not Significant	2.84758	0.0732186	0.10252	Not Significant	1.16474	0.491589	0.342253	Not Significant	2.33231	0.00950653	0.0458936
592	alpha-Linolenic acid metabolism	Traumatic Acid	Tier 1	AN01687000	HMDB0000933	0.81	1.7	C-T2133	419.8	390.227	1.17286	0.416141	0.355911	Not Significant	1.28333	0.0483941	0.13621	Not Significant	1.09419	0.518195	0.368198	Not Significant	0.623709	0.00727492	0.0172125	Significant Decrease	0.884163	0.289034	0.159705	Not Significant	1.41759	0.0393637	0.0949955	Not Significant	0.864686	0.483378	0.494753	Not Significant	0.856732	0.528887	0.353228	Not Significant	0.990801	0.94829	0.495575	Not Significant	1.19099	0.457242	0.439062
592	alpha-Linolenic acid metabolism	(9Z,12Z,15Z)-Octadecatrienoic acid	Tier 2	AN02387003	C06427	3.91	27.2	C-2193	705.9	440.314	0.965303	0.72859	0.460225	Not Significant	0.948883	0.582946	0.497909	Not Significant	0.98299	0.859452	0.474505	Not Significant	0.754094	0.00366552	0.0115417	Not Significant	0.768781	0.00996095	0.0229349	Not Significant	1.01948	0.669564	0.447495	Not Significant	0.944796	0.679334	0.571881	Not Significant	1.02706	0.848725	0.467478	Not Significant	1.08707	0.434497	0.31961	Not Significant	0.976948	0.871733	0.595388
592	alpha-Linolenic acid metabolism	13(S)-HPOT	Tier 2	AN02857002	C04785	2.87	45.6	C-1642	555.1	472.304	0.993006	0.966335	0.522343	Not Significant	1.45166	0.0041847	0.0274862	Not Significant	1.46188	0.04432	0.100608	Not Significant	1.02468	0.859759	0.379675	Not Significant	1.46977	0.0108559	0.0242297	Not Significant	1.43436	0.0283568	0.0790434	Not Significant	1.4062	0.213183	0.333618	Not Significant	1.05945	0.747487	0.434688	Not Significant	0.753412	0.295121	0.257231	Not Significant	1.61335	0.00103021	0.0104166
592	alpha-Linolenic acid metabolism	2(R)-Hot	Tier 2	AN02615005		5.35	17.8	C-T2396	591.5	456.308	0.969703	0.821187	0.484161	Not Significant	0.920109	0.476243	0.465264	Not Significant	0.948857	0.721276	0.437456	Not Significant	0.664181	0.00350001	0.0113173	Significant Decrease	0.848293	0.326794	0.171651	Not Significant	1.2772	0.126409	0.185384	Not Significant	1.02694	0.883639	0.627737	Not Significant	0.934532	0.617005	0.387592	Not Significant	0.910018	0.378042	0.296033	Not Significant	1.25811	0.108244	0.203306
592	alpha-Linolenic acid metabolism	8-[(1R,2R)-3-Oxo-2-{(Z)-pent-2-enyl}cyclopentyl]octanoic acid	Tier 2	AN02615003	C04780	3.62	21.2	C-2020	659.9	456.309	1.02518	0.461045	0.372513	Not Significant	1.01105	0.805202	0.564327	Not Significant	0.986219	0.791417	0.455822	Not Significant	1.03585	0.588082	0.300752	Not Significant	0.987475	0.835248	0.315071	Not Significant	0.953296	0.364299	0.322183	Not Significant	0.915425	0.494201	0.499921	Not Significant	1.00343	0.984911	0.506135	Not Significant	1.09614	0.287219	0.252893	Not Significant	0.95366	0.569141	0.49105
592	alpha-Linolenic acid metabolism	9-Oxononanoic acid	Tier 2	AN00918000	C16322	0.85	2.7	C-1114	392.6	334.201	1.14882	0.203307	0.253107	Not Significant	1.05591	0.648031	0.518502	Not Significant	0.919126	0.491326	0.357808	Not Significant	0.648675	0.00144053	0.00652713	Significant Decrease	0.887562	0.227807	0.138167	Not Significant	1.36827	0.0324229	0.0843522	Not Significant	1.84851	0.0896601	0.207496	Not Significant	1.9674	0.0619709	0.0925007	Not Significant	1.06432	0.823312	0.46305	Not Significant	2.06363	0.000404278	0.00510913
592	alpha-Linolenic acid metabolism	Etherolenic Acid	Tier 2	AN02585003		2.95	1.5	C-T2382	574.1	454.293	1.35757	0.0305932	0.0963314	Not Significant	1.43588	0.0257408	0.092563	Not Significant	1.05769	0.787123	0.454763	Not Significant	0.60139	0.00650033	0.0164089	Significant Decrease	1.0516	0.780453	0.304422	Not Significant	1.74862	0.00337024	0.021747	Significant Increase	1.03156	0.831088	0.611023	Not Significant	0.977503	0.870513	0.473835	Not Significant	0.947595	0.619892	0.393413	Not Significant	1.45221	0.0475799	0.124068
592	alpha-Linolenic acid metabolism	Jasmonic acid	Tier 2	AN01440000	C08491	1.25	63.6	C-1589	535.8	372.216	0.968849	0.804227	0.480781	Not Significant	0.892513	0.493294	0.469778	Not Significant	0.92121	0.533321	0.373249	Not Significant	0.679229	0.0141175	0.0250295	Not Significant	0.954355	0.767069	0.301254	Not Significant	1.40506	0.0579854	0.120489	Not Significant	1.14395	0.380435	0.448994	Not Significant	0.867882	0.426297	0.308124	Not Significant	0.758673	0.251035	0.236343	Not Significant	2.04953	0.019538	0.0732348
592	alpha-Linolenic acid metabolism	Traumatin	Tier 2	AN01465000	C16309	6.85	70.6	C-1584	535.1	374.23	1.06661	0.668214	0.440141	Not Significant	1.35344	0.0316968	0.105684	Not Significant	1.26893	0.172983	0.193938	Not Significant	0.776652	0.0725754	0.0705346	Not Significant	1.02722	0.815293	0.310877	Not Significant	1.32263	0.0451946	0.104496	Not Significant	1.50734	0.152803	0.277256	Not Significant	1.54448	0.142766	0.152559	Not Significant	1.02464	0.922009	0.489797	Not Significant	1.37773	0.0179671	0.0700894
600	Sphingolipid metabolism	Sphingosine 1-phosphate	Tier 2	AN03724000	C06124	7.58	33.6	A-317	233.5	613.303	0.93817	0.432994	0.362397	Not Significant	1.10317	0.221543	0.321978	Not Significant	1.17588	0.0522002	0.107429	Not Significant	0.899198	0.148605	0.116534	Not Significant	0.943963	0.377677	0.190149	Not Significant	1.04978	0.480201	0.375891	Not Significant	0.795742	0.031138	0.109897	Not Significant	0.864819	0.121955	0.138805	Not Significant	1.08681	0.399369	0.305303	Not Significant	0.995156	0.961926	0.615833
622	Xylene degradation	Cis-1,2-Dihydroxy-4-Methylcyclohexa-3,5-Diene-1-Carboxylic Acid	Tier 2	BM00892002		4.77	26.9	C-T1331	218.2	332.147	1.04661	0.545121	0.401418	Not Significant	0.870081	0.244599	0.340368	Not Significant	0.831331	0.115952	0.15961	Not Significant	1.303	0.0354	0.0435085	Not Significant	1.19089	0.256749	0.148967	Not Significant	0.913957	0.508012	0.386321	Not Significant	0.540335	0.0325596	0.112889	Not Significant	0.508306	0.000235193	0.00678032	Significant Decrease	0.940724	0.745813	0.438614	Not Significant	0.66217	0.0987919	0.193543
623	Toluene degradation	4-Hydroxybenzaldehyde/3-Hydroxybenzaldehyde	Tier 1	BM00311001	C00633	3.64	6.2	A-1053	470.4	356.096	1.15297	0.00751932	0.046319	Not Significant	1.36273	6.9389e-05	0.00176446	Not Significant	1.18193	0.0112981	0.0468917	Not Significant	1.32494	0.000440046	0.00294175	Not Significant	1.41246	1.03076e-06	0.000150197	Not Significant	1.06606	0.304556	0.294079	Not Significant	1.35081	0.00236365	0.0208881	Not Significant	1.16612	0.0011791	0.0139605	Not Significant	0.863276	0.0661075	0.118449	Not Significant	1.18767	0.00270348	0.020379
623	Toluene degradation	O-Cresol	Tier 1	BM00216002	C01542	0.35	1.3	A-T3010	535.7	342.115	1.64272	0.0508007	0.124042	Not Significant	1.3767	0.172423	0.281314	Not Significant	0.838062	0.590194	0.398274	Not Significant	1.53424	0.0630634	0.0641422	Not Significant	1.78041	0.0302649	0.0449448	Significant Increase	1.16045	0.185558	0.229615	Not Significant	1.39205	0.0660808	0.172703	Not Significant	1.19813	0.394504	0.295479	Not Significant	0.860695	0.339941	0.28013	Not Significant	1.1118	0.555862	0.487316
623	Toluene degradation	3-Hydroxybenzaldehyde	Tier 2	BM00311000	C03067	1.27	32.3	A-1013	454	356.095	1.28259	0.00290173	0.0274303	Not Significant	1.51085	4.9109e-05	0.00148159	Significant Increase	1.17797	0.00184356	0.0161582	Not Significant	1.51419	6.6646e-05	0.000650252	Significant Increase	1.52825	6.88673e-06	0.000702446	Significant Increase	1.00929	0.90416	0.524911	Not Significant	1.49893	0.000738268	0.00967385	Not Significant	1.18219	0.00202209	0.0182796	Not Significant	0.788687	0.0217984	0.0631668	Not Significant	1.24326	0.00647384	0.0358127
626	Naphthalene degradation	1,2-Dihydroxynaphthalene-6-sulfonic acid	Tier 2	BM01817000	C16196	1.37	39	A-1085	484.3	354.062	1.22217	0.0445853	0.117045	Not Significant	0.711336	0.000560664	0.00761819	Not Significant	0.582029	0.000101466	0.00275239	Significant Decrease	1.23446	0.0228172	0.0330249	Not Significant	0.79548	0.0385585	0.0526502	Not Significant	0.644396	8.95356e-07	0.00043582	Significant Decrease	1.37203	0.00137654	0.0144498	Not Significant	0.897684	0.118462	0.136865	Not Significant	0.654274	2.08867e-06	0.000103041	Significant Decrease	1.27653	0.010207	0.0481265
626	Naphthalene degradation	3-Methylsalicylaldehyde	Tier 2	BM00460007	C14087	0.98	1.2	A-928	440.3	370.11	1.06049	0.653269	0.438174	Not Significant	1.11869	0.210472	0.313244	Not Significant	1.05488	0.695245	0.430836	Not Significant	1.14731	0.382074	0.224096	Not Significant	1.29066	0.0972816	0.0868129	Not Significant	1.12494	0.371801	0.325987	Not Significant	1.03626	0.840595	0.613708	Not Significant	1.2571	0.109955	0.130608	Not Significant	1.21311	0.192313	0.20595	Not Significant	0.843497	0.26118	0.332533
626	Naphthalene degradation	4-Formylsalicylic acid	Tier 2	BM00818003	C14100	1.55	25.2	A-514	312.2	400.084	1.14564	0.0336769	0.100314	Not Significant	1.16167	0.0292486	0.100813	Not Significant	1.014	0.758835	0.446692	Not Significant	1.39935	4.62259e-05	0.000508984	Not Significant	1.30339	8.2939e-05	0.00192268	Not Significant	0.931431	0.202174	0.241401	Not Significant	1.40856	0.000211312	0.00685678	Not Significant	1.07709	0.232412	0.20961	Not Significant	0.764676	0.00794497	0.0331227	Not Significant	1.23805	0.0131044	0.0559804
627	Aminobenzoate degradation	4-Aminophenol	Tier 1	BM00219000	C02372	7.24	7.9	A-T1441	273.9	343.108	0.835251	0.274286	0.291729	Not Significant	1.03671	0.782108	0.557389	Not Significant	1.24119	0.166721	0.190502	Not Significant	0.905047	0.57521	0.296756	Not Significant	1.08417	0.592839	0.255038	Not Significant	1.19792	0.127365	0.185943	Not Significant	0.91272	0.405737	0.463282	Not Significant	1.02928	0.773225	0.443555	Not Significant	1.12771	0.346687	0.282766	Not Significant	1.04575	0.707406	0.547398
627	Aminobenzoate degradation	4-Nitrophenol	Tier 1	BM00487001	C00870	0.88	4.3	A-T2878	497	373.085	0.69982	0.00155268	0.0182529	Not Significant	0.610812	0.00217632	0.01777	Significant Decrease	0.872813	0.276374	0.256398	Not Significant	0.809072	0.135148	0.108657	Not Significant	0.843326	0.215937	0.134057	Not Significant	1.04234	0.758063	0.476772	Not Significant	1.25176	0.0955416	0.212496	Not Significant	0.831521	0.183482	0.180531	Not Significant	0.664284	0.00536215	0.0259346	Significant Decrease	1.34523	0.0323892	0.0978973
627	Aminobenzoate degradation	Aniline	Tier 1	BM00139000	C00292	3.32	7.6	A-T2335	389.6	327.114	0.873438	0.367863	0.337007	Not Significant	0.321338	0.170297	0.279593	Not Significant	0.3679	0.20661	0.214806	Not Significant	0.588063	0.0927542	0.0838808	Not Significant	0.396056	0.00459781	0.0148052	Significant Decrease	0.673493	0.121659	0.181073	Not Significant	1.19442	0.0585495	0.160525	Not Significant	0.663272	0.261745	0.227075	Not Significant	0.555307	0.151595	0.181521	Not Significant	1.15749	0.0939318	0.186633
627	Aminobenzoate degradation	Guaiacol	Tier 1	BM00326004	C01502	1.84	2	A-1093	484.9	358.11	0.792258	0.330754	0.31975	Not Significant	0.737803	0.0723355	0.174705	Not Significant	0.931267	0.805711	0.459965	Not Significant	1.09257	0.634538	0.314669	Not Significant	0.975405	0.879682	0.323884	Not Significant	0.892761	0.409974	0.344906	Not Significant	1.27827	0.091126	0.208631	Not Significant	1.06117	0.775992	0.44411	Not Significant	0.830158	0.270863	0.245937	Not Significant	0.928358	0.539402	0.482167
627	Aminobenzoate degradation	Vanillic Acid	Tier 1	BM00856008	C06672	0.82	1.8	A-T2321	395.2	402.1	1.6363	0.346885	0.32733	Not Significant	1.70909	0.300946	0.37252	Not Significant	1.04449	0.827566	0.465299	Not Significant	0.985997	0.936416	0.399773	Not Significant	1.30945	0.0748412	0.0748412	Not Significant	1.32805	0.164503	0.214709	Not Significant	1.88739	0.330681	0.420545	Not Significant	1.9135	0.336532	0.265777	Not Significant	1.01383	0.956258	0.497981	Not Significant	1.30684	0.08998	0.18196
627	Aminobenzoate degradation	1,2,3-Trihydroxybenzene	Tier 2	BM00344003	C01108	0.56	3.3	A-T2096	369.5	360.09	1.09253	0.659754	0.439076	Not Significant	0.477335	2.80644e-05	0.00113533	Significant Decrease	0.43691	7.1012e-05	0.00256021	Significant Decrease	1.02737	0.888954	0.387896	Not Significant	0.619297	0.04253	0.0553487	Not Significant	0.602799	0.0301555	0.0815014	Not Significant	1.23519	0.441186	0.48065	Not Significant	0.764779	0.329563	0.262034	Not Significant	0.61916	0.0313628	0.0763437	Not Significant	0.819749	0.361855	0.390241
627	Aminobenzoate degradation	3-Nitrophenol	Tier 2	BM00487002	C14418	0.13	35.6	A-T2899	464.3	373.085	1.03183	0.885468	0.499606	Not Significant	0.912856	0.791307	0.560486	Not Significant	0.8847	0.65346	0.420041	Not Significant	1.26567	0.38046	0.223878	Not Significant	1.08379	0.757019	0.298477	Not Significant	0.8563	0.547424	0.402626	Not Significant	1.69898	0.166329	0.289653	Not Significant	1.1383	0.649132	0.399158	Not Significant	0.66999	0.00775054	0.0326062	Not Significant	2.18907	0.0379929	0.108551
627	Aminobenzoate degradation	3-O-Methylgallic Acid	Tier 2	BM01076001	C05616	0.56	64.7	A-T1978	428.5	418.095	0.387377	0.168407	0.230737	Not Significant	0.361792	0.0191562	0.0776721	Not Significant	0.933953	0.893379	0.484577	Not Significant	0.559192	0.112643	0.0957822	Not Significant	0.4649	0.00339933	0.0127475	Significant Decrease	0.831378	0.517219	0.390646	Not Significant	0.689589	0.330484	0.420545	Not Significant	0.827086	0.657103	0.402197	Not Significant	1.19939	0.65994	0.408804	Not Significant	0.588906	0.205	0.295876
627	Aminobenzoate degradation	4-Aminocatechol	Tier 2	BM00333000	C18351	7.01	70.9	A-T1768	253.6	359.103	1.11193	0.370074	0.337924	Not Significant	0.948079	0.510359	0.474982	Not Significant	0.85264	0.0637165	0.119418	Not Significant	1.30295	0.000144852	0.00118414	Not Significant	0.9618	0.749521	0.296667	Not Significant	0.738173	0.0225816	0.0702928	Not Significant	1.07415	0.449453	0.484176	Not Significant	0.881637	0.361188	0.277981	Not Significant	0.820773	0.0746881	0.125612	Not Significant	1.21944	0.20872	0.298875
627	Aminobenzoate degradation	Aminohydroquinone	Tier 2	BM00333001	C14604	7.32	74.3	A-T1829	256.8	359.103	1.0124	0.942245	0.514546	Not Significant	0.790547	0.0542624	0.146899	Not Significant	0.780868	0.0771616	0.132914	Not Significant	1.37689	0.0700355	0.0689528	Not Significant	1.03256	0.887148	0.325523	Not Significant	0.749925	0.302076	0.292745	Not Significant	1.10008	0.614095	0.554553	Not Significant	0.777113	0.172773	0.172424	Not Significant	0.706413	0.04592	0.0959909	Not Significant	1.13648	0.59153	0.498679
627	Aminobenzoate degradation	Gallic Acid	Tier 2	BM00887000	C01424	9.13	2.9	A-T2800	487.3	319.072	0.976749	0.912598	0.507548	Not Significant	1.19798	0.465083	0.462484	Not Significant	1.2265	0.447592	0.339741	Not Significant	0.873079	0.629031	0.313081	Not Significant	0.811064	0.335491	0.174649	Not Significant	0.92897	0.79462	0.491644	Not Significant	0.996555	0.987753	0.650192	Not Significant	0.935615	0.853529	0.469425	Not Significant	0.938849	0.872722	0.475982	Not Significant	0.700833	0.228676	0.311315
627	Aminobenzoate degradation	O-Hydroxylaminobenzoic Acid	Tier 2	BM00657000	C16235	3.47	15.1	A-T1926	370.6	387.101	1.00148	0.997726	0.529928	Not Significant	1.18144	0.600654	0.503854	Not Significant	1.17969	0.723825	0.437628	Not Significant	1.49503	0.380881	0.223878	Not Significant	1.76749	0.107271	0.0901288	Not Significant	1.18225	0.667891	0.44675	Not Significant	0.953936	0.911093	0.63178	Not Significant	0.925719	0.893608	0.481449	Not Significant	0.97042	0.95747	0.498086	Not Significant	1.28197	0.581283	0.494362
630	Glyoxylate and dicarboxylate metabolism	Glycolic Acid	Tier 1	AN00080000	C00160	0.15	6.9	C-240	159.1	238.107	1.12628	0.275165	0.291729	Not Significant	1.311	0.0661396	0.165815	Not Significant	1.16401	0.277083	0.25643	Not Significant	1.11356	0.449007	0.250483	Not Significant	1.34914	0.0214339	0.0357816	Not Significant	1.21155	0.0211763	0.0679312	Not Significant	1.0139	0.934436	0.638694	Not Significant	1.76775	0.00264376	0.0197615	Significant Increase	1.74352	0.00207835	0.0129242	Significant Increase	1.13908	0.387504	0.403004
630	Glyoxylate and dicarboxylate metabolism	Threo-3-Methylaspartic Acid	Tier 2	AN00583005	C03618	0	69.4	A-T778	271.1	381.111	1.83891	0.0359359	0.103259	Not Significant	1.18726	0.408594	0.432584	Not Significant	0.645634	0.174879	0.194862	Not Significant	1.40727	0.151862	0.11804	Not Significant	1.00436	0.986759	0.348389	Not Significant	0.713698	0.224559	0.253739	Not Significant	1.11797	0.680824	0.572214	Not Significant	0.994244	0.979929	0.505524	Not Significant	0.889334	0.593494	0.382195	Not Significant	0.750501	0.0176029	0.0694953
633	Nitrotoluene degradation	2,6-Diamino-4-nitrotoluene	Tier 2	BM00843001	C16397	0.83	66	A-1011	453.8	317.593	1.1209	0.31501	0.312978	Not Significant	0.790874	0.0648412	0.164882	Not Significant	0.705569	0.0056339	0.0312343	Not Significant	0.982989	0.875717	0.384477	Not Significant	0.828783	0.183587	0.121046	Not Significant	0.843126	0.0877542	0.148637	Not Significant	1.07055	0.388983	0.454422	Not Significant	1.02909	0.727716	0.42875	Not Significant	0.961274	0.631155	0.398001	Not Significant	1.25056	0.0220474	0.0776136
640	Propanoate metabolism	2-Hydroxybutyric Acid	Tier 1	AN00197004	C05984	1.24	5.7	C-556	236.2	266.138	1.50672	0.00253787	0.0257127	Significant Increase	1.14687	0.15645	0.268217	Not Significant	0.761169	0.0174745	0.0618455	Not Significant	1.25915	0.0428873	0.0489102	Not Significant	0.997981	0.990359	0.349055	Not Significant	0.792584	0.112893	0.172776	Not Significant	1.13813	0.26067	0.374074	Not Significant	0.973722	0.854532	0.469498	Not Significant	0.855545	0.105603	0.152481	Not Significant	1.4872	0.0571518	0.138462
640	Propanoate metabolism	Propanoic acid	Tier 2	AN00070003	C00163	0.4	9.2	C-780	290	236.128	1.56434	0.000213175	0.00482779	Significant Increase	1.55137	7.30918e-05	0.00180699	Significant Increase	0.991707	0.942937	0.497281	Not Significant	1.56323	0.000825616	0.00445837	Significant Increase	1.40955	0.0151838	0.0294586	Not Significant	0.901692	0.267736	0.277986	Not Significant	1.23295	0.0462461	0.140364	Not Significant	1.18856	0.186015	0.181958	Not Significant	0.964002	0.690749	0.421571	Not Significant	1.2615	0.054489	0.134651
650	Butanoate metabolism	4-Hydroxybutanoic acid	Tier 2	AN00197005	HMDB0000710	0.92	4.9	C-T1181	220.2	266.139	1.11722	0.264842	0.286386	Not Significant	1.05185	0.593653	0.501646	Not Significant	0.941485	0.548724	0.380101	Not Significant	1.05203	0.458008	0.253286	Not Significant	1.03076	0.822497	0.312224	Not Significant	0.97978	0.886435	0.520285	Not Significant	0.865639	0.08531	0.201285	Not Significant	0.828263	0.168929	0.169609	Not Significant	0.956822	0.695678	0.423029	Not Significant	1.00151	0.99225	0.624523
660	C5-Branched dibasic acid metabolism	4-Methyl-L-Glutamic Acid	Tier 2	BM00754000	C06234	0.19	13.9	A-T967	213	395.127	1.37027	0.0327297	0.0993496	Not Significant	1.10203	0.195849	0.303146	Not Significant	0.804246	0.261045	0.248059	Not Significant	1.42658	1.43904e-05	0.000211739	Not Significant	1.11136	0.0404635	0.0539226	Not Significant	0.77904	0.00690591	0.0340321	Not Significant	1.13311	0.302342	0.402558	Not Significant	0.972073	0.782577	0.446325	Not Significant	0.857882	0.015717	0.0524102	Not Significant	1.32222	0.0388204	0.110223
660	C5-Branched dibasic acid metabolism	4-Methylene-Glutamine	Tier 2	BM00716001	C01109	2.2	53.2	A-T618	131.1	392.127	0.985404	0.876645	0.497949	Not Significant	0.879666	0.0514796	0.141629	Not Significant	0.892696	0.136891	0.174481	Not Significant	1.04191	0.498409	0.268272	Not Significant	0.904477	0.239161	0.142366	Not Significant	0.868093	0.0689706	0.132293	Not Significant	0.948217	0.27219	0.382233	Not Significant	1.03769	0.444649	0.315626	Not Significant	1.09436	0.168278	0.190557	Not Significant	1.03979	0.646153	0.522663
670	One carbon pool by folate	N-Acetyl-5-Formiminotetrahydrofolic Acid	Tier 2	PR04702001		2.55	20.3	A-T1596	323	748.252	0.95212	0.656448	0.439013	Not Significant	0.939513	0.360638	0.408597	Not Significant	0.986758	0.852891	0.47229	Not Significant	0.989049	0.912031	0.394691	Not Significant	0.75849	0.00754536	0.0195606	Not Significant	0.766888	0.00209895	0.016876	Not Significant	0.886576	0.361917	0.437577	Not Significant	0.721005	0.01878	0.0498009	Not Significant	0.813247	0.0609504	0.111798	Not Significant	1.21867	0.0888531	0.180887
670	One carbon pool by folate	N-Acetyl-5-Methyltetrahydrofolic Acid	Tier 2	PR04643000		4.35	11.2	A-T1327	278.8	735.258	1.05135	0.405884	0.351979	Not Significant	1.09819	0.0914107	0.201088	Not Significant	1.04455	0.374047	0.307917	Not Significant	1.08253	0.247447	0.164511	Not Significant	0.955269	0.154775	0.109633	Not Significant	0.882441	0.0407199	0.0970966	Not Significant	1.06499	0.26994	0.380615	Not Significant	0.931403	0.0338553	0.0667188	Not Significant	0.874566	0.00706025	0.0310064	Not Significant	1.08779	0.481695	0.453021
670	One carbon pool by folate	N-Acetyl-Dihydrofolic Acid	Tier 2	PR04560000		8.3	9.9	A-T1497	277.8	719.218	1.20184	0.292866	0.301077	Not Significant	1.07709	0.505729	0.474139	Not Significant	0.896199	0.411949	0.324421	Not Significant	1.23151	0.237693	0.159871	Not Significant	1.17641	0.265062	0.151987	Not Significant	0.955257	0.780576	0.48483	Not Significant	1.23902	0.212882	0.333618	Not Significant	1.00406	0.982202	0.505596	Not Significant	0.810368	0.161043	0.186497	Not Significant	0.699676	0.117774	0.213708
680	Methane metabolism	Methylamine	Tier 1	BM00008000	C00218	3.3	4	A-T1426	283.6	265.1	0.91439	0.493515	0.384622	Not Significant	0.888078	0.390983	0.424618	Not Significant	0.971225	0.859842	0.474505	Not Significant	1.14605	0.414635	0.236878	Not Significant	1.05227	0.78874	0.305898	Not Significant	0.918173	0.561097	0.407849	Not Significant	1.42333	0.13108	0.253931	Not Significant	1.04789	0.799891	0.451684	Not Significant	0.736227	0.0109945	0.0411945	Not Significant	1.11669	0.37806	0.398369
680	Methane metabolism	2-Oxosuberic Acid	Tier 2	BM01129000		6.23	37.1	C-T1534	314.3	350.158	1.29804	0.0764437	0.153086	Not Significant	0.994372	0.961983	0.60124	Not Significant	0.766056	0.0183177	0.062972	Not Significant	1.14572	0.164995	0.124856	Not Significant	0.950717	0.694416	0.282418	Not Significant	0.829803	0.0518029	0.112003	Not Significant	1.05067	0.539464	0.521884	Not Significant	0.973874	0.76291	0.440026	Not Significant	0.926912	0.463148	0.332424	Not Significant	1.22192	0.0211441	0.07613
730	Thiamine metabolism	4-Amino-5-Hydroxymethyl-2-Methylpyrimidine	Tier 2	AN00493001	C01279	0.44	20.1	A-T1513	310.5	373.132	1.26302	0.00161167	0.0186927	Not Significant	1.06061	0.497185	0.470739	Not Significant	0.839745	0.0317887	0.0848838	Not Significant	1.20438	0.0446319	0.0502368	Not Significant	1.20161	0.00542303	0.0162691	Not Significant	0.997699	0.971171	0.543424	Not Significant	1.14596	0.035334	0.119245	Not Significant	0.859104	0.308228	0.251893	Not Significant	0.749683	0.0880102	0.138569	Not Significant	1.30629	0.00126993	0.0119138
750	Vitamin B6 metabolism	3-Hydroxy-2-methylpyridine-4,5-dicarboxylic acid	Tier 2	AN01252000	C04604	5.45	50	C-1000	369.3	520.205	0.686841	0.0635706	0.138711	Not Significant	1.00211	0.98591	0.610182	Not Significant	1.45902	0.02693	0.0767474	Not Significant	0.598566	0.0506295	0.0546979	Not Significant	0.871598	0.121829	0.096032	Not Significant	1.45614	0.108678	0.168866	Not Significant	0.653265	0.0117156	0.0592406	Not Significant	1.13852	0.439003	0.312844	Not Significant	1.74282	0.00691729	0.0307596	Significant Increase	0.619212	0.0140897	0.0592582
760	Nicotinate and nicotinamide metabolism	6-Oxo-1,4,5,6-tetrahydronicotinic acid	Tier 2	AN00514001	C04226	8.82	17.8	C-260	165.9	303.131	1.12863	0.164233	0.228265	Not Significant	1.01775	0.854679	0.577354	Not Significant	0.901759	0.276535	0.256398	Not Significant	1.33407	0.0153226	0.0261499	Not Significant	1.17779	0.0494796	0.0608063	Not Significant	0.882854	0.16715	0.217254	Not Significant	0.941074	0.767999	0.59926	Not Significant	0.556528	0.000373817	0.0072796	Significant Decrease	0.591376	0.00238169	0.0142671	Significant Decrease	0.962184	0.890797	0.599862
780	Biotin metabolism	7,8-Diaminononanoic acid	Tier 2	AN01138001	C01037	1.86	17.9	A-974	447.5	328.134	0.769716	0.0153166	0.065887	Not Significant	0.956635	0.585605	0.498506	Not Significant	1.24284	0.0632294	0.118655	Not Significant	0.862313	0.13739	0.110021	Not Significant	0.886358	0.152646	0.108652	Not Significant	1.02788	0.722439	0.464758	Not Significant	0.799304	0.0323562	0.112567	Not Significant	0.881881	0.190062	0.18476	Not Significant	1.10331	0.116284	0.161901	Not Significant	0.840219	0.00226916	0.0182738
790	Folate biosynthesis	4-Amino-4-Deoxychorismic Acid	Tier 2	AN01643000	C11355	2.7	26.8	A-T1234	230.3	459.12	1.12489	0.255173	0.28034	Not Significant	1.07794	0.364441	0.410832	Not Significant	0.958258	0.617238	0.406639	Not Significant	1.23915	0.0562278	0.0589564	Not Significant	1.00045	0.996343	0.350317	Not Significant	0.807365	0.0240676	0.072932	Not Significant	1.39388	0.0742942	0.185005	Not Significant	1.24264	0.150127	0.157468	Not Significant	0.891495	0.292567	0.256212	Not Significant	1.34661	0.030257	0.095408
790	Folate biosynthesis	6-Pyruvoyltetrahydropterin	Tier 2	AN01790002	C03684	1.85	74.2	A-T2691	375.7	352.6	1.69614	0.0508252	0.124042	Not Significant	1.26217	0.272824	0.356554	Not Significant	0.744141	0.0248185	0.0738317	Not Significant	1.49396	0.0159919	0.0270254	Not Significant	1.12735	0.229901	0.138757	Not Significant	0.75461	0.0296594	0.0808433	Not Significant	1.70702	0.00181889	0.0175426	Significant Increase	1.10767	0.385291	0.290485	Not Significant	0.64889	0.0247118	0.0678596	Not Significant	1.48065	0.0316936	0.0974364
790	Folate biosynthesis	7-Aminomethyl-7-Carbaguanine	Tier 2	AN01011000	C16675	3.59	71.9	A-T574	106.7	413.137	1.23569	0.191576	0.24595	Not Significant	1.06729	0.478769	0.465684	Not Significant	0.863718	0.428026	0.330616	Not Significant	0.983063	0.80731	0.364087	Not Significant	0.927326	0.385081	0.192069	Not Significant	0.943302	0.457802	0.367897	Not Significant	1.15513	0.336954	0.424826	Not Significant	1.22243	0.153967	0.160074	Not Significant	1.05826	0.557072	0.367737	Not Significant	0.893946	0.190134	0.281336
790	Folate biosynthesis	N-Acetyl-6-(1'-Hydroxy-2'-Oxopropyl)-Tetrahydropterin	Tier 2	PR02417003		0.05	28.6	A-T2802	450.7	374.615	0.87555	0.0228343	0.0825464	Not Significant	0.782914	0.000127319	0.00276374	Not Significant	0.894197	0.132981	0.172015	Not Significant	0.861698	0.013396	0.0242212	Not Significant	0.779756	0.000368391	0.00375758	Not Significant	0.904907	0.130717	0.188927	Not Significant	0.90281	0.207237	0.328125	Not Significant	0.84503	0.0544991	0.0854436	Not Significant	0.936	0.429382	0.317426	Not Significant	0.761245	0.000714763	0.00818028
790	Folate biosynthesis	N-Acetyl-6-Lactoyl-5,6,7,8-tetrahydropterin	Tier 2	PR02417000		0.19	34.8	A-993	450.8	374.614	0.857511	0.0126582	0.0609175	Not Significant	0.760597	2.18486e-05	0.00102343	Not Significant	0.886982	0.106197	0.153678	Not Significant	0.88589	0.0141206	0.0250295	Not Significant	0.791585	0.00401867	0.0140785	Not Significant	0.893548	0.0869198	0.147903	Not Significant	0.913283	0.206259	0.327396	Not Significant	0.844643	0.0324522	0.0659742	Not Significant	0.924843	0.318458	0.269633	Not Significant	0.767858	0.000182322	0.00274237
790	Folate biosynthesis	N-Acetyl-6-Pyruvoyltetrahydropterin	Tier 2	PR02392000		3.73	73.5	A-164	167.4	513.153	1.67957	0.000615795	0.00977654	Significant Increase	1.3147	0.00309872	0.0225744	Not Significant	0.782761	0.120091	0.162669	Not Significant	1.57534	0.00016869	0.00135175	Significant Increase	1.62826	0.000231709	0.00288223	Significant Increase	1.0336	0.695036	0.456135	Not Significant	1.45255	0.00617329	0.0396878	Not Significant	1.59497	0.000245006	0.00678032	Significant Increase	1.09804	0.450475	0.325857	Not Significant	1.30238	0.00968703	0.0464878
790	Folate biosynthesis	Pyrimidodiazepine	Tier 2	AN01599000	C02587	6.85	69.2	A-T1662	243.1	455.148	1.02803	0.861068	0.493504	Not Significant	1.2688	0.0272155	0.0965011	Not Significant	1.23421	0.348633	0.295362	Not Significant	1.55967	8.01617e-05	0.000737785	Significant Increase	1.47502	0.00318419	0.0123493	Not Significant	0.945725	0.664208	0.445511	Not Significant	1.21494	0.171482	0.294089	Not Significant	1.08982	0.537949	0.357024	Not Significant	0.897019	0.444402	0.324561	Not Significant	1.42281	0.0135316	0.0572735
790	Folate biosynthesis	Thf-L-Glutamic Acid	Tier 2	AN04966000	C09332	6.49	41.3	A-T879	255.4	808.266	1.15673	0.398669	0.34963	Not Significant	1.1186	0.414298	0.436001	Not Significant	0.967031	0.83453	0.466853	Not Significant	1.23494	0.0561502	0.0589261	Not Significant	1.05681	0.738769	0.294333	Not Significant	0.855759	0.395988	0.339722	Not Significant	1.04698	0.810405	0.609441	Not Significant	0.864174	0.316264	0.255344	Not Significant	0.825393	0.26336	0.242698	Not Significant	1.1003	0.478011	0.451
791	Atrazine degradation	Ammeline	Tier 2	BY00358000	C08733	2.61	67.2	A-427	285.4	361.109	0.691781	0.000559327	0.00916345	Not Significant	1.21394	0.0126079	0.0603784	Not Significant	1.75481	0.000256659	0.00462483	Significant Increase	0.711707	0.000396651	0.00274256	Not Significant	0.970241	0.740876	0.294847	Not Significant	1.36326	0.0254891	0.0751257	Not Significant	0.905845	0.45043	0.484176	Not Significant	0.746875	0.0413381	0.0741164	Not Significant	0.824507	0.102932	0.150981	Not Significant	0.965679	0.796779	0.574318
830	Retinol metabolism	Retinoic acid	Tier 2	AN02714000	C00777	1.81	33.4	C-2079	669.3	462.3	0.794891	0.000648691	0.00998985	Not Significant	0.776683	0.0799348	0.188337	Not Significant	0.977094	0.849792	0.471579	Not Significant	0.70829	0.000415919	0.00282731	Not Significant	0.739498	0.000934551	0.00604739	Not Significant	1.04406	0.401321	0.342287	Not Significant	0.98259	0.957667	0.643498	Not Significant	1.89397	0.159926	0.164368	Not Significant	1.92752	0.00294596	0.0164529	Significant Increase	0.805181	0.2951	0.352416
830	Retinol metabolism	all-trans-4-Oxoretinoic acid	Tier 2	AN02909000	C16678	1.74	20.6	C-1765	599	476.279	0.779243	0.0523131	0.125511	Not Significant	0.921309	0.476164	0.465264	Not Significant	1.18231	0.246366	0.238256	Not Significant	1.13782	0.319166	0.198066	Not Significant	1.15154	0.299104	0.162509	Not Significant	1.01205	0.833985	0.505656	Not Significant	0.888785	0.448307	0.484176	Not Significant	1.38414	0.135751	0.147838	Not Significant	1.55734	0.00832729	0.0340453	Significant Increase	0.949465	0.564075	0.489565
860	Porphyrin metabolism	(3Z)-Phycocyanobilin	Tier 2	AN05016000	C05786	0.05	30.9	C-533	230.3	455.231	0.966582	0.657445	0.439013	Not Significant	0.843317	0.167534	0.277148	Not Significant	0.872473	0.232699	0.229958	Not Significant	1.13104	0.226894	0.155548	Not Significant	1.1427	0.321028	0.169487	Not Significant	1.0103	0.906155	0.525058	Not Significant	0.547294	0.0344122	0.116791	Not Significant	0.704102	0.00205028	0.0182796	Not Significant	1.28651	0.236228	0.22821	Not Significant	0.804859	0.262036	0.333268
860	Porphyrin metabolism	Sirohydrochlorin	Tier 2	AN05611000	C05778	3.54	24.9	C-507	226.3	593.235	1.08773	0.490083	0.383326	Not Significant	0.826786	0.316938	0.383619	Not Significant	0.760104	0.161437	0.188069	Not Significant	1.7352	0.0594551	0.0615404	Not Significant	1.36542	0.451395	0.213633	Not Significant	0.786893	0.534208	0.396996	Not Significant	0.909472	0.749172	0.592336	Not Significant	0.84574	0.571431	0.368225	Not Significant	0.929925	0.819674	0.46214	Not Significant	1.32865	0.434598	0.427088
901	Indole alkaloid biosynthesis	4-Hydroxy-L-tryptophan	Tier 2	BP01585000	C21777	2.61	16.7	A-425	284.2	454.142	0.899321	0.287226	0.297263	Not Significant	1.04806	0.534163	0.48288	Not Significant	1.16539	0.206733	0.214806	Not Significant	1.23448	0.00331928	0.010992	Not Significant	1.17582	0.0573111	0.066219	Not Significant	0.952484	0.406614	0.344501	Not Significant	1.02575	0.705195	0.579427	Not Significant	0.954346	0.338134	0.266049	Not Significant	0.930388	0.302832	0.260728	Not Significant	1.10636	0.172502	0.268244
903	Limonene degradation	(3S)-3-Isopropenyl-6-oxoheptanoic acid	Tier 2	BM01083000	C11419	0.56	17.7	C-1247	435.5	346.201	1.21449	0.238648	0.272437	Not Significant	1.1438	0.267564	0.352803	Not Significant	0.941801	0.642711	0.416365	Not Significant	1.15313	0.285586	0.183418	Not Significant	1.14434	0.376821	0.189947	Not Significant	0.992378	0.966847	0.542825	Not Significant	1.02589	0.905776	0.630786	Not Significant	0.708571	0.190128	0.18476	Not Significant	0.690688	0.145558	0.178776	Not Significant	1.19727	0.178961	0.2733
903	Limonene degradation	3-Isopropyl-3-butenoic acid	Tier 2	BM00375009	C11950	2.18	18.6	C-1305	443.9	290.175	1.00902	0.924139	0.510481	Not Significant	1.31293	0.0023835	0.01869	Not Significant	1.30119	0.0570039	0.112616	Not Significant	1.02049	0.84953	0.376256	Not Significant	1.21019	0.0572264	0.066219	Not Significant	1.18589	0.047359	0.107481	Not Significant	1.32529	0.112036	0.232135	Not Significant	1.62797	0.0464858	0.0788191	Not Significant	1.22839	0.155536	0.183714	Not Significant	1.25502	0.185105	0.277505
904	Diterpenoid biosynthesis	Palustric acid	Tier 2	BP02746005	C12077	1.7	27.2	C-1773	601	464.315	0.995689	0.974166	0.524929	Not Significant	0.892913	0.687164	0.52722	Not Significant	0.896779	0.716177	0.436192	Not Significant	0.74328	0.114088	0.0966712	Not Significant	1.18435	0.3292	0.172529	Not Significant	1.59341	0.0166814	0.0585314	Not Significant	1.1434	0.366216	0.44005	Not Significant	0.862767	0.721878	0.426669	Not Significant	0.75456	0.50847	0.348449	Not Significant	1.19178	0.446885	0.433495
906	Carotenoid biosynthesis	Abscisic acid	Tier 2	BP02179000	C06082	1.86	12	C-1238	434.2	426.227	0.932357	0.596566	0.420078	Not Significant	0.907895	0.383832	0.422002	Not Significant	0.973763	0.831376	0.466222	Not Significant	0.785403	0.00812069	0.0181066	Not Significant	0.860087	0.0499501	0.0611246	Not Significant	1.09509	0.353437	0.317733	Not Significant	0.750765	0.00742497	0.0436763	Not Significant	0.940083	0.785569	0.4469	Not Significant	1.25217	0.204224	0.211364	Not Significant	0.69503	0.00532048	0.031958
930	Caprolactam degradation	Adipate semialdehyde	Tier 2	BM00396001	C06102	0.77	23.2	C-703	271.4	292.154	1.10374	0.19527	0.247911	Not Significant	1.04064	0.727138	0.541791	Not Significant	0.942832	0.538172	0.376046	Not Significant	1.29302	0.0222145	0.0325024	Not Significant	1.3775	0.0211838	0.035593	Not Significant	1.06533	0.485572	0.377615	Not Significant	1.16648	0.517331	0.512209	Not Significant	0.989644	0.950566	0.49694	Not Significant	0.848402	0.335811	0.278276	Not Significant	1.08362	0.690535	0.540083
940	Phenylpropanoid biosynthesis	Caffeic acid	Tier 1	BP01019000	C01197	1.82	5.8	A-627	344.4	414.1	1.49778	0.00317673	0.0286091	Not Significant	1.42978	0.0327576	0.107979	Not Significant	0.954598	0.794137	0.456506	Not Significant	1.12124	0.453697	0.252018	Not Significant	1.32633	0.0134512	0.0275506	Not Significant	1.18291	0.337502	0.309458	Not Significant	1.08636	0.71712	0.581583	Not Significant	1.40831	0.0226541	0.0542103	Not Significant	1.29636	0.327435	0.274155	Not Significant	0.999412	0.997567	0.626288
940	Phenylpropanoid biosynthesis	3,4-Dihydroxystyrene	Tier 2	BP00460008	C06224	1.61	36.2	A-1406	635.9	302.084	1.27151	0.00505407	0.0362013	Not Significant	1.07334	0.264257	0.350505	Not Significant	0.844144	0.0810559	0.136006	Not Significant	1.36579	0.000239171	0.00179749	Not Significant	1.27851	0.00149431	0.00785669	Not Significant	0.936098	0.419268	0.34843	Not Significant	1.10305	0.487838	0.496993	Not Significant	1.16206	0.110882	0.13118	Not Significant	1.0535	0.667978	0.411492	Not Significant	1.00844	0.933264	0.61037
940	Phenylpropanoid biosynthesis	4-Hydroxystyrene	Tier 2	BP00299004	C05627	1.7	62.9	A-1254	543.1	354.115	1.00932	0.905071	0.505321	Not Significant	0.818692	0.000890827	0.0101646	Not Significant	0.811129	0.0052188	0.0300556	Not Significant	1.04673	0.346016	0.20934	Not Significant	0.934124	0.198727	0.12726	Not Significant	0.89242	0.0404977	0.0967109	Not Significant	0.963139	0.713735	0.581019	Not Significant	0.920546	0.30376	0.249758	Not Significant	0.955777	0.528018	0.355836	Not Significant	0.893723	0.24687	0.323797
940	Phenylpropanoid biosynthesis	Caffeic aldehyde	Tier 2	BP00793005	C10945	7.82	57	A-1167	499.4	316.084	0.961689	0.803776	0.480728	Not Significant	0.791113	0.0652073	0.165105	Not Significant	0.822628	0.0528709	0.108192	Not Significant	1.15772	0.22387	0.153998	Not Significant	0.805219	0.0854339	0.0812139	Not Significant	0.695521	0.0146674	0.0536034	Not Significant	1.32921	0.127121	0.250563	Not Significant	0.836125	0.224809	0.204623	Not Significant	0.629039	0.00192487	0.0120712	Significant Decrease	1.44249	0.0324007	0.0978973
946	Degradation of flavonoids	3-(4-Hydroxyphenyl)Propionic Acid	Tier 1	BM00823005	C01744	1.42	7.9	C-849	309.3	328.154	0.959816	0.873368	0.497775	Not Significant	1.20173	0.219927	0.32114	Not Significant	1.25204	0.411513	0.324249	Not Significant	0.641488	0.244578	0.163142	Not Significant	1.29004	0.387277	0.1926	Not Significant	2.01101	0.0139792	0.0518948	Not Significant	0.848605	0.476034	0.492983	Not Significant	0.743042	0.122815	0.138956	Not Significant	0.875604	0.625851	0.395499	Not Significant	0.836619	0.536802	0.480797
960	Tropane, piperidine and pyridine alkaloid biosynthesis	5-Aminopentanal	Tier 2	AN00174001	C12455	1.51	3.6	A-442	290.3	335.142	0.828875	0.013579	0.0631774	Not Significant	0.907816	0.0373767	0.118804	Not Significant	1.09524	0.138144	0.175178	Not Significant	0.887081	0.0836864	0.0781934	Not Significant	0.936701	0.39053	0.19334	Not Significant	1.05594	0.314595	0.299019	Not Significant	0.831102	0.00512767	0.0346711	Not Significant	0.852504	0.0189345	0.0498632	Not Significant	1.02575	0.564379	0.370249	Not Significant	0.822383	0.000109697	0.00179863
960	Tropane, piperidine and pyridine alkaloid biosynthesis	Calystegin A3	Tier 2	BP00725001	C10850	1.54	11.1	A-400	273.2	393.147	1.25843	0.108959	0.185003	Not Significant	0.98673	0.880444	0.584497	Not Significant	0.784095	0.188307	0.203908	Not Significant	1.22247	0.0161733	0.0270641	Not Significant	1.08082	0.269748	0.15304	Not Significant	0.884128	0.128613	0.187414	Not Significant	1.117	0.299031	0.400262	Not Significant	0.922867	0.439038	0.312844	Not Significant	0.826201	0.0384063	0.0861233	Not Significant	1.09384	0.457781	0.4392
960	Tropane, piperidine and pyridine alkaloid biosynthesis	Slaframine	Tier 2	BP01272000	C06185	1.41	11.2	A-457	295.7	432.195	1.12946	0.101866	0.178528	Not Significant	0.965585	0.605216	0.504399	Not Significant	0.854909	0.00837575	0.0402577	Not Significant	0.97346	0.738014	0.345053	Not Significant	1.00055	0.994484	0.349802	Not Significant	1.02783	0.74106	0.471881	Not Significant	0.846754	0.0394642	0.126445	Not Significant	0.855902	0.0801423	0.107049	Not Significant	1.0108	0.872672	0.475982	Not Significant	0.861597	0.0968239	0.190666
966	Glucosinolate biosynthesis	Trihomomethionine	Tier 2	BP01188000	C17221	1.52	43.7	A-740	373.4	425.156	0.946735	0.840137	0.487707	Not Significant	1.12133	0.57177	0.495497	Not Significant	1.18442	0.371767	0.306888	Not Significant	0.633889	0.18231	0.133371	Not Significant	0.715976	0.140804	0.104148	Not Significant	1.1295	0.608104	0.42413	Not Significant	0.98927	0.972152	0.646966	Not Significant	0.748923	0.368183	0.281317	Not Significant	0.757046	0.121039	0.165258	Not Significant	1.06881	0.825198	0.581226
997	Biosynthesis of various other secondary metabolites	4-Chloro-L-lysine	Tier 2	BM01026000	C22137	8.8	22	A-160	165.6	414.121	0.439011	0.0378262	0.105149	Not Significant	0.196867	1.27837e-08	7.585e-06	Significant Decrease	0.448434	0.000286384	0.00490474	Significant Decrease	0.392596	0.0084346	0.018389	Significant Decrease	0.257032	0.000520606	0.00425897	Significant Decrease	0.654698	0.109682	0.16956	Not Significant	0.354018	0.00967068	0.0516132	Not Significant	0.325292	0.00300431	0.0210729	Significant Decrease	0.91886	0.722349	0.432157	Not Significant	0.180823	7.69041e-06	0.000215331
997	Biosynthesis of various other secondary metabolites	Beta-Ethynylserine	Tier 2	BM00380002		7.83	3.6	C-T1119	211.1	291.132	0.885659	0.528961	0.396682	Not Significant	0.897299	0.31181	0.379891	Not Significant	1.01314	0.939338	0.49639	Not Significant	0.971895	0.848385	0.375886	Not Significant	0.919703	0.530469	0.23815	Not Significant	0.946299	0.692305	0.455533	Not Significant	0.82283	0.427116	0.472363	Not Significant	0.718323	0.199029	0.190527	Not Significant	0.872991	0.193001	0.206009	Not Significant	0.874423	0.19898	0.289022
997	Biosynthesis of various other secondary metabolites	Beta-Ethynylserine	Tier 2	BM00380002	C22141	0.48	28.1	A-T931	247.3	363.1	1.15788	0.34577	0.326923	Not Significant	0.895185	0.468503	0.463429	Not Significant	0.773124	0.223974	0.224124	Not Significant	1.03279	0.858059	0.379201	Not Significant	1.56588	0.0494529	0.0608063	Not Significant	1.51616	0.0243978	0.0732467	Not Significant	1.15393	0.487663	0.496993	Not Significant	1.0908	0.735395	0.430873	Not Significant	0.945291	0.695024	0.423029	Not Significant	1.00139	0.994905	0.625251
998	Biosynthesis of various antibiotics	3-Amino-4-Hydroxybenzoic Acid	Tier 2	BM00657002	C12115	3.05	8.6	A-T1647	319.7	387.099	0.708076	0.366471	0.336332	Not Significant	1.32274	0.411162	0.434049	Not Significant	1.86807	0.162473	0.188632	Not Significant	1.54124	0.298003	0.189481	Not Significant	1.77734	0.108108	0.0905566	Not Significant	1.15319	0.662876	0.445511	Not Significant	1.25647	0.639424	0.561158	Not Significant	1.05631	0.923445	0.488293	Not Significant	0.840695	0.751847	0.440861	Not Significant	1.48261	0.337092	0.374775
999	Biosynthesis of various plant secondary metabolites	Lariciresinol	Tier 2	BP03525000	C10646	5.03	30.6	A-T1156	279.6	594.217	1.01159	0.864599	0.495102	Not Significant	1.09276	0.141428	0.255575	Not Significant	1.08023	0.157245	0.186096	Not Significant	1.07622	0.170029	0.12713	Not Significant	1.03826	0.575019	0.249616	Not Significant	0.964725	0.616193	0.426431	Not Significant	1.08051	0.10882	0.227514	Not Significant	1.04764	0.458156	0.321245	Not Significant	0.969578	0.74992	0.439976	Not Significant	1.15	0.0559949	0.136977
NA	NA	(R)-2-Amino-3-methoxypropanoic acid	Tier 1	BP00291002		1.11	3.2	C-584	240.3	442.233	0.58638	0.0102903	0.0546448	Not Significant	1.01882	0.88441	0.584714	Not Significant	1.73747	0.00109862	0.0116095	Significant Increase	0.648656	0.0773006	0.0739982	Not Significant	1.04223	0.768479	0.301364	Not Significant	1.60676	0.011891	0.0467459	Significant Increase	0.638472	0.0101928	0.053204	Not Significant	1.21074	0.180591	0.178246	Not Significant	1.8963	0.00223845	0.0136897	Significant Increase	0.643886	0.0321305	0.0977039
NA	NA	1-Methylguanine	Tier 1	AN00812002	C04152	7.14	8.2	A-T1189	261	399.12	1.14801	0.421695	0.357233	Not Significant	0.88687	0.526157	0.4799	Not Significant	0.772526	0.119142	0.161683	Not Significant	1.18701	0.203248	0.144156	Not Significant	1.09909	0.583204	0.2523	Not Significant	0.92593	0.606374	0.423667	Not Significant	1.2701	0.106854	0.22508	Not Significant	0.914152	0.714176	0.42364	Not Significant	0.719747	0.0992396	0.148226	Not Significant	1.36003	0.182081	0.275309
NA	NA	2-(4-Hydroxyphenyl)propionic Acid	Tier 1	BP00823021	HMDB0041683	2.45	5.7	A-868	425.5	400.12	0.89912	0.624209	0.429585	Not Significant	0.990776	0.959513	0.600962	Not Significant	1.10194	0.53893	0.376046	Not Significant	0.710175	0.302707	0.191167	Not Significant	1.73274	0.050539	0.0615888	Not Significant	2.43988	0.00710159	0.0347181	Significant Increase	0.957696	0.780017	0.601963	Not Significant	0.810682	0.323396	0.259165	Not Significant	0.846491	0.477925	0.337809	Not Significant	1.00078	0.997897	0.626288
NA	NA	2-Hydroxy-2-Methylbutyric Acid	Tier 1	EF00283001	HMDB0001987	1.38	4.3	C-763	285	280.154	1.55394	0.00050044	0.0089362	Significant Increase	1.61126	0.000661405	0.00839365	Significant Increase	1.03688	0.587644	0.397128	Not Significant	1.68576	0.000125404	0.00108385	Significant Increase	1.64895	1.57165e-05	0.000893058	Significant Increase	0.97816	0.70066	0.457574	Not Significant	1.31005	0.0579648	0.160147	Not Significant	1.51746	0.0130608	0.0438776	Significant Increase	1.15833	0.161926	0.186679	Not Significant	1.27494	0.00604007	0.0342459
NA	NA	2-Hydroxycaproic Acid/Hydroxyisocaproic Acid/2-Ethyl-2-Hydroxybutyric Acid	Tier 1	AN00422007	HMDB0001624	1.29	9.3	C-905	325.5	294.17	1.40547	0.00413694	0.0329302	Not Significant	1.46905	0.00124779	0.0122711	Not Significant	1.04524	0.405641	0.321663	Not Significant	1.26144	0.21328	0.148258	Not Significant	1.46393	0.00115531	0.0069729	Not Significant	1.16053	0.404409	0.343965	Not Significant	1.2155	0.157494	0.281081	Not Significant	1.43704	0.0203863	0.05152	Not Significant	1.18227	0.25946	0.241055	Not Significant	1.20713	0.0611375	0.145642
NA	NA	2-Ketohexanoic Acid	Tier 1	AN00396002	C00902	0.86	4.7	C-1141	402.4	292.154	1.1601	0.442022	0.364417	Not Significant	0.99478	0.974092	0.606319	Not Significant	0.857497	0.432794	0.332233	Not Significant	1.32987	0.085554	0.0790784	Not Significant	1.22285	0.198985	0.12726	Not Significant	0.919527	0.407465	0.344811	Not Significant	0.865854	0.408587	0.46534	Not Significant	0.704965	0.140503	0.151122	Not Significant	0.814184	0.39504	0.303247	Not Significant	0.856	0.18408	0.276422
NA	NA	2-Methylhexanoic acid	Tier 1	BP00399007	HMDB0031594	0.93	1.5	C-1438	486.2	292.19	1.16965	0.141412	0.213086	Not Significant	1.43045	0.00058071	0.00781781	Not Significant	1.22297	0.0691402	0.125023	Not Significant	0.951459	0.73904	0.345266	Not Significant	1.15704	0.297925	0.162367	Not Significant	1.21607	0.229487	0.256109	Not Significant	1.1274	0.391728	0.455777	Not Significant	1.46948	0.0693808	0.0990385	Not Significant	1.30343	0.0277257	0.0717441	Not Significant	1.20689	0.194413	0.28466
NA	NA	2-Methylhippuric acid	Tier 1	AN01210001	HMDB0011723	0.07	1.5	C-831	304.9	355.165	1.0828	0.173827	0.2356	Not Significant	1.07854	0.464032	0.461987	Not Significant	0.996067	0.965333	0.50239	Not Significant	1.05683	0.543963	0.286048	Not Significant	1.15878	0.110241	0.09149	Not Significant	1.09647	0.3576	0.319397	Not Significant	1.57309	0.00437747	0.0313364	Significant Increase	1.75298	0.00736488	0.0333689	Significant Increase	1.11436	0.451824	0.326503	Not Significant	1.41288	0.104115	0.199463
NA	NA	2-Methylpent-4-enoic acid	Tier 1	BP00254009	HMDB0031158	0.72	9.1	C-1162	407.4	276.159	1.02816	0.831508	0.485598	Not Significant	1.25478	0.052724	0.144161	Not Significant	1.22042	0.0189585	0.0643466	Not Significant	0.80968	0.036728	0.0444854	Not Significant	0.953848	0.473185	0.220892	Not Significant	1.17806	0.150466	0.204541	Not Significant	1.02827	0.784798	0.60418	Not Significant	1.2226	0.254437	0.223352	Not Significant	1.18899	0.1413	0.176903	Not Significant	1.10745	0.379158	0.398369
NA	NA	2-Phenylphenol	Tier 1	BP00893001	C02499	1.19	2.3	A-1305	571.6	404.131	1.10952	0.365763	0.336332	Not Significant	1.22305	0.195501	0.303128	Not Significant	1.10233	0.242223	0.235541	Not Significant	1.33874	0.00782485	0.0178789	Not Significant	1.28876	0.0947373	0.0857459	Not Significant	0.962662	0.756696	0.476745	Not Significant	1.45698	0.00346788	0.0269313	Not Significant	1.28943	0.0122942	0.0427053	Not Significant	0.884998	0.157707	0.185358	Not Significant	1.60965	0.00129258	0.0120641
NA	NA	3-Hexenedioic Acid	Tier 1	EF00544004	HMDB0000393	1.08	4.9	C-549	234.8	306.133	1.18144	0.470976	0.375336	Not Significant	0.787347	0.0970749	0.206691	Not Significant	0.666433	0.0340933	0.0886544	Not Significant	0.828171	0.31634	0.196899	Not Significant	0.556321	0.0150583	0.0294052	Significant Decrease	0.671747	0.0481113	0.107964	Not Significant	0.73507	0.0564683	0.15942	Not Significant	0.645197	0.0185527	0.0494738	Significant Decrease	0.877736	0.268592	0.24565	Not Significant	1.36207	0.113209	0.208122
NA	NA	3-Hydroxybutyric Acid	Tier 1	AN00197001	HMDB0000011	0.8	4.3	C-T1123	211.3	266.139	1.3198	0.579549	0.413005	Not Significant	0.954621	0.893463	0.585089	Not Significant	0.723307	0.437425	0.334224	Not Significant	0.308719	0.0143904	0.0253087	Significant Decrease	0.260087	0.00700911	0.0188999	Significant Decrease	0.842471	0.548498	0.402626	Not Significant	0.994197	0.990199	0.650209	Not Significant	0.77355	0.662327	0.404289	Not Significant	0.778065	0.391695	0.301304	Not Significant	2.20297	0.169865	0.266282
NA	NA	3-Methoxypropanoic acid	Tier 1	BP00197007		1.37	7.8	C-701	271.1	266.138	1.2031	0.0772598	0.15392	Not Significant	1.01391	0.892078	0.585089	Not Significant	0.842748	0.171033	0.192768	Not Significant	1.10981	0.211664	0.147951	Not Significant	1.00717	0.939572	0.337436	Not Significant	0.907516	0.294095	0.290285	Not Significant	1.12854	0.391462	0.455777	Not Significant	0.876166	0.456225	0.32031	Not Significant	0.776368	0.0440623	0.0935613	Not Significant	1.11706	0.431245	0.425864
NA	NA	4-Chloro-3,5-dimethylphenol	Tier 1	BP00696000	C14715	1.38	5.7	A-1383	621.3	390.092	0.896048	0.585131	0.416	Not Significant	1.51851	0.00290872	0.0219699	Significant Increase	1.69467	0.0322596	0.0855781	Not Significant	1.25544	0.0300016	0.0393534	Not Significant	1.48411	0.00506028	0.0157844	Not Significant	1.18215	0.221143	0.251478	Not Significant	1.36762	0.0665484	0.172971	Not Significant	1.71461	0.00614821	0.0307501	Significant Increase	1.25372	0.057637	0.108115	Not Significant	1.678	0.0112871	0.050974
NA	NA	4-Ethylphenol	Tier 1	AN00269012	C13637	5.33	0.2	A-T3073	564.1	356.13	0.957208	0.364248	0.335893	Not Significant	0.827966	0.000165044	0.00315891	Not Significant	0.864981	0.0214222	0.0690889	Not Significant	0.965635	0.330546	0.202204	Not Significant	0.809396	0.000768109	0.00540316	Not Significant	0.838202	0.00679529	0.0336609	Not Significant	1.23	0.000865752	0.0106814	Not Significant	0.950773	0.191808	0.186027	Not Significant	0.772988	5.36687e-05	0.000678886	Not Significant	1.13543	0.04517	0.119664
NA	NA	4-Hydroxyhippuric acid	Tier 1	BM01229007	HMDB0013678	1.12	4.9	C-984	363.8	259.618	1.66256	0.00398551	0.0324745	Significant Increase	1.20668	0.257503	0.345913	Not Significant	0.725799	0.0469678	0.10215	Not Significant	1.5041	0.00453369	0.0132826	Significant Increase	1.04464	0.748955	0.296577	Not Significant	0.694529	0.00387894	0.0237174	Not Significant	1.89381	0.102429	0.219905	Not Significant	1.94333	0.103503	0.125463	Not Significant	1.02615	0.876135	0.47672	Not Significant	1.48914	0.00450032	0.0282434
NA	NA	4-Hydroxyphenylpropionate	Tier 1	BM00823005	C01744	1.95	0.4	A-T2372	407	400.12	0.909361	0.661485	0.439282	Not Significant	1.32129	0.276607	0.35825	Not Significant	1.45298	0.103389	0.152609	Not Significant	0.883324	0.77778	0.355698	Not Significant	2.05995	0.0913468	0.0841678	Not Significant	2.33205	0.0478787	0.107814	Not Significant	0.981056	0.943098	0.641093	Not Significant	1.05534	0.785699	0.4469	Not Significant	1.07572	0.850348	0.468721	Not Significant	0.413643	0.0608857	0.145232
NA	NA	4-Methyloctanoic acid	Tier 1	BP00719007	HMDB0031557	3.85	9.7	C-1609	542.9	320.221	1.08194	0.554168	0.403794	Not Significant	0.903217	0.471304	0.464401	Not Significant	0.834816	0.0703552	0.126148	Not Significant	0.932036	0.223815	0.153998	Not Significant	0.759971	0.00954895	0.022292	Not Significant	0.815388	0.00868541	0.0391455	Not Significant	1.00953	0.926242	0.636407	Not Significant	1.05789	0.707769	0.420851	Not Significant	1.0479	0.73865	0.437106	Not Significant	0.95036	0.501057	0.464873
NA	NA	7-Methylguanine	Tier 1	AN00812000	C02242	9.01	3.7	A-T2676	466.9	316.593	0.601963	0.0579507	0.132606	Not Significant	0.288189	5.54685e-06	0.000429278	Significant Decrease	0.47875	0.000103445	0.00275239	Significant Decrease	0.458587	0.00462979	0.0133458	Significant Decrease	0.330095	0.00111382	0.00683032	Significant Decrease	0.719808	0.144969	0.199441	Not Significant	0.525037	0.01442	0.0673168	Not Significant	0.368063	0.000351068	0.00709962	Significant Decrease	0.701022	0.0694441	0.122063	Not Significant	0.519739	0.0167304	0.0669217
NA	NA	8-Aminooctanoic acid	Tier 1	BP00726000	HMDB0247418	1.05	2.4	C-131	130.7	321.217	1.00304	0.980513	0.52558	Not Significant	0.85132	0.367309	0.411851	Not Significant	0.848741	0.29638	0.267802	Not Significant	0.913164	0.288383	0.184919	Not Significant	0.77038	0.0431174	0.0559538	Not Significant	0.843639	0.20251	0.241623	Not Significant	0.600214	0.0185355	0.0791611	Not Significant	0.673961	0.00236223	0.0187962	Not Significant	1.12287	0.435432	0.319821	Not Significant	0.748699	0.0414092	0.114016
NA	NA	Azelaic Acid	Tier 1	AN01132000	C08261	0.49	4.5	C-938	334.3	350.196	1.16988	0.421721	0.357233	Not Significant	1.38686	0.173597	0.281428	Not Significant	1.18548	0.108332	0.154927	Not Significant	0.836664	0.412261	0.236191	Not Significant	1.27049	0.146419	0.106514	Not Significant	1.51852	0.019177	0.0648692	Not Significant	1.40136	0.407969	0.46534	Not Significant	1.43072	0.316592	0.255344	Not Significant	1.02095	0.914682	0.488006	Not Significant	1.52589	0.0834263	0.174295
NA	NA	Beta-Leucine	Tier 1	AN00410004	C02486	4.75	10	A-T1407	267.2	365.151	0.843588	0.320898	0.315871	Not Significant	1.13628	0.0492185	0.137657	Not Significant	1.34696	0.0915928	0.146274	Not Significant	0.850508	0.653166	0.318958	Not Significant	0.847471	0.714494	0.287262	Not Significant	0.99643	0.993649	0.548788	Not Significant	0.942732	0.679762	0.571988	Not Significant	1.14592	0.229623	0.207727	Not Significant	1.21553	0.273711	0.246556	Not Significant	0.859014	0.746915	0.559431
NA	NA	Butylated hydroxytoluene	Tier 1	BP01592000	HMDB0033826	0.99	0.7	A-1332	583.2	454.241	1.93537	0.043034	0.115056	Not Significant	1.70458	0.0928438	0.201785	Not Significant	0.880752	0.503268	0.362231	Not Significant	1.11562	0.616814	0.309045	Not Significant	0.885846	0.64435	0.269028	Not Significant	0.794035	0.280601	0.2829	Not Significant	1.76051	0.0388225	0.12609	Not Significant	1.2214	0.433223	0.311097	Not Significant	0.693774	0.0494256	0.0988512	Not Significant	2.30323	0.0205664	0.0753138
NA	NA	Carvacrol	Tier 1	BP00630018	HMDB0035770	1.19	0.1	A-1373	613.6	384.162	1.37383	0.0366413	0.104303	Not Significant	0.342543	0.0451953	0.131236	Not Significant	0.249334	0.0336551	0.0878499	Not Significant	1.55521	0.0129082	0.0235935	Significant Increase	0.396825	0.10229	0.0884204	Not Significant	0.255159	0.0572836	0.119652	Not Significant	1.78667	0.00264424	0.0225294	Significant Increase	1.27215	0.0350642	0.068079	Not Significant	0.712025	0.150017	0.18064	Not Significant	2.30504	0.000351653	0.00460438
NA	NA	Cyclohexaneacetic acid	Tier 1	EF00530004	HMDB0031403	1.02	5.1	C-1440	486.3	304.19	0.992657	0.970555	0.523339	Not Significant	1.36055	0.0461477	0.132917	Not Significant	1.37061	0.046941	0.10215	Not Significant	0.787745	0.0992041	0.0880682	Not Significant	0.873921	0.184685	0.121569	Not Significant	1.1094	0.490424	0.379255	Not Significant	1.00812	0.958134	0.643498	Not Significant	1.08413	0.678277	0.410069	Not Significant	1.0754	0.716439	0.430576	Not Significant	1.20022	0.323975	0.368706
NA	NA	D-Mannosamine	Tier 1	BP01010000		1.34	2.1	A-52	106.7	413.137	1.13062	0.361377	0.335052	Not Significant	1.06584	0.482722	0.465968	Not Significant	0.942709	0.691626	0.430396	Not Significant	0.979014	0.760948	0.351028	Not Significant	0.92221	0.349799	0.179474	Not Significant	0.941979	0.454713	0.366254	Not Significant	1.13866	0.372841	0.444416	Not Significant	1.21711	0.158008	0.163076	Not Significant	1.0689	0.480106	0.338932	Not Significant	0.885082	0.157712	0.253631
NA	NA	Guanidine	Tier 1	AN00029000	C17349	5.89	8	A-59	111.9	293.105	0.963338	0.864822	0.495102	Not Significant	0.827549	0.520598	0.477736	Not Significant	0.859043	0.640765	0.416009	Not Significant	1.16423	0.643845	0.317204	Not Significant	0.851098	0.512335	0.232879	Not Significant	0.731038	0.0808613	0.141551	Not Significant	1.26154	0.450322	0.484176	Not Significant	0.801509	0.408079	0.300285	Not Significant	0.635343	0.0248964	0.0678596	Not Significant	0.673246	0.247137	0.323797
NA	NA	Hydroferulic acid	Tier 1	BP01244010	HMDB0062121	0.26	6.6	C-904	324.9	358.165	0.302926	0.255392	0.28034	Not Significant	0.532688	0.288939	0.36476	Not Significant	1.75847	0.539588	0.376046	Not Significant	2.32885	0.289372	0.185202	Not Significant	3.34059	0.138318	0.102906	Not Significant	1.43444	0.582419	0.415215	Not Significant	0.956606	0.831372	0.611023	Not Significant	0.755688	0.521617	0.349793	Not Significant	0.789968	0.485639	0.34077	Not Significant	0.871224	0.65652	0.525586
NA	NA	Hydroferulic acid	Tier 1	BP01244010	HMDB0062121	1.46	1.4	A-799	398.7	430.131	0.386721	0.232922	0.268488	Not Significant	0.457463	0.148015	0.261376	Not Significant	1.18293	0.801406	0.458545	Not Significant	1.40152	0.564759	0.29291	Not Significant	1.55134	0.375714	0.189835	Not Significant	1.10689	0.819212	0.500276	Not Significant	1.28492	0.396567	0.457339	Not Significant	1.12013	0.817984	0.45874	Not Significant	0.871751	0.754662	0.441288	Not Significant	0.75651	0.170931	0.26738
NA	NA	Hydroxyisobutyric Acid	Tier 1	EP00197008	C21297	0.31	3.9	C-521	227.6	266.139	1.24415	0.00874761	0.049163	Not Significant	1.05366	0.451207	0.45508	Not Significant	0.846893	0.0854365	0.140086	Not Significant	1.15868	0.0151845	0.0259876	Not Significant	1.03484	0.705585	0.28469	Not Significant	0.893126	0.218221	0.250467	Not Significant	0.96444	0.596088	0.547398	Not Significant	0.893374	0.26369	0.227595	Not Significant	0.926314	0.327711	0.274155	Not Significant	1.13118	0.314582	0.364618
NA	NA	Hydroxyoctanoic Acid	Tier 1	AN00743002	HMDB0000711	1.56	6	C-1221	428.6	322.201	0.870792	0.368886	0.337342	Not Significant	1.31367	0.0510417	0.140914	Not Significant	1.50859	0.0400782	0.0951875	Not Significant	0.999803	0.999135	0.41645	Not Significant	1.30855	0.115073	0.0934493	Not Significant	1.30881	0.132447	0.18972	Not Significant	0.851935	0.326084	0.416872	Not Significant	1.1236	0.565843	0.365909	Not Significant	1.31888	0.293414	0.25665	Not Significant	1.01915	0.934476	0.61037
NA	NA	Hydroxyphenyllactic Acid	Tier 1	AN01052008	C03672	0.68	5.8	C-570	237.9	344.149	1.2429	0.0116844	0.0582329	Not Significant	1.25962	5.16265e-05	0.00153159	Not Significant	1.01345	0.884884	0.482782	Not Significant	1.50595	0.0012501	0.00595518	Significant Increase	1.55099	0.000194541	0.00268151	Significant Increase	1.02991	0.720722	0.464268	Not Significant	1.20584	0.148309	0.273331	Not Significant	1.35581	0.0208029	0.0515623	Not Significant	1.12437	0.257378	0.239723	Not Significant	1.01589	0.767137	0.564931
NA	NA	Indole-3-carboxylic acid	Tier 1	BP00751000	C19837	1.21	5.3	A-915	438.1	395.106	0.986803	0.88045	0.498616	Not Significant	0.879718	0.0320568	0.106259	Not Significant	0.891483	0.137149	0.174658	Not Significant	1.18213	0.158657	0.121453	Not Significant	1.01544	0.859927	0.320587	Not Significant	0.858989	0.0500012	0.110396	Not Significant	0.991583	0.949337	0.641672	Not Significant	0.954306	0.237918	0.213147	Not Significant	0.962407	0.769902	0.44629	Not Significant	1.12462	0.0775811	0.166462
NA	NA	Indoline-2-carboxylic acid	Tier 1	BP00785002		0.33	1	C-683	264	243.623	1.05599	0.458329	0.371293	Not Significant	1.28596	0.0137195	0.0625815	Not Significant	1.21777	0.0105628	0.0449674	Not Significant	1.06761	0.412563	0.236252	Not Significant	1.10105	0.18678	0.122361	Not Significant	1.03132	0.612763	0.42525	Not Significant	1.13238	0.460603	0.487696	Not Significant	1.55184	0.0144058	0.0441163	Significant Increase	1.37042	0.0497313	0.0989196	Not Significant	1.03973	0.741134	0.558957
NA	NA	Levulinic Acid	Tier 1	AN00266005	HMDB0000720	0.66	4.7	C-668	259.8	278.139	1.04054	0.544063	0.401397	Not Significant	0.999837	0.998312	0.61243	Not Significant	0.96088	0.58523	0.395821	Not Significant	1.15792	0.0522545	0.0558057	Not Significant	1.13763	0.136623	0.102241	Not Significant	0.98247	0.847776	0.507956	Not Significant	0.898816	0.350912	0.431453	Not Significant	0.817277	0.00697818	0.0323762	Not Significant	0.909282	0.348979	0.283473	Not Significant	0.941421	0.51734	0.473291
NA	NA	Methionine	Tier 1	AN00608000	C00073	1.77	0.3	A-438	288.5	383.109	1.04563	0.606104	0.423566	Not Significant	0.92569	0.166601	0.27632	Not Significant	0.885295	0.240805	0.235135	Not Significant	1.08428	0.448877	0.250483	Not Significant	1.13707	0.119348	0.0948091	Not Significant	1.04868	0.664369	0.445511	Not Significant	0.881371	0.17975	0.298596	Not Significant	1.04244	0.720591	0.426079	Not Significant	1.18275	0.144438	0.178288	Not Significant	0.741973	0.00934435	0.0455096
NA	NA	Methylguanidine	Tier 1	AN00066000	C02294	1.33	1.2	A-106	144.8	307.122	0.969905	0.598136	0.420323	Not Significant	1.02073	0.674401	0.52375	Not Significant	1.0524	0.478467	0.352239	Not Significant	1.1327	0.0175223	0.0281942	Not Significant	1.08162	0.0720557	0.0734547	Not Significant	0.954899	0.298422	0.290995	Not Significant	1.10314	0.158441	0.281081	Not Significant	1.07167	0.348145	0.270885	Not Significant	0.971473	0.740343	0.437299	Not Significant	1.08326	0.246061	0.323797
NA	NA	N-Acetyl-methionine	Tier 1	AN01182000	C02712	9.6	8.9	C-640	252.1	353.15	0.965049	0.7294	0.460548	Not Significant	1.14274	0.25375	0.344527	Not Significant	1.18412	0.195233	0.208096	Not Significant	0.921477	0.420368	0.238877	Not Significant	1.25478	0.0387136	0.0527913	Not Significant	1.36171	0.031247	0.0827485	Not Significant	1.03586	0.809571	0.609441	Not Significant	0.829757	0.556745	0.363125	Not Significant	0.801031	0.47739	0.337809	Not Significant	1.22204	0.23404	0.315793
NA	NA	N-Methyl-a-aminoisobutyric acid	Tier 1	AN00277000	HMDB0002141	9.29	2.4	A-643	347.4	351.134	1.04985	0.231565	0.267926	Not Significant	0.988885	0.722362	0.540481	Not Significant	0.941932	0.0641975	0.119791	Not Significant	1.24188	0.00508869	0.0141874	Not Significant	1.09079	0.0593905	0.0668634	Not Significant	0.878335	0.00342729	0.0219347	Not Significant	1.0361	0.299546	0.400519	Not Significant	0.901538	0.0271271	0.0593906	Not Significant	0.870125	0.0151278	0.0514348	Not Significant	0.987664	0.861648	0.593116
NA	NA	Octadecanedioic Acid	Tier 1	AN02912000	HMDB0000782	2.57	5.3	C-1845	619	476.336	1.08379	0.443425	0.364417	Not Significant	1.16651	0.0671783	0.167241	Not Significant	1.07632	0.425899	0.33	Not Significant	0.959171	0.776488	0.355487	Not Significant	1.31094	0.0810778	0.0783881	Not Significant	1.36675	0.00219221	0.0172785	Not Significant	0.983107	0.907341	0.631094	Not Significant	0.978051	0.875358	0.475075	Not Significant	0.994857	0.962874	0.499493	Not Significant	1.26973	0.0083723	0.0423299
NA	NA	Ribothymidine	Tier 1	AN02071002	HMDB0000884	0.44	3.3	A-320	235.3	492.143	1.74978	8.32231e-06	0.00106803	Significant Increase	1.45385	0.000296135	0.0050202	Not Significant	0.830874	0.0451107	0.10087	Not Significant	1.7613	1.45661e-05	0.000211739	Significant Increase	1.51289	0.000773394	0.00540316	Significant Increase	0.858962	0.0882945	0.14893	Not Significant	1.58865	9.27472e-06	0.003464	Significant Increase	1.36024	1.30321e-05	0.00163064	Not Significant	0.856224	0.0493068	0.0988512	Not Significant	1.33299	0.00168314	0.0147986
[truncated: 84 more rows]
[truncated: 9 more columns]
